# Supplementary material for: bettercallsal: better calling of Salmonella serotypes from enrichment cultures using shotgun metagenomic profiling and its application in an outbreak setting
Source: Front Microbiol. 2023 Aug 2;14:1200983. doi: 10.3389/fmicb.2023.1200983 (PMC10434220; doi:10.3389/fmicb.2023.1200983)
Supplement: Supplementary file 2 [file Table_2.XLSX]

## Sheet: custom k-mer on sim reads >0.1%
	= Salmonella True positives (observed)	Total = 21					Maximum possible Positive predictive value a.k.a precision across all simulated scenarios = 21 / 21 + 3 = 87.5%
	= Salmonella False positives (observed)	Total = 3
False negatives that should be there but were not identified in any simulated scenario by custom k-mer method:	Carrau, I 5,[5],12:i-, Poona, Tuscon, Valdosta, Braenderup, Stratford, Muenchen						Maximum possible recall a.k.a sensitivity across all simulated scenarios = 21 / 21 + 8 = 72.4%
			MiSeq								NextSeq							MiSeq			NextSeq			MiSeq			NextSeq			MiSeq			NextSeq			MiSeq			NextSeq			MiSeq			NextSeq
name	sal.abn.ln.1M	sal.abn.ln.2M	sal.abn.ln.3M	sal.abn.ln.4M	sal.abn.ln.5M		sal.abn.ln.nx1M	sal.abn.ln.nx2M	sal.abn.ln.nx3M	sal.abn.ln.nx4M	sal.abn.ln.nx5M	sal.abn.ln.nx6M	sal.abn.ln.nx7M	sal.abn.ln.nx8M	sal.abn.ln.nx9M	sal.abn.ln.nx10M		sal.cov1.5x	sal.cov5x		sal.nxcov1.5x	sal.nxcov5x		sal.mix1.10M	sal.mix1.15M	sal.mix1.20M	sal.mix1.nx10M	sal.mix1.nx15M	sal.mix1.nx20M	sal.mix2.10M	sal.mix2.15M	sal.mix2.20M	sal.mix2.nx10M	sal.mix2.nx15M	sal.mix2.nx20M	sal.mix3.10M	sal.mix3.15M	sal.mix3.20M	sal.mix3.nx10M	sal.mix3.nx15M	sal.mix3.nx20M	sal.mix4.10M	sal.mix4.15M	sal.mix4.20M	sal.mix4.nx10M	sal.mix4.nx15M	sal.mix4.nx20M
Other genera < 1%	35.88	35.669	36.12	36.043	36.047		21.054	20.858	20.885	20.748	20.664	20.78	20.756	20.482	20.417	20.346		46.196	46.686		27.619	27.208		29.626	29.743	29.449	21.739	21.679	21.779	35.448	35.436	35.377	26.454	26.454	26.459	32.912	32.933	32.931	24.39	24.388	24.374	30.14	30.137	30.236	22.558	22.594	22.551
Enterobacteriaceae_Klebsiella_pneumoniae	5.254	5.189	5.174	5.178	5.19		5.866	5.945	5.869	5.938	5.957	5.936	5.968	5.977	5.932	5.919		3.339	2.089		4.531	2.913		3.387	3.358	3.364	3.137	3.165	3.135	3.595	3.579	3.597	3.297	3.332	3.309	3.625	3.596	3.607	3.32	3.358	3.317	2.554	2.579	2.558	2.22	2.215	2.224
Chlamydiaceae_Chlamydia	3.666	3.515	3.483	3.449	3.497		4.187	4.195	4.458	4.412	4.476	4.529	4.579	4.569	4.612	4.649		0.492	0.296		0.688	0.442		6.745	6.696	6.658	7.067	7.143	7.197	7.16	7.137	7.118	7.428	7.518	7.595	7.207	7.168	7.149	7.493	7.56	7.613	0.277	0.285	0.288	0.24	0.24	0.251
Enterobacteriaceae_Salmonella_enterica_Agona	3.073	3.122	3.086	3.071	3.085		3.316	3.368	3.36	3.391	3.351	3.327	3.35	3.378	3.364	3.368		2.925	1.851		3.842	2.489		5.769	5.761	5.763	5.247	5.247	5.208	0.029	0.029	0.03	0.006	0.006	0.008	0.028	0.028	0.028	0.006	0.005	0.007	0.026	0.026	0.027	0.008	0.008	0.007
Enterobacteriaceae_Salmonella_enterica_Lubbock/Mbandaka	2.643	2.651	2.624	2.644	2.659		3.223	2.867	3.098	3.008	3.074	3.072	3.048	3.048	3.074	3.041		2.874	2.868		4.064	4.201		0.032	0.037	0.036	0.004	0.003	0.002	1.21	1.109	1.125	0.967	1.056	1.05	0.037	0.038	0.035	0.004	0.003	0.004	0.024	0.038	0.038	0.013	0.009	0.007
Rivulariaceae	2.625	2.592	2.571	2.517	2.546		2.436	2.44	2.535	2.715	2.736	2.748	2.75	2.786	2.818	2.837		1.366	0.93		2.024	1.301		2.695	2.678	2.718	2.486	2.455	2.456	2.861	2.854	2.906	2.613	2.584	2.592	2.878	2.863	2.918	2.63	2.596	2.598	2.948	2.92	2.949	2.558	2.533	2.515
Bacillaceae_Bacillus_cereus/thuringiensis_cluster 6	2.228	2.258	2.266	2.267	2.26		2.869	2.909	2.932	2.996	3.052	3.019	3.046	3.075	3.072	3.071		0.33	0.21		0.561	0.361		2.91	2.883	2.893	3.21	3.24	3.212	3.088	3.073	3.092	3.374	3.41	3.39	3.113	3.089	3.104	3.404	3.429	3.399	0.349	0.353	0.353	0.373	0.374	0.373
Enterobacteriaceae_Salmonella_enterica_Senftenberg_cluster 1	2.182	2.164	2.171	2.211	2.166		2.314	2.047	2.17	2.201	2.18	2.178	2.148	2.167	2.203	2.185		0.965	1.863		1.137	2.613		0.878	0.881	0.914	0.904	0.885	0.847	0.074	0.06	0.051	0.041	0.027	0.029	0.045	0.046	0.049	0.008	0.008	0.008	0.02	0.017	0.023	0.012	0.008	0.012
Campylobacteraceae_Campylobacter_jejuni	2.105	2.133	2.135	2.148	2.148		2.747	2.777	2.784	2.829	2.845	2.835	2.854	2.874	2.865	2.867		0.343	0.2		0.531	0.341		0.464	0.461	0.461	0.506	0.498	0.502	0.492	0.491	0.493	0.532	0.524	0.529	0.496	0.494	0.494	0.537	0.527	0.531	2.627	2.637	2.627	2.66	2.66	2.677
Enterobacteriaceae_Salmonella_enterica_Typhimurium	1.935	2.04	1.974	1.994	1.963		1.912	2.07	2.179	2.14	2.179	2.277	2.198	2.218	2.171	2.229		2.487	2.096		3.201	2.714		0.042	0.034	0.036	0.007	0.009	0.013	0.022	0.024	0.018	0.028	0.019	0.014	0.009	0.009	0.018	0.021	0.014	0.01	0.034	0.029	0.029	0	0.014	0.014
Enterobacteriaceae_Salmonella_enterica	1.87	1.893	1.886	1.886	1.883		2.28	2.286	2.26	2.267	2.272	2.272	2.28	2.282	2.279	2.278		2.614	2.804		3.809	4.257		0.978	0.974	0.974	0.977	0.986	0.985	0.835	0.834	0.834	0.817	0.818	0.82	0.789	0.785	0.783	0.762	0.764	0.763	0.725	0.726	0.724	0.675	0.678	0.678
Geodermatophilaceae	1.839	1.851	1.844	1.854	1.859		2.3	2.332	2.32	2.342	2.345	2.346	2.344	2.347	2.34	2.342		2.729	1.69		4.174	2.683		0.949	0.948	0.939	0.966	0.967	0.963	1.007	1.011	1.004	1.015	1.018	1.016	1.014	1.016	1.009	1.024	1.024	1.019	2.014	2.021	2.02	1.921	1.931	1.936
Enterobacteriaceae_Salmonella_enterica_Thompson_cluster 1	1.854	1.801	1.774	1.758	1.725		1.833	1.795	1.831	1.822	1.837	1.838	1.833	1.844	1.859	1.822		1.574	2.15		2.005	2.653		0.038	0.035	0.039	0.018	0.016	0.015	0.041	0.039	0.041	0.009	0.01	0.01	0.047	0.047	0.046	0.015	0.014	0.014	0.035	0.036	0.035	0.009	0.009	0.006
Enterobacteriaceae_Salmonella_enterica_Infantis_cluster 2	1.661	1.674	1.658	1.664	1.647		1.716	1.828	1.757	1.746	1.77	1.776	1.767	1.759	1.754	1.754		0.963	1.96		1.23	2.527		0.037	0.032	0.03	0.015	0.013	0.014	0.061	0.054	0.056	0.023	0.022	0.021	0.05	0.046	0.046	0.008	0.009	0.01	0.039	0.035	0.035	0.004	0.009	0.009
Streptococcaceae_Streptococcus_pyogenes	1.613	1.627	1.631	1.64	1.643		2.046	2.087	2.067	2.082	2.092	2.092	2.094	2.098	2.092	2.09		0.195	0.125		0.311	0.2		2.103	2.095	2.089	2.185	2.19	2.189	2.232	2.233	2.233	2.297	2.306	2.31	2.246	2.244	2.242	2.317	2.318	2.317	5.632	5.653	5.623	5.453	5.46	5.465
Enterobacteriaceae_Salmonella_enterica_Infantis	1.678	1.703	1.737	1.693	1.635		1.692	1.53	1.69	1.693	1.637	1.619	1.635	1.61	1.652	1.681		0.885	2.065		1.17	2.532		0.041	0.032	0.032	0.011	0.011	0.011	0.025	0.039	0.042	0.006	0.011	0.014	0.04	0.046	0.051	0.006	0.004	0.003	0.05	0.041	0.037	0.006	0.004	0.003
Enterobacteriaceae_Salmonella_enterica_Heidelberg_cluster 1	1.489	1.579	1.48	1.488	1.561		0.543	1.094	1.175	1.161	1.26	1.321	1.253	1.408	1.614	1.617		0.568	1.451		0.439	1.497		0	0	0	0	0.025	0.019	0	0	0	0.039	0.026	0.04	0.026	0.034	0.026	0	0	0	0.027	0.036	0.027	0	0	0
Enterobacteriaceae_Salmonella_enterica_Berta	1.578	1.592	1.536	1.497	1.474		1.41	1.643	1.461	1.439	1.373	1.392	1.417	1.447	1.472	1.468		1	1.794		1.362	2.639		0.043	0.036	0.03	0.006	0.004	0.003	0.049	0.056	0.049	0.029	0.039	0.044	0.019	0.018	0.019	0.006	0.004	0.006	6.301	6.209	6.275	5.509	5.482	5.582
Flavobacteriaceae_Myroides_odoratus	1.423	1.423	1.427	1.433	1.432		2.469	2.483	2.463	2.494	2.498	2.504	2.511	2.513	2.509	2.502		0.152	0.092		0.322	0.207		0.135	0.135	0.134	0.192	0.193	0.192	0.143	0.144	0.144	0.202	0.203	0.203	0.144	0.145	0.144	0.204	0.205	0.204	0.898	0.896	0.897	1.208	1.21	1.212
Bacillaceae_Bacillus_velezensis_cluster 2	1.366	1.377	1.383	1.385	1.387		1.714	1.685	1.667	1.698	1.712	1.7	1.718	1.728	1.724	1.725		0.395	0.243		0.598	0.385		1.44	1.438	1.428	1.456	1.451	1.45	1.528	1.532	1.527	1.531	1.527	1.53	1.538	1.54	1.532	1.543	1.536	1.534	1.248	1.256	1.254	1.185	1.195	1.189
Lactobacillaceae_Lactobacillus_plantarum_cluster 1	1.18	1.187	1.178	1.182	1.18		1.58	1.615	1.617	1.654	1.657	1.656	1.665	1.664	1.659	1.655		0.145	0.091		0.256	0.164		1.002	1.006	0.999	1.141	1.135	1.13	1.064	1.073	1.068	1.199	1.195	1.192	1.071	1.077	1.072	1.207	1.201	1.195	9.626	9.635	9.606	10.171	10.161	10.143
Enterobacteriaceae_Salmonella_enterica_Uganda	1.137	1.204	1.088	1.093	1.107		1.316	1.326	1.407	1.369	1.389	1.406	1.408	1.358	1.343	1.316		1.978	1.808		2.617	2.583		0.029	0.03	0.031	0.01	0.009	0.007	0.029	0.033	0.037	0.015	0.012	0.009	0.048	0.046	0.043	0.011	0.015	0.015	0.036	0.036	0.034	0.007	0.012	0.009
Chlamydiaceae_Chlamydia_trachomatis	1.079	1.099	1.097	1.102	1.098		2.067	2.092	2.075	2.094	2.102	2.095	2.101	2.107	2.1	2.099		0.145	0.09		0.342	0.22		2.118	2.109	2.108	3.298	3.303	3.297	2.248	2.248	2.254	3.467	3.476	3.48	2.264	2.259	2.262	3.497	3.499	3.489	0.085	0.085	0.085	0.127	0.126	0.126
Enterobacteriaceae_Enterobacter_sp._9	1.021	1.043	1.048	1.061	1.069		1.419	1.359	1.285	1.335	1.324	1.322	1.319	1.334	1.327	1.337		0.351	0.202		0.466	0.299		0.273	0.273	0.273	0.263	0.269	0.268	0.289	0.291	0.292	0.277	0.283	0.283	0.291	0.292	0.293	0.279	0.285	0.284	0.327	0.326	0.323	0.299	0.3	0.302
Enterobacteriaceae_Salmonella_enterica_Saintpaul_cluster 2	0.975	1.092	1.062	1.071	1.066		1.167	1.128	1.072	1.104	1.064	1.045	1.1	1.089	1.086	1.079		3.913	3.113		4.613	3.961		0.027	0.023	0.031	0.006	0.011	0.01	0.033	0.028	0.032	0	0.005	0.005	2.243	2.254	2.22	1.864	1.938	1.984	0.028	0.03	0.03	0.01	0.009	0.01
Enterobacteriaceae_Salmonella_enterica_Braenderup	1.245	1.033	0.989	1.032	0.995		1.525	1.536	1.46	1.343	1.346	1.279	1.209	1.158	1.133	1.193		1.809	1.38		2.097	1.864		0.017	0.034	0.025	0	0	0	0.018	0.012	0.009	0.028	0.019	0.014	0.018	0.024	0.018	0	0	0	0.019	0.013	0.029	0	0	0
Borreliaceae_Borrelia_afzelii	0.918	0.927	0.925	0.927	0.927		1.727	1.742	1.727	1.736	1.741	1.738	1.743	1.748	1.743	1.744		0.029	0.018		0.067	0.043		0.641	0.639	0.638	0.988	0.989	0.988	0.681	0.681	0.682	1.038	1.041	1.043	0.686	0.685	0.685	1.047	1.048	1.046	6.303	6.305	6.278	9.112	9.121	9.111
Mycoplasmataceae_Mycoplasma_pneumoniae	0.871	0.881	0.878	0.88	0.879		1.659	1.675	1.661	1.674	1.677	1.674	1.678	1.683	1.679	1.679		0.099	0.061		0.23	0.148		0.593	0.591	0.59	0.923	0.924	0.924	0.63	0.63	0.63	0.97	0.973	0.975	0.634	0.633	0.633	0.978	0.979	0.978	2.501	2.502	2.492	3.66	3.665	3.663
Enterobacteriaceae_Salmonella_enterica_Dublin	0.759	0.775	0.822	0.807	0.829		0.872	0.976	0.879	0.847	0.86	0.869	0.873	0.867	0.885	0.87		1.014	1.962		1.375	2.776		0.045	0.037	0.032	0.007	0.011	0.013	0.041	0.049	0.043	0	0.002	0.004	0.039	0.043	0.043	0.014	0.019	0.016	0.034	0.034	0.036	0	0	0
Enterobacteriaceae_Salmonella_enterica_Madelia group	0.744	0.705	0.719	0.789	0.819		1.195	1.111	0.948	0.902	0.964	0.894	0.941	0.895	0.897	0.918		1.577	1.481		2.23	2.017		0.041	0.038	0.028	0	0	0	0.035	0.035	0.035	0	0.009	0.013	0.026	0.035	0.035	0	0	0.013	0.019	0.012	0.009	0	0	0
Pectobacteriaceae_Pectobacterium_carotovorum_carotovorum 4	0.812	0.819	0.816	0.819	0.815		1.45	1.469	1.457	1.46	1.457	1.459	1.465	1.467	1.465	1.464		0.08	0.049		0.17	0.11		1.57	1.562	1.556	2.287	2.292	2.296	1.666	1.665	1.664	2.405	2.413	2.423	1.679	1.673	1.67	2.425	2.427	2.43	0.274	0.273	0.273	0.37	0.371	0.372
Xanthomonadaceae_Stenotrophomonas_maltophilia	0.763	0.769	0.773	0.773	0.77		1.062	1.082	1.063	1.075	1.074	1.071	1.068	1.071	1.07	1.07		0.083	0.052		0.138	0.089		7.718	7.682	7.671	8.689	8.713	8.702	8.192	8.188	8.2	9.134	9.17	9.182	8.251	8.23	8.231	9.209	9.23	9.208	3.777	3.78	3.768	4.003	4.013	4.004
Enterobacteriaceae_Salmonella_enterica_Anatum	0.78	0.592	0.755	0.715	0.709		1.493	1.316	1.119	0.845	0.828	0.814	0.807	0.756	0.67	0.678		2.553	2.027		2.477	1.592		0.993	0.945	1.102	1.135	1.102	0.955	0	0	0	0	0	0	0	0.047	0.035	0	0	0	0.038	0.05	0.037	0	0	0
Bacillaceae_Bacillus_velezensis	0.678	0.691	0.688	0.692	0.691		1.024	1.034	1.031	1.044	1.046	1.048	1.051	1.054	1.051	1.05		0.2	0.12		0.359	0.231		0.717	0.716	0.714	0.887	0.889	0.889	0.761	0.763	0.763	0.933	0.936	0.938	0.767	0.767	0.767	0.94	0.942	0.941	0.626	0.628	0.626	0.727	0.73	0.729
Enterobacteriaceae_Salmonella_enterica_Hadar_cluster 1	0.594	0.704	0.68	0.68	0.685		0.594	0.629	0.655	0.675	0.649	0.646	0.632	0.635	0.634	0.629		0.694	1.034		0.755	1.197		0.027	0.04	0.035	0.008	0.006	0.004	0.025	0.027	0.025	0.006	0.006	0.004	0.041	0.045	0.042	0.009	0.008	0.009	0.031	0.033	0.031	0.012	0.016	0.012
Enterobacteriaceae_Salmonella_enterica_Oranienburg_cluster 1	0.705	0.713	0.699	0.694	0.68		0.817	0.762	0.75	0.8	0.793	0.792	0.772	0.77	0.763	0.756		0.996	1.882		1.24	2.669		0.03	0.03	0.031	0.006	0.006	0.007	0.06	0.056	0.051	0.021	0.02	0.021	0.027	0.029	0.026	0.005	0.006	0.006	0.024	0.029	0.029	0.005	0.008	0.007
Enterobacteriaceae_Salmonella_enterica_Montevideo_cluster 2	0.405	0.457	0.502	0.522	0.514		0.706	0.604	0.564	0.479	0.569	0.58	0.57	0.562	0.546	0.52		1.841	1.806		2.42	2.547		0.019	0.021	0.019	0	0	0.005	0.046	0.04	0.03	0	0	0	0.013	0.027	0.023	0.031	0.021	0.021	0.014	0.009	0.025	0	0	0
Mycobacteriaceae_Mycobacterium_tuberculosis complex_tuberculosis	0.458	0.459	0.467	0.467	0.469		0.493	0.538	0.522	0.513	0.517	0.525	0.539	0.536	0.542	0.543		0.678	0.411		1.016	0.653		0.677	0.684	0.689	0.694	0.678	0.67	0.719	0.729	0.736	0.729	0.713	0.707	0.723	0.733	0.74	0.736	0.718	0.709	0.791	0.805	0.805	0.765	0.74	0.736
Enterobacteriaceae_Salmonella_enterica_Javiana	0.391	0.418	0.434	0.44	0.448		0.333	0.475	0.443	0.461	0.403	0.41	0.4	0.414	0.398	0.437		0.488	0.641		0.413	0.646		3.083	3.136	3.198	2.575	2.677	2.773	0.073	0.077	0.091	0.073	0.07	0.073	0.037	0.038	0.034	0.016	0.016	0.012	0.022	0.019	0.025	0	0.011	0.016
Moraxellaceae_Acinetobacter_baumannii	0.426	0.428	0.428	0.428	0.429		0.729	0.737	0.733	0.745	0.751	0.747	0.748	0.749	0.748	0.749		0.042	0.028		0.095	0.061		0.637	0.636	0.633	0.91	0.908	0.906	0.676	0.678	0.677	0.956	0.956	0.957	0.681	0.681	0.679	0.964	0.962	0.959	0.881	0.881	0.874	1.178	1.178	1.175
Enterobacteriaceae_Salmonella_enterica_Litchfield	0.486	0.525	0.463	0.434	0.428		1.054	0.718	0.681	0.671	0.625	0.572	0.545	0.518	0.515	0.507		1.999	1.395		2.639	2.064		0.049	0.044	0.036	0	0	0	0.023	0.023	0.023	0.009	0.012	0.018	0.041	0.043	0.035	0.009	0.006	0.018	0.044	0.054	0.056	0.018	0.012	0.014
Enterobacteriaceae_Salmonella	0.414	0.423	0.425	0.425	0.424		0.507	0.503	0.499	0.499	0.5	0.501	0.501	0.498	0.497	0.497		0.626	0.692		0.906	1.029		0.191	0.19	0.189	0.183	0.182	0.18	0.315	0.317	0.318	0.31	0.312	0.312	0.236	0.236	0.236	0.229	0.229	0.228	0.142	0.143	0.141	0.126	0.126	0.125
Pseudomonadaceae_Pseudomonas_aeruginosa_cluster 1	0.406	0.413	0.414	0.413	0.413		0.582	0.585	0.578	0.577	0.58	0.578	0.579	0.581	0.579	0.58		0.046	0.027		0.075	0.048		0.886	0.883	0.883	1.01	1.013	1.009	0.94	0.941	0.944	1.062	1.066	1.065	0.947	0.945	0.948	1.071	1.073	1.068	0.372	0.373	0.372	0.398	0.4	0.4
Lactobacillaceae_Lactobacillus_plantarum	0.4	0.409	0.41	0.409	0.409		0.646	0.665	0.663	0.667	0.666	0.658	0.661	0.668	0.667	0.662		0.053	0.031		0.099	0.064		0.35	0.349	0.349	0.462	0.465	0.465	0.372	0.372	0.373	0.486	0.49	0.49	0.374	0.374	0.374	0.49	0.493	0.491	3.295	3.309	3.295	4.052	4.056	4.057
Enterobacteriaceae_Salmonella_enterica_Weltevreden	0.527	0.385	0.354	0.399	0.402		0.448	0.451	0.373	0.451	0.361	0.301	0.323	0.425	0.402	0.407		0.813	1.622		1.377	2.237		0	0	0	0	0	0	0	0.014	0.021	0	0	0	0	0	0.011	0	0	0	0.113	0.075	0.056	0	0	0
Moraxellaceae_Acinetobacter	0.4	0.401	0.397	0.399	0.396		0.688	0.69	0.68	0.682	0.684	0.686	0.689	0.692	0.689	0.688		0.043	0.026		0.088	0.057		0.591	0.587	0.588	0.831	0.836	0.837	0.627	0.626	0.629	0.873	0.88	0.883	0.631	0.629	0.631	0.881	0.886	0.886	0.813	0.816	0.814	1.079	1.085	1.086
Enterobacteriaceae_Escherichia_coli_A	0.363	0.372	0.368	0.372	0.364		0.324	0.295	0.306	0.337	0.325	0.332	0.359	0.369	0.375	0.376		0.249	0.161		0.348	0.224		2.301	2.302	2.3	2.187	2.17	2.164	2.442	2.453	2.458	2.299	2.284	2.284	2.458	2.47	2.469	2.319	2.297	2.288	1.411	1.413	1.421	1.251	1.222	1.226
Xanthomonadaceae_Stenotrophomonas_maltophilia_cluster 4	0.345	0.348	0.35	0.348	0.345		0.558	0.554	0.568	0.576	0.574	0.576	0.58	0.583	0.591	0.596		0.029	0.024		0.073	0.047		3.485	3.471	3.468	4.815	4.82	4.825	3.699	3.7	3.707	5.061	5.074	5.091	3.723	3.716	3.722	5.101	5.106	5.105	1.7	1.699	1.696	2.228	2.231	2.233
Enterobacteriaceae_Salmonella_enterica_Weltevreden_cluster 1	0.246	0.283	0.301	0.305	0.303		0.457	0.388	0.389	0.395	0.34	0.349	0.346	0.339	0.333	0.343		0.836	1.412		0.891	1.796		0.035	0.034	0.03	0.008	0.008	0.006	0.048	0.039	0.032	0.008	0.008	0.01	0.027	0.025	0.023	0.008	0.006	0.008	0.023	0.023	0.024	0.004	0.006	0.004
Burkholderiaceae_Burkholderia_glumae	0.285	0.288	0.287	0.288	0.286		0.439	0.446	0.443	0.448	0.448	0.448	0.449	0.45	0.45	0.45		0.106	0.065		0.199	0.128		0.87	0.863	0.862	1.11	1.111	1.111	0.923	0.919	0.922	1.166	1.169	1.172	0.929	0.924	0.925	1.175	1.176	1.176	0.197	0.197	0.196	0.237	0.237	0.236
Mycoplasmataceae_Mycoplasma_synoviae	0.276	0.279	0.279	0.279	0.279		0.523	0.528	0.518	0.523	0.524	0.524	0.526	0.527	0.526	0.526		0.308	0.19		0.707	0.455		0.821	0.818	0.816	1.266	1.267	1.266	0.871	0.872	0.873	1.33	1.334	1.336	0.878	0.876	0.876	1.342	1.342	1.34	2.41	2.413	2.403	3.497	3.502	3.498
Enterobacteriaceae_Salmonella_enterica_Newport_cluster 2	0.244	0.276	0.278	0.271	0.254		0.216	0.29	0.431	0.344	0.319	0.302	0.291	0.282	0.291	0.276		0.904	0.701		1.269	0.988		0.051	0.051	0.054	0.02	0.013	0.015	0.014	0.014	0.017	0.031	0.035	0.026	0.014	0.036	0.027	0.01	0.007	0.01	0.007	0.01	0.014	0.021	0.021	0.016
Pseudomonadaceae_Pseudomonas_mosselii	0.221	0.225	0.224	0.225	0.225		0.379	0.388	0.375	0.383	0.384	0.386	0.387	0.388	0.388	0.387		0.051	0.03		0.105	0.068		0.974	0.97	0.961	1.352	1.349	1.353	1.034	1.034	1.027	1.421	1.42	1.428	1.042	1.038	1.031	1.433	1.428	1.432	0.104	0.104	0.103	0.137	0.138	0.136
Vibrionaceae_Vibrio_parahaemolyticus	0.194	0.203	0.198	0.199	0.199		0.36	0.361	0.361	0.369	0.371	0.37	0.37	0.369	0.369	0.369		0.113	0.071		0.258	0.166		0.734	0.73	0.726	1.118	1.123	1.122	0.779	0.778	0.776	1.176	1.182	1.184	0.784	0.782	0.779	1.185	1.19	1.188	0.367	0.369	0.366	0.527	0.528	0.527
Enterobacteriaceae_Escherichia_coli_B2b	0.19	0.191	0.189	0.187	0.189		0.21	0.21	0.21	0.214	0.215	0.212	0.213	0.214	0.214	0.216		0.989	0.612		1.427	0.918		0.525	0.524	0.519	0.5	0.488	0.488	0.558	0.559	0.556	0.525	0.513	0.515	0.561	0.561	0.557	0.53	0.517	0.516	0.65	0.656	0.649	0.592	0.589	0.586
Xanthomonadaceae_Stenotrophomonas	0.158	0.159	0.158	0.159	0.159		0.275	0.273	0.265	0.269	0.272	0.268	0.268	0.268	0.266	0.265		0.019	0.01		0.035	0.023		1.592	1.582	1.576	2.131	2.128	2.13	1.69	1.686	1.685	2.24	2.24	2.247	1.702	1.694	1.691	2.26	2.253	2.254	0.785	0.781	0.778	0.986	0.982	0.983
Enterobacteriaceae_Escherichia_coli	0.143	0.142	0.142	0.142	0.141		0.18	0.182	0.18	0.181	0.18	0.177	0.179	0.179	0.178	0.177		0.247	0.156		0.373	0.242		1.214	1.209	1.207	1.226	1.226	1.223	1.289	1.288	1.29	1.289	1.29	1.291	1.298	1.295	1.295	1.299	1.298	1.295	0.687	0.69	0.688	0.659	0.66	0.658
Enterobacteriaceae_Escherichia_coli_B1	0.113	0.127	0.121	0.123	0.124		0.121	0.127	0.127	0.148	0.15	0.143	0.14	0.148	0.142	0.144		0.358	0.198		0.504	0.325		1.714	1.721	1.734	1.62	1.605	1.625	1.819	1.835	1.854	1.703	1.689	1.715	1.833	1.844	1.863	1.713	1.7	1.72	1.032	1.035	1.05	0.924	0.936	0.952
Leptotrichiaceae	0.091	0.115	0.099	0.1	0.103		0.261	0.307	0.319	0.339	0.325	0.299	0.282	0.314	0.298	0.294		0.006	0.007		0.021	0.014		0.416	0.453	0.449	0.877	0.847	0.878	0.442	0.483	0.479	0.922	0.891	0.926	0.443	0.483	0.481	0.938	0.893	0.931	1.397	1.367	1.364	2.51	2.468	2.424
Xanthomonadaceae_Stenotrophomonas_maltophilia_cluster 3	0.091	0.092	0.094	0.096	0.095		0.126	0.123	0.125	0.126	0.125	0.126	0.126	0.128	0.129	0.128		0.01	0.007		0.016	0.01		0.964	0.965	0.967	1.026	1.033	1.033	1.024	1.029	1.034	1.079	1.088	1.09	1.031	1.033	1.038	1.089	1.094	1.093	0.468	0.473	0.471	0.469	0.473	0.472
Pseudomonadaceae_Pseudomonas_migulae	0.087	0.088	0.088	0.088	0.088		0.122	0.127	0.126	0.129	0.128	0.127	0.127	0.127	0.126	0.126		0.625	0.385		1.079	0.694		0.161	0.16	0.16	0.188	0.187	0.187	0.171	0.171	0.171	0.197	0.197	0.197	0.172	0.172	0.171	0.199	0.198	0.198	0.122	0.121	0.12	0.131	0.133	0.133
Xanthomonadaceae	0.075	0.077	0.077	0.076	0.077		0.117	0.12	0.12	0.122	0.12	0.121	0.122	0.122	0.122	0.123		0.009	0.005		0.016	0.01		0.739	0.737	0.737	0.997	0.992	0.992	0.784	0.786	0.787	1.048	1.044	1.047	0.79	0.789	0.79	1.057	1.05	1.05	0.364	0.362	0.362	0.464	0.464	0.462
Enterobacteriaceae_Salmonella_enterica_Freetown	0.094	0.095	0.063	0.047	0.076		0	0	0	0	0	0.06	0.052	0.045	0.04	0.036		0.05	0.124		0	0		0	0	0	0	0	0	1.012	1.035	1.013	1.613	1.392	1.15	0	0	0	0	0.035	0.026	0	0.024	0.018	0	0	0
Enterobacteriaceae_Salmonella_enterica_Newport_cluster 3	0.067	0.045	0.038	0.051	0.059		0.085	0.043	0.057	0.043	0.034	0.029	0.025	0.022	0.029	0.034		0.083	0.118		0.041	0.053		1.929	2.05	2.174	2.004	1.929	1.941	0.056	0.059	0.044	0.012	0.008	0.006	0.04	0.032	0.044	0	0	0	0.017	0.017	0.021	0	0	0
Rhodobacteraceae_Paracoccus_sanguinis	0.059	0.058	0.055	0.058	0.058		0.088	0.093	0.087	0.095	0.1	0.101	0.103	0.1	0.106	0.105		0.075	0.044		0.156	0.101		0.586	0.578	0.58	0.831	0.82	0.827	0.622	0.616	0.619	0.874	0.863	0.873	0.627	0.619	0.622	0.879	0.87	0.874	0.838	0.845	0.843	1.115	1.12	1.13
Staphylococcaceae_Staphylococcus_aureus	0.051	0.052	0.051	0.052	0.052		0.079	0.082	0.082	0.083	0.084	0.086	0.086	0.086	0.086	0.085		0.124	0.076		0.252	0.162		0.204	0.204	0.204	0.278	0.278	0.279	0.216	0.217	0.218	0.292	0.293	0.294	0.218	0.219	0.219	0.294	0.295	0.295	1.187	1.19	1.185	1.517	1.516	1.515
Enterobacteriaceae_Salmonella_enterica_Sandiego_cluster 1	0.048	0.06	0.048	0.036	0.039		0	0	0	0.046	0.037	0.031	0.026	0.023	0.021	0.018		0.051	0.063		0.03	0.019		0.032	0.022	0.028	0	0.008	0.006	1.024	1.079	1.06	1.009	1.012	1.04	0.026	0.017	0.013	0.013	0.009	0.013	0.018	0.018	0.014	0	0	0
Enterobacteriaceae_Salmonella_enterica_Alachua_cluster 1	0.023	0.02	0.021	0.025	0.027		0	0.006	0.008	0.006	0.008	0.006	0.007	0.008	0.009	0.008		0.071	0.029		0.022	0.025		0.017	0.014	0.013	0	0	0.002	0.02	0.018	0.014	0.006	0.005	0.004	3.373	3.345	3.347	3.546	3.469	3.451	0.013	0.008	0.01	0	0.001	0.001

## Sheet: Unfiltered abundances (k-mer)
name	sal-abn-ln-1M	sal-abn-ln-2M	sal-abn-ln-3M	sal-abn-ln-4M	sal-abn-ln-5M	sal-abn-ln-nx1M	sal-abn-ln-nx2M	sal-abn-ln-nx3M	sal-abn-ln-nx4M	sal-abn-ln-nx5M	sal-abn-ln-nx6M	sal-abn-ln-nx7M	sal-abn-ln-nx8M	sal-abn-ln-nx9M	sal-abn-ln-nx10M	sal-cov1-5x	sal-cov5x	sal-nxcov1-5x	sal-nxcov5x	sal-pool1-10M	sal-pool1-15M	sal-pool1-20M	sal-pool1-nx10M	sal-pool1-nx15M	sal-pool1-nx20M	sal-pool2-10M	sal-pool2-15M	sal-pool2-20M	sal-pool2-nx10M	sal-pool2-nx15M	sal-pool2-nx20M	sal-pool3-10M	sal-pool3-15M	sal-pool3-20M	sal-pool3-nx10M	sal-pool3-nx15M	sal-pool3-nx20M	sal-pool4-10M	sal-pool4-15M	sal-pool4-20M	sal-pool4-nx10M	sal-pool4-nx15M	sal-pool4-nx20M
Acaryochloridaceae_Acaryochloris	0	0	0	0	0	0	0	0	0	0	0	0	0	0	0	0	0	0	0	0	0	0	0	0	0	0	0	0	0	0	0	0	0	0	0	0	0	0	0	0	0	0	0
Acetobacteraceae	0	0	0	0	0	0	0	0	0	0	0	0	0	0	0	0	0	0	0	0	0	0	0.001	0	0	0	0	0	0.001	0	0	0	0	0	0.001	0	0	0	0	0	0	0	0
Acetobacteraceae_Acetobacter	0	0	0	0	0	0	0	0	0	0	0	0	0	0	0	0	0	0	0	0	0	0	0	0	0	0	0	0	0	0	0	0	0	0	0	0	0	0	0	0	0	0	0
Acetobacteraceae_Acidiphilium	0	0	0	0	0	0	0	0	0	0	0	0	0	0	0	0	0	0	0	0	0	0	0	0	0	0	0	0	0	0	0	0	0	0	0	0	0	0	0	0	0	0	0
Acetobacteraceae_Acidiphilium_cryptum	0	0	0	0	0	0	0	0	0	0	0	0	0	0	0	0	0	0	0	0	0.001	0	0.001	0	0	0	0.001	0.001	0.001	0	0	0	0.001	0.001	0.001	0	0	0	0	0	0	0	0
Acetobacteraceae_Acidiphilium_multivorum	0	0	0	0	0	0	0	0	0	0	0	0	0	0	0	0	0	0	0	0	0	0	0	0	0	0	0	0	0	0	0	0	0	0	0	0	0	0	0	0	0	0	0
Acetobacteraceae_Gluconacetobacter	0	0	0	0	0	0	0	0	0	0	0	0	0	0	0	0	0	0	0	0	0	0	0	0	0	0	0	0	0	0	0	0	0	0	0	0	0	0	0	0	0	0	0
Acetobacteraceae_Gluconacetobacter_diazotrophicus	0	0	0	0	0	0	0	0	0	0	0	0	0	0	0	0	0	0	0	0	0	0	0	0	0	0	0	0	0	0	0	0	0	0	0	0	0	0	0	0	0	0	0
Acetobacteraceae_Gluconacetobacter_europaeus	0	0	0	0	0	0	0	0	0	0	0	0	0	0	0	0	0	0	0	0	0	0	0	0	0	0	0	0	0	0	0	0	0	0	0	0	0	0	0	0	0	0	0
Acetobacteraceae_Gluconacetobacter_medellinensis	0	0	0	0	0	0	0	0	0	0	0	0	0	0	0	0	0	0	0	0	0	0	0	0	0	0	0	0	0	0	0	0	0	0	0	0	0	0	0	0	0	0	0
Acetobacteraceae_Gluconobacter	0	0	0	0	0	0	0	0	0	0	0	0	0	0	0	0	0	0	0	0	0	0	0	0	0	0	0	0	0	0	0	0	0	0	0	0	0	0	0	0	0	0	0
Acetobacteraceae_Gluconobacter_albidus	0	0	0	0	0	0	0	0	0	0	0	0	0	0	0	0	0	0	0	0	0	0	0	0	0	0	0	0	0	0	0	0	0	0	0	0	0	0	0	0	0	0	0
Acetobacteraceae_Gluconobacter_cerinus	0	0	0	0	0	0	0	0	0	0	0	0	0	0	0	0	0	0	0	0	0	0	0	0	0	0	0	0	0	0	0	0	0	0	0	0	0	0	0	0	0	0	0
Acetobacteraceae_Gluconobacter_frateurii	0	0	0	0	0	0	0	0	0	0	0	0	0	0	0	0	0	0	0	0	0	0	0.001	0.001	0.001	0	0	0	0.001	0.001	0.001	0	0	0	0.001	0.001	0.001	0	0	0	0	0	0
Acetobacteraceae_Gluconobacter_morbifer	0	0	0	0	0	0	0	0	0	0	0	0	0	0	0	0	0	0	0	0	0	0	0	0	0	0	0	0	0	0	0	0	0	0	0	0	0	0	0	0	0	0	0
Acetobacteraceae_Gluconobacter_oxydans_cluster 2	0	0	0	0	0	0	0	0	0	0	0	0	0	0	0	0	0	0	0	0	0	0	0	0	0	0	0	0	0	0	0	0	0	0	0	0	0	0	0	0	0	0	0
Acetobacteraceae_Gluconobacter_oxydans_cluster 3	0	0	0	0	0	0	0	0	0	0	0	0	0	0	0	0	0	0	0	0	0	0	0	0	0	0	0	0	0	0	0	0	0	0	0	0	0	0	0	0	0	0	0
Acetobacteraceae_Gluconobacter_roseus	0	0	0	0	0	0	0	0	0	0	0	0	0	0	0	0	0	0	0	0	0	0	0	0	0	0	0	0	0	0	0	0	0	0	0	0	0	0	0	0	0	0	0
Acetobacteraceae_Granulibacter_bethesdensis	0	0	0	0	0	0	0	0	0	0	0	0	0	0	0	0	0	0	0	0	0	0	0	0	0	0	0	0	0	0	0	0	0	0	0	0	0	0	0	0	0	0	0
Acetobacteraceae_Roseomonas_cervicalis	0	0	0	0	0	0	0	0	0	0	0	0	0	0	0	0	0	0	0	0	0	0	0	0.001	0	0	0	0	0	0.001	0	0	0	0	0	0.001	0	0	0	0	0	0.001	0
Acholeplasmataceae_Acholeplasma_laidlawii	0	0	0	0	0	0	0	0	0	0	0	0	0	0	0	0	0	0	0	0	0	0	0	0	0	0	0	0	0	0	0	0	0	0	0	0	0	0	0	0	0	0	0
Acholeplasmataceae_Phytoplasma_asteris	0	0	0	0	0	0	0	0	0	0	0	0	0	0	0	0	0	0	0	0	0	0	0	0	0	0	0	0	0	0	0	0	0	0	0	0	0	0	0	0	0	0	0
Acidaminococcaceae	0	0	0	0	0	0	0	0	0	0	0	0	0	0	0	0	0	0	0	0	0.003	0.002	0	0	0	0	0.003	0.002	0	0	0	0	0.003	0.002	0	0	0	0	0	0	0	0	0
Acidaminococcaceae_Acidaminococcus	0	0.003	0.004	0.007	0.006	0	0	0	0	0	0	0	0	0	0	0	0	0	0	0.004	0.004	0.003	0	0	0	0.004	0.004	0.003	0	0	0	0.004	0.004	0.003	0	0	0	0.007	0.005	0.005	0	0	0.002
Acidaminococcaceae_Acidaminococcus_fermentans	0	0	0	0	0	0	0	0	0	0	0	0	0	0	0	0	0	0	0	0	0	0	0	0	0	0	0	0	0	0	0	0	0	0	0	0	0	0	0	0	0	0	0
Acidaminococcaceae_Succinispira_mobilis	0	0	0	0	0	0	0	0	0	0	0	0	0	0	0	0	0	0	0	0	0	0	0	0	0	0	0	0	0	0	0	0	0	0	0	0	0	0	0	0	0	0	0
Acidimicrobiaceae_Ilumatobacter_coccineus	0	0	0	0	0	0	0	0	0	0	0	0	0	0	0	0	0	0	0	0	0	0	0	0	0	0	0	0	0	0	0	0	0	0	0	0	0	0	0	0	0	0	0
Acidithiobacillaceae_Acidithiobacillus	0.001	0.001	0.001	0.001	0.001	0.003	0.002	0.002	0.002	0.002	0.001	0.002	0.002	0.001	0.001	0.001	0.001	0.001	0.001	0.001	0.002	0.002	0.001	0.001	0.001	0.002	0.002	0.002	0.001	0.001	0.001	0.002	0.002	0.002	0.001	0.001	0.001	0.002	0.002	0.002	0.001	0.001	0.002
Acidithiobacillaceae_Acidithiobacillus_caldus	0	0	0	0	0	0	0	0	0	0	0	0	0	0	0	0	0	0	0	0	0	0	0	0	0	0	0	0	0	0	0	0	0	0	0	0	0	0	0	0	0	0	0
Acidithiobacillaceae_Acidithiobacillus_ferrivorans	0	0	0	0	0	0	0	0	0	0	0	0	0	0	0	0	0	0	0	0	0	0	0	0	0	0	0	0	0	0	0	0	0	0	0	0	0	0	0	0	0	0	0
Acidithiobacillaceae_Acidithiobacillus_ferrooxidans	0	0	0	0	0	0	0	0	0	0	0	0	0	0	0	0	0	0	0	0	0	0	0	0	0	0	0	0	0	0	0	0	0	0	0	0	0	0	0	0	0	0	0
Acidobacteriaceae	0.001	0.001	0	0	0	0	0	0	0	0	0	0	0	0	0	0.001	0	0.001	0	0	0	0	0	0	0	0	0	0	0	0	0	0	0	0	0	0	0	0.001	0.002	0.001	0	0	0
Acidobacteriaceae_Acidobacterium_capsulatum	0	0	0	0	0	0	0	0	0	0	0	0	0	0	0	0	0	0	0	0	0	0	0	0	0	0	0	0	0	0	0	0	0	0	0	0	0	0	0	0	0	0	0
Acidobacteriaceae_Granulicella_mallensis	0	0	0	0	0	0	0	0	0	0	0	0	0	0	0	0	0	0	0	0	0	0	0	0	0	0	0	0	0	0	0	0	0	0	0	0	0	0	0	0	0	0	0
Acidobacteriaceae_Granulicella_tundricola	0	0	0	0	0	0	0	0	0	0	0	0	0	0	0	0	0	0	0	0	0	0	0	0	0	0	0	0	0	0	0	0	0	0	0	0	0	0	0	0	0	0	0
Acidobacteriaceae_Terriglobus	0	0	0	0	0	0	0	0	0	0	0	0	0	0	0	0	0	0	0	0	0.001	0.001	0	0	0	0	0.002	0.001	0	0	0	0.002	0.002	0.001	0	0	0	0	0	0	0	0	0
Acidobacteriaceae_Terriglobus_roseus	0	0	0	0	0	0	0	0	0	0	0	0	0	0	0	0	0	0	0	0	0	0	0	0	0	0	0	0	0	0	0	0	0	0	0	0	0	0	0	0	0	0	0
Acidobacteriaceae_Terriglobus_saanensis	0	0	0	0	0	0	0	0	0	0	0	0	0	0	0	0	0	0	0	0	0	0	0	0	0	0	0	0	0	0	0	0	0	0	0	0	0	0	0	0	0	0	0
Acidothermaceae_Acidothermus_cellulolyticus	0	0	0	0	0	0	0	0	0	0	0	0	0	0	0	0	0	0	0	0	0	0	0	0	0	0	0	0	0	0	0	0	0	0	0	0	0	0.001	0.001	0	0.001	0.001	0.001
Actinobacteria_Thermobispora_bispora	0	0	0	0	0	0	0	0	0	0	0	0	0	0	0	0	0	0	0	0	0	0	0	0	0	0	0	0	0	0	0	0	0	0	0	0	0	0	0	0	0	0	0
Actinomycetaceae	0.001	0.001	0.001	0.001	0.001	0	0	0	0	0	0	0	0	0.001	0.001	0	0	0	0	0.003	0.002	0.002	0.001	0.001	0.001	0.003	0.002	0.002	0.001	0.001	0.001	0.003	0.002	0.002	0.001	0.001	0.001	0.008	0.007	0.007	0.003	0.003	0.003
Actinomycetaceae_Actinobaculum	0	0	0	0	0	0	0	0	0	0	0	0	0	0	0	0	0	0	0	0	0	0	0	0	0	0	0	0	0	0	0	0	0	0	0	0	0	0	0	0	0	0	0
Actinomycetaceae_Actinobaculum_massiliae	0	0	0	0	0	0	0	0	0	0	0	0	0	0	0	0	0	0	0	0.001	0.001	0.001	0.001	0.001	0.001	0.001	0.001	0.001	0.001	0.001	0.001	0.001	0.001	0.001	0.001	0.001	0.001	0.002	0.002	0.002	0.002	0.002	0.002
Actinomycetaceae_Actinobaculum_schaalii	0	0	0	0	0	0	0	0	0	0	0	0	0	0	0	0	0	0	0	0	0	0	0	0	0	0	0	0	0	0	0	0	0	0	0	0	0	0	0	0	0	0	0
Actinomycetaceae_Actinobaculum_urinale	0	0	0	0	0	0	0	0	0	0	0	0	0	0	0	0	0	0	0	0	0	0	0	0	0	0	0	0	0	0	0	0	0	0	0	0	0	0	0	0	0	0	0
Actinomycetaceae_Actinomyces	0.015	0.015	0.015	0.015	0.015	0.019	0.02	0.02	0.019	0.018	0.018	0.018	0.018	0.018	0.018	0.001	0.001	0.002	0.001	0.034	0.033	0.033	0.033	0.033	0.033	0.036	0.035	0.035	0.035	0.035	0.035	0.036	0.036	0.035	0.035	0.035	0.035	0.112	0.113	0.113	0.107	0.104	0.104
Actinomycetaceae_Actinomyces_cardiffensis	0	0	0	0	0	0	0	0	0	0	0	0	0	0	0	0	0	0	0	0	0	0	0	0	0	0	0	0	0	0	0	0	0	0	0	0	0	0.001	0.001	0.001	0.001	0.001	0.001
Actinomycetaceae_Actinomyces_coleocanis	0	0	0	0	0	0	0	0	0	0	0	0	0	0	0	0	0	0	0	0	0	0	0	0	0	0	0	0	0	0	0	0	0	0	0	0	0	0.001	0.001	0.001	0	0	0
Actinomycetaceae_Actinomyces_dentalis	0.009	0.01	0.009	0.01	0.01	0.007	0.007	0.008	0.008	0.009	0.01	0.01	0.011	0.01	0.01	0	0.001	0.001	0.001	0.021	0.022	0.022	0.019	0.02	0.019	0.023	0.023	0.023	0.02	0.021	0.02	0.023	0.023	0.023	0.021	0.022	0.02	0.073	0.072	0.071	0.061	0.06	0.058
Actinomycetaceae_Actinomyces_europaeus	0	0	0	0	0	0	0	0	0	0	0	0	0	0	0	0	0	0	0	0	0	0	0	0	0	0	0	0	0	0	0	0	0	0	0	0	0	0	0	0	0	0	0
Actinomycetaceae_Actinomyces_georgiae	0	0.001	0.001	0.001	0.001	0.001	0.002	0.001	0.001	0.001	0.001	0.001	0.001	0.001	0.001	0	0	0	0	0.001	0.001	0.001	0.001	0.001	0.001	0.001	0.001	0.002	0.001	0.001	0.001	0.001	0.001	0.002	0.001	0.001	0.001	0.006	0.006	0.005	0.004	0.004	0.004
Actinomycetaceae_Actinomyces_gerencseriae	0.005	0.005	0.004	0.004	0.004	0.005	0.005	0.005	0.005	0.005	0.005	0.005	0.005	0.005	0.005	0.001	0	0	0	0.01	0.009	0.009	0.009	0.008	0.009	0.01	0.01	0.01	0.009	0.009	0.009	0.01	0.01	0.01	0.009	0.009	0.009	0.031	0.031	0.031	0.028	0.027	0.027
Actinomycetaceae_Actinomyces_graevenitzii	0.001	0	0	0.001	0.001	0.001	0.001	0.001	0.001	0.001	0.001	0.001	0.001	0.001	0.001	0	0	0	0	0.001	0.001	0.001	0.001	0.001	0.001	0.001	0.001	0.001	0.001	0.001	0.001	0.001	0.001	0.001	0.001	0.001	0.001	0.004	0.005	0.004	0.004	0.004	0.004
Actinomycetaceae_Actinomyces_israelii	0.006	0.007	0.007	0.008	0.008	0.009	0.01	0.012	0.012	0.011	0.009	0.009	0.009	0.009	0.009	0.001	0	0.001	0	0.018	0.018	0.018	0.015	0.015	0.016	0.019	0.019	0.019	0.016	0.016	0.016	0.019	0.019	0.019	0.016	0.016	0.016	0.063	0.06	0.059	0.053	0.053	0.052
Actinomycetaceae_Actinomyces_johnsonii	0.001	0.001	0.002	0.002	0.002	0.001	0.002	0.002	0.002	0.002	0.002	0.002	0.002	0.002	0.002	0	0	0	0	0.003	0.003	0.004	0.003	0.003	0.003	0.004	0.004	0.004	0.004	0.003	0.003	0.004	0.004	0.004	0.004	0.003	0.003	0.011	0.011	0.011	0.01	0.012	0.013
Actinomycetaceae_Actinomyces_massiliensis	0.003	0.002	0.002	0.002	0.002	0.001	0.001	0.001	0.001	0.002	0.002	0.002	0.002	0.002	0.002	0	0	0	0	0.004	0.004	0.004	0.004	0.004	0.004	0.005	0.004	0.004	0.004	0.004	0.004	0.005	0.004	0.004	0.004	0.004	0.004	0.013	0.012	0.012	0.011	0.011	0.011
Actinomycetaceae_Actinomyces_meyeri	0	0	0	0	0	0	0	0	0	0	0	0	0	0	0	0	0	0	0	0	0	0	0	0	0	0	0	0	0	0	0	0	0	0	0	0	0	0.001	0.001	0.001	0.001	0.001	0.001
Actinomycetaceae_Actinomyces_naeslundii	0.002	0.003	0.003	0.003	0.003	0.001	0.002	0.002	0.003	0.002	0.002	0.002	0.002	0.002	0.002	0	0	0	0	0.008	0.007	0.007	0.006	0.006	0.007	0.008	0.007	0.007	0.006	0.006	0.007	0.008	0.007	0.007	0.007	0.006	0.007	0.022	0.021	0.02	0.02	0.018	0.017
Actinomycetaceae_Actinomyces_neuii	0	0	0	0	0	0	0	0	0	0	0	0	0	0	0	0	0	0	0	0	0	0	0	0	0	0	0	0	0	0	0	0	0	0	0	0	0	0	0	0	0	0	0
Actinomycetaceae_Actinomyces_odontolyticus	0	0	0	0	0	0	0	0	0	0	0	0	0	0	0	0	0	0	0	0.001	0.001	0.001	0.001	0.001	0.001	0.001	0.001	0.001	0.001	0.001	0.001	0.001	0.001	0.001	0.001	0.001	0.001	0.002	0.002	0.002	0.002	0.002	0.002
Actinomycetaceae_Actinomyces_oris	0.001	0.001	0.001	0.001	0.001	0.001	0.001	0.001	0.002	0.002	0.001	0.001	0.001	0.001	0.001	0	0	0	0	0.003	0.003	0.003	0.002	0.002	0.002	0.003	0.003	0.003	0.002	0.002	0.002	0.003	0.003	0.003	0.002	0.002	0.002	0.009	0.009	0.009	0.007	0.007	0.007
Actinomycetaceae_Actinomyces_radicidentis	0.006	0.006	0.006	0.006	0.006	0.006	0.007	0.007	0.007	0.007	0.007	0.007	0.007	0.007	0.007	0.001	0	0.001	0	0.014	0.014	0.013	0.012	0.012	0.012	0.015	0.015	0.014	0.013	0.012	0.013	0.015	0.015	0.014	0.013	0.012	0.013	0.045	0.045	0.045	0.039	0.039	0.039
Actinomycetaceae_Actinomyces_slackii	0.004	0.004	0.004	0.003	0.003	0.002	0.004	0.004	0.004	0.004	0.004	0.004	0.004	0.004	0.004	0	0	0	0	0.007	0.007	0.007	0.006	0.007	0.007	0.008	0.008	0.008	0.007	0.007	0.007	0.008	0.008	0.008	0.007	0.007	0.007	0.025	0.025	0.025	0.023	0.023	0.022
Actinomycetaceae_Actinomyces_suimastitidis	0	0	0	0	0	0	0	0	0	0	0	0	0	0	0	0	0	0	0	0	0	0	0	0	0	0	0	0	0	0	0	0	0	0	0	0	0	0.001	0.001	0.001	0	0	0
Actinomycetaceae_Actinomyces_timonensis	0.007	0.007	0.007	0.007	0.006	0.008	0.009	0.008	0.01	0.009	0.009	0.009	0.009	0.009	0.009	0.001	0	0.001	0.001	0.014	0.014	0.015	0.015	0.015	0.015	0.015	0.015	0.016	0.015	0.015	0.016	0.015	0.015	0.016	0.015	0.016	0.016	0.053	0.052	0.051	0.047	0.047	0.046
Actinomycetaceae_Actinomyces_turicensis	0	0	0	0	0	0	0	0	0	0	0	0	0	0	0	0	0	0	0	0	0	0	0	0	0	0	0	0	0	0	0	0	0	0	0	0	0	0.001	0.001	0.001	0.001	0.001	0.001
Actinomycetaceae_Actinomyces_urogenitalis	0.005	0.005	0.005	0.004	0.005	0.004	0.004	0.006	0.008	0.009	0.008	0.008	0.009	0.008	0.007	0.001	0	0.001	0.001	0.012	0.012	0.011	0.01	0.011	0.011	0.012	0.013	0.011	0.011	0.012	0.011	0.013	0.013	0.011	0.011	0.012	0.011	0.038	0.038	0.039	0.034	0.034	0.034
Actinomycetaceae_Actinomyces_vaccimaxillae	0	0	0	0	0	0	0	0	0	0	0	0	0	0	0	0	0	0	0	0.001	0.001	0.001	0.001	0.001	0.001	0.001	0.001	0.001	0.001	0.001	0.001	0.001	0.001	0.001	0.001	0.001	0.001	0.003	0.003	0.003	0.002	0.003	0.003
Actinomycetaceae_Actinomyces_viscosus	0.001	0.001	0.002	0.001	0.001	0	0.001	0.001	0.001	0.002	0.002	0.002	0.002	0.002	0.002	0	0	0	0	0.003	0.003	0.003	0.003	0.003	0.003	0.003	0.003	0.003	0.003	0.003	0.003	0.003	0.003	0.003	0.003	0.003	0.003	0.011	0.01	0.01	0.01	0.011	0.01
Actinomycetaceae_Arcanobacterium_haemolyticum	0	0	0	0	0	0	0	0	0	0	0	0	0	0	0	0	0	0	0	0	0	0	0	0	0	0	0	0	0	0	0	0	0	0	0	0	0	0	0	0	0	0	0
Actinomycetaceae_Mobiluncus	0	0	0	0	0	0	0	0	0	0	0	0	0	0	0	0	0	0	0	0	0	0	0	0	0	0	0	0	0	0	0	0	0	0	0	0	0	0.001	0	0.001	0	0	0
Actinomycetaceae_Mobiluncus_curtisii	0	0	0	0	0	0	0	0	0	0	0	0	0	0	0	0	0	0	0	0	0	0	0	0	0	0	0	0	0	0	0	0	0	0	0	0	0	0	0	0	0	0	0
Actinomycetaceae_Mobiluncus_mulieris	0	0	0	0	0	0	0	0	0	0	0	0	0	0	0	0	0	0	0	0	0	0	0	0	0	0	0	0	0	0	0	0	0	0	0	0	0	0	0	0	0	0	0
Actinomycetaceae_Varibaculum_cambriense	0	0	0	0	0	0	0	0	0	0	0	0	0	0	0	0	0	0	0	0	0	0	0	0	0	0	0	0	0	0	0	0	0	0	0	0	0	0	0	0	0	0	0
Actinopolysporaceae_Actinopolyspora	0.001	0.001	0.001	0.002	0.001	0	0	0	0	0	0	0	0.001	0.001	0.001	0	0	0	0	0.002	0.002	0.003	0.002	0.003	0.004	0.002	0.002	0.003	0.002	0.004	0.004	0.002	0.002	0.003	0.002	0.004	0.004	0.009	0.011	0.012	0.01	0.009	0.011
Actinopolysporaceae_Actinopolyspora_halophila	0	0	0	0	0	0	0	0	0	0	0	0	0	0	0	0	0	0	0	0	0	0	0	0	0	0	0	0	0	0	0	0	0	0	0	0	0	0	0	0	0	0	0
Actinopolysporaceae_Actinopolyspora_mortivallis	0	0	0	0	0	0	0	0	0	0	0	0	0	0	0	0	0	0	0	0	0	0	0	0	0	0	0	0	0	0	0	0	0	0	0	0	0	0	0	0	0	0	0
Aerococcaceae_Aerococcus_urinae	0	0	0	0	0	0	0	0	0	0	0	0	0	0	0	0	0	0	0	0	0	0	0	0	0	0	0	0	0	0	0	0	0	0	0	0	0	0	0	0	0	0	0
Aerococcaceae_Eremococcus_coleocola	0	0	0	0	0	0	0	0	0	0	0	0	0	0	0	0	0	0	0	0	0	0	0	0	0	0	0	0	0	0	0	0	0	0	0	0	0	0	0	0	0	0	0
Aerococcaceae_Facklamia	0	0	0.006	0.005	0.004	0	0	0	0	0	0	0	0	0	0	0	0	0	0	0.006	0.004	0.003	0	0	0	0.007	0.004	0.003	0	0	0	0.007	0.004	0.003	0	0	0	0.007	0.009	0.007	0.021	0.014	0.01
Aerococcaceae_Facklamia_hominis	0	0	0	0	0	0	0	0	0	0	0	0	0	0	0	0	0	0	0	0	0	0	0	0	0	0	0	0	0	0	0	0	0	0	0	0	0	0	0	0	0	0	0
Aerococcaceae_Facklamia_ignava	0	0	0	0	0	0.001	0	0	0	0	0	0	0	0	0	0	0	0	0	0	0	0	0	0	0	0	0	0	0	0	0	0	0	0	0	0	0	0	0	0	0	0	0
Aeromonadaceae	0	0	0	0.001	0.001	0	0	0	0	0	0	0	0	0	0	0.002	0	0	0	0.002	0.001	0.001	0	0.001	0	0.002	0.001	0.001	0.001	0.001	0	0.001	0.001	0.001	0	0	0	0	0	0	0	0	0
Aeromonadaceae_Aeromonas	0	0	0	0	0	0	0	0	0	0	0	0	0	0	0	0	0	0	0	0.001	0.001	0.001	0.001	0.001	0.001	0.001	0.001	0.001	0.001	0.001	0.001	0.001	0.001	0.001	0.001	0.001	0.001	0.001	0.001	0.001	0.001	0.001	0.001
Aeromonadaceae_Aeromonas_caviae	0	0	0	0	0	0	0	0	0	0	0	0	0	0	0	0	0	0	0	0	0	0	0	0	0	0	0	0	0	0	0	0	0	0	0	0	0	0	0	0	0	0	0
Aeromonadaceae_Aeromonas_diversa	0	0	0	0	0	0	0	0	0	0	0	0	0	0	0	0	0	0	0	0	0	0	0	0	0	0	0	0	0	0	0	0	0	0	0	0	0	0	0	0	0	0	0
Aeromonadaceae_Aeromonas_hydrophila	0	0.001	0.001	0.001	0.001	0	0.001	0.001	0	0.001	0.001	0.001	0.001	0.001	0.001	0	0	0	0	0.001	0.001	0.001	0.001	0.001	0.001	0.001	0.002	0.002	0.001	0.001	0.001	0.001	0.002	0.002	0.001	0.001	0.001	0	0	0	0	0	0
Aeromonadaceae_Aeromonas_hydrophila_cluster 1	0	0	0	0	0	0	0	0	0	0	0	0	0	0	0	0	0	0	0	0	0	0	0	0	0	0	0	0	0	0	0	0	0	0	0	0	0	0	0	0	0	0	0
Aeromonadaceae_Aeromonas_hydrophila_cluster 2	0	0	0	0	0	0	0	0	0	0	0	0	0	0	0	0	0	0	0	0	0	0	0	0	0	0	0	0	0	0	0	0	0	0	0	0	0	0	0	0	0	0	0
Aeromonadaceae_Aeromonas_jandaei	0	0	0	0	0	0	0	0	0	0	0	0	0	0	0	0	0	0	0	0	0	0	0	0	0	0	0	0	0	0	0	0	0	0	0	0	0	0	0	0	0	0	0
Aeromonadaceae_Aeromonas_media	0	0	0	0	0	0	0	0	0	0	0	0	0	0	0	0	0	0	0	0	0	0	0	0	0	0	0	0	0	0	0	0	0	0	0	0	0	0	0	0	0	0	0
Aeromonadaceae_Aeromonas_molluscorum	0	0	0	0	0	0.001	0.001	0	0.001	0.001	0	0	0	0	0	0	0	0	0	0	0	0	0	0	0	0	0	0	0	0	0	0	0	0	0	0	0	0	0	0	0	0	0
Aeromonadaceae_Aeromonas_salmonicida	0	0	0	0	0	0	0	0	0	0	0	0	0	0	0	0	0	0	0	0	0	0	0	0	0	0	0	0	0	0	0	0	0	0	0	0	0	0	0	0	0	0	0
Aeromonadaceae_Aeromonas_veronii	0	0	0	0	0	0	0	0	0	0	0	0	0	0	0	0	0	0	0	0	0	0	0	0	0	0	0	0	0	0	0	0	0	0	0	0	0	0	0	0	0	0	0
Aeromonadaceae_Oceanimonas	0	0	0	0	0	0.001	0	0	0	0	0	0	0	0	0	0	0	0	0	0.002	0.002	0.002	0.002	0.002	0.002	0.002	0.002	0.002	0.002	0.002	0.002	0.002	0.002	0.002	0.002	0.002	0.002	0.004	0.003	0.003	0.003	0.003	0.003
Aeromonadaceae_Oceanimonas_smirnovii	0	0	0	0	0	0	0	0	0	0	0	0	0	0	0	0	0	0	0	0	0	0	0	0	0	0	0	0	0	0	0	0	0	0	0	0	0	0	0	0	0	0	0
Aeromonadaceae_Tolumonas_auensis	0	0	0	0	0	0	0	0	0	0	0	0	0	0	0	0	0	0	0	0	0	0	0	0	0	0.001	0.001	0	0	0	0	0	0	0	0	0	0	0.001	0.001	0.001	0	0	0
Akkermansiaceae_Akkermansia	0	0	0	0	0	0	0	0	0	0	0	0	0	0	0	0	0	0	0	0	0	0	0	0	0	0	0	0	0	0	0	0	0	0	0	0	0	0	0	0	0	0	0
Akkermansiaceae_Akkermansia_glycaniphila	0	0	0	0	0	0	0	0	0	0	0	0	0	0	0	0	0	0	0	0	0	0	0	0	0	0	0	0	0	0	0	0	0	0	0	0	0	0	0	0	0	0	0
Akkermansiaceae_Akkermansia_muciniphila	0	0	0	0	0	0	0	0	0	0	0	0	0	0	0	0	0	0	0	0	0	0	0	0	0	0	0	0	0	0	0	0	0	0	0	0	0	0	0	0	0	0	0
Alcaligenaceae	0.001	0.001	0.001	0.001	0.001	0.001	0	0	0	0	0.001	0.001	0.001	0.001	0.001	0.001	0.001	0.001	0.001	0.003	0.003	0.003	0.002	0.002	0.002	0.003	0.003	0.003	0.002	0.002	0.002	0.003	0.003	0.003	0.002	0.002	0.002	0.001	0.002	0.002	0.001	0.001	0.001
Alcaligenaceae_Achromobacter	0	0	0.001	0.001	0.001	0	0	0	0	0	0	0	0	0	0.001	0	0	0	0	0.002	0.002	0.002	0.002	0.002	0.002	0.002	0.002	0.002	0.002	0.001	0.001	0.002	0.002	0.002	0.002	0.001	0.001	0.001	0.001	0.001	0.001	0.001	0.001
Alcaligenaceae_Achromobacter_arsenitoxydans	0	0	0	0	0	0	0	0	0	0	0	0	0	0	0	0	0	0	0	0	0	0	0	0	0	0	0	0	0	0	0	0	0	0	0	0	0	0	0	0	0	0	0
Alcaligenaceae_Achromobacter_denitrificans	0	0	0	0	0	0	0	0	0	0	0	0	0	0	0	0	0	0	0	0.001	0.001	0.001	0	0.001	0.001	0	0	0	0	0	0	0	0	0	0	0	0	0	0	0	0	0	0
Alcaligenaceae_Achromobacter_insuavis	0	0	0	0	0	0	0	0	0	0	0	0	0	0	0	0	0	0	0	0	0	0	0	0	0	0	0	0	0	0	0	0	0	0	0	0	0	0	0	0	0	0	0
Alcaligenaceae_Achromobacter_piechaudii_cluster 1	0	0	0	0	0	0	0	0	0	0	0	0	0	0	0	0	0	0	0	0	0	0	0	0	0	0	0	0	0	0	0	0	0	0	0	0	0	0	0	0	0	0	0
Alcaligenaceae_Achromobacter_piechaudii_cluster 2	0	0	0	0	0	0	0	0	0	0	0	0	0	0	0	0	0	0	0	0	0	0	0	0	0	0	0	0	0	0	0	0	0	0	0	0	0	0	0	0	0	0	0
Alcaligenaceae_Achromobacter_xylosoxidans	0	0	0	0	0	0.001	0.001	0.001	0	0.001	0.001	0.001	0.001	0.001	0.001	0	0	0	0	0.001	0.001	0.001	0.001	0.001	0.001	0.001	0.001	0.001	0.001	0.001	0.001	0.001	0.001	0.001	0.001	0.001	0.001	0.001	0.001	0.001	0.001	0	0
Alcaligenaceae_Achromobacter_xylosoxidans_cluster 1	0	0	0	0	0	0	0	0	0	0	0	0	0	0	0	0	0	0	0	0	0	0	0	0	0	0	0	0	0	0	0	0	0	0	0	0	0	0	0	0	0	0	0
Alcaligenaceae_Achromobacter_xylosoxidans_cluster 2	0	0	0	0	0	0	0	0	0	0	0	0	0	0	0	0	0	0	0	0	0	0	0	0	0	0	0	0	0	0	0	0	0	0	0	0	0	0	0	0	0	0	0
Alcaligenaceae_Achromobacter_xylosoxidans_cluster 3	0	0	0	0	0	0	0	0	0	0	0	0	0	0	0	0	0	0	0	0	0	0	0	0	0	0	0	0	0	0	0	0	0	0	0	0	0	0	0	0	0	0	0
Alcaligenaceae_Achromobacter_xylosoxidans_cluster 4	0.001	0	0	0	0	0	0	0	0	0	0	0	0	0	0	0	0	0	0	0.001	0.001	0.001	0.001	0.001	0.001	0.001	0.001	0.001	0.001	0.001	0.001	0.001	0.001	0.001	0.001	0.001	0.001	0.001	0.001	0.001	0	0.001	0.001
Alcaligenaceae_Advenella_kashmirensis	0	0	0	0	0	0	0	0	0	0	0	0	0	0	0	0	0	0	0	0	0	0	0	0	0	0	0	0	0	0	0	0	0	0	0	0	0	0	0	0	0	0	0
Alcaligenaceae_Alcaligenes	0	0	0	0	0	0	0	0	0	0	0	0	0	0	0	0	0	0	0	0	0	0	0	0	0	0	0	0	0	0	0	0	0	0	0	0	0	0	0	0	0	0	0
Alcaligenaceae_Alcaligenes_faecalis	0	0	0	0	0	0	0	0	0	0	0	0	0	0	0	0	0	0	0	0	0	0	0	0	0	0	0	0	0	0	0	0	0	0	0	0	0	0	0	0	0	0	0
Alcaligenaceae_Alcaligenes_faecalis_cluster 1	0	0	0	0	0	0	0	0	0	0	0	0	0	0	0	0	0	0	0	0	0	0	0	0	0	0	0	0	0	0	0	0	0	0	0	0	0	0	0	0	0	0	0
Alcaligenaceae_Alcaligenes_faecalis_cluster 2	0	0	0	0	0	0	0	0	0	0	0	0	0	0	0	0	0	0	0	0.001	0.001	0	0	0	0	0.001	0.001	0.001	0	0	0	0.001	0.001	0.001	0	0	0	0.001	0.001	0.001	0	0	0
Alcaligenaceae_Alcaligenes_faecalis_cluster 4	0	0	0	0	0	0	0	0	0	0	0	0	0	0	0	0	0	0	0	0	0	0	0	0	0	0	0	0	0	0	0	0	0	0	0	0	0	0	0	0	0	0	0
Alcaligenaceae_Bordetella	0	0	0	0	0	0	0	0	0	0	0	0	0	0	0	0	0	0	0	0	0.001	0.001	0.001	0.001	0.001	0.001	0.001	0.001	0.001	0.001	0.001	0.001	0.001	0.001	0.001	0.001	0.001	0.001	0.001	0.001	0.001	0.001	0.001
Alcaligenaceae_Bordetella_avium	0	0	0	0	0	0	0	0	0	0	0	0	0	0	0	0	0	0	0	0	0	0	0	0	0	0	0	0	0	0	0	0	0	0	0	0	0	0	0	0	0	0	0
Alcaligenaceae_Bordetella_bronchiseptica	0	0	0	0	0	0	0	0	0	0	0	0	0	0	0	0	0	0	0	0	0	0	0	0	0	0	0	0	0	0	0	0	0	0	0	0	0	0	0	0	0	0	0
Alcaligenaceae_Bordetella_bronchiseptica_cluster 1	0	0	0	0	0	0	0	0	0	0	0	0	0	0	0	0	0	0	0	0	0	0	0	0	0	0	0	0	0	0	0	0	0	0	0	0	0	0	0	0	0	0	0
Alcaligenaceae_Bordetella_bronchiseptica_cluster 2	0	0	0	0	0	0	0	0	0	0	0	0	0	0	0	0.001	0	0	0	0	0	0	0	0	0	0	0	0	0	0	0	0	0	0	0	0	0	0.001	0.001	0	0	0	0
Alcaligenaceae_Bordetella_holmesii	0	0	0	0	0	0	0	0	0	0	0	0	0	0	0	0	0	0	0	0	0	0	0	0	0	0	0	0	0	0	0	0	0	0	0	0	0	0	0	0	0	0	0
Alcaligenaceae_Bordetella_parapertussis	0	0	0	0	0	0	0	0	0	0	0	0	0	0	0	0	0	0	0	0	0	0	0	0	0	0	0	0	0	0	0	0	0	0	0	0	0	0	0	0	0	0	0
Alcaligenaceae_Bordetella_pertussis	0	0	0	0	0	0	0	0	0	0	0	0	0	0	0	0	0	0	0	0.001	0.001	0.001	0.001	0	0	0.001	0.001	0.001	0.001	0	0	0.001	0.001	0.001	0.001	0	0	0.001	0.001	0.001	0.001	0.001	0.001
Alcaligenaceae_Bordetella_petrii	0	0	0	0	0	0	0	0	0	0	0	0	0	0	0	0	0	0	0	0	0	0	0	0	0	0	0	0	0	0	0	0	0	0	0	0	0	0	0	0	0	0	0
Alcaligenaceae_Oligella_ureolytica	0	0	0	0	0	0	0	0	0	0	0	0	0	0	0	0	0	0	0	0	0	0	0	0	0	0	0	0	0	0	0	0	0	0	0	0	0	0	0	0	0	0	0
Alcaligenaceae_Oligella_urethralis	0	0	0	0	0	0	0	0	0	0	0	0	0	0	0	0	0	0	0	0	0	0	0	0	0	0	0	0	0	0	0	0	0	0	0	0	0	0	0	0	0	0	0
Alcaligenaceae_Pelistega	0	0	0	0	0	0	0	0	0	0	0	0	0	0	0	0	0	0	0	0	0	0	0	0	0	0	0	0	0	0	0	0	0	0	0	0	0	0	0	0	0	0	0
Alcaligenaceae_Pusillimonas	0	0	0	0	0	0	0	0	0	0	0	0	0	0	0	0	0	0	0	0	0	0	0	0	0	0	0	0	0	0	0	0	0	0	0	0	0	0	0	0	0	0	0
Alcaligenaceae_Pusillimonas_noertemannii	0.001	0.001	0.001	0.001	0	0	0.001	0.001	0.001	0.001	0.001	0	0	0	0	0	0	0	0	0.001	0.001	0.001	0.001	0.001	0.001	0.001	0.001	0.001	0.001	0.001	0.001	0.001	0.001	0.001	0.001	0.001	0.001	0.001	0.001	0.001	0.001	0.001	0.001
Alcaligenaceae_Taylorella_asinigenitalis	0	0	0	0	0	0	0	0	0	0	0	0	0	0	0	0	0	0	0	0	0	0	0	0	0	0	0	0	0	0	0	0	0	0	0	0	0	0	0	0	0	0	0
Alcaligenaceae_Taylorella_equigenitalis	0	0	0	0	0	0	0	0	0	0	0	0	0	0	0	0	0	0	0	0	0	0	0	0	0	0	0	0	0	0	0	0	0	0	0	0	0	0.001	0.001	0	0	0	0
Alcanivoracaceae	0	0	0	0	0	0	0	0	0	0	0	0	0	0	0	0	0	0	0	0	0.002	0.002	0.006	0.004	0.003	0	0.003	0.002	0.006	0.004	0.003	0	0.003	0.002	0.006	0.004	0.003	0	0	0	0	0	0
Alcanivoracaceae_Alcanivorax	0	0	0	0	0	0	0	0	0	0	0	0	0	0	0	0	0	0	0	0	0	0	0	0	0	0	0	0	0	0	0	0	0	0	0	0	0	0	0	0	0	0	0
Alcanivoracaceae_Alcanivorax_borkumensis	0	0	0	0	0	0	0	0	0	0	0	0	0	0	0	0	0	0	0	0	0	0	0	0	0	0	0	0	0	0	0	0	0	0	0	0	0	0	0	0	0	0	0
Alcanivoracaceae_Alcanivorax_dieselolei	0	0	0	0	0	0	0	0	0	0	0	0	0	0	0	0	0	0	0	0	0	0	0	0	0	0	0	0	0	0	0	0	0	0	0	0	0	0	0	0	0	0	0
Alcanivoracaceae_Alcanivorax_hongdengensis	0	0	0	0	0	0	0	0	0	0	0	0	0	0	0	0	0	0	0	0.002	0.002	0.002	0.002	0.002	0.002	0.002	0.002	0.002	0.002	0.002	0.002	0.002	0.002	0.002	0.002	0.002	0.002	0.001	0.001	0.001	0.001	0.001	0.001
Alcanivoracaceae_Kangiella	0	0	0	0	0	0	0	0	0	0	0	0	0	0	0	0	0	0	0	0	0	0	0	0	0	0	0	0	0	0	0	0	0	0	0	0	0	0	0	0	0	0	0
Alcanivoracaceae_Kangiella_aquimarina	0	0	0	0	0	0	0	0	0	0	0	0	0	0	0	0	0	0	0	0	0	0	0	0	0	0	0	0	0	0	0	0	0	0	0	0	0	0	0	0	0	0	0
Alcanivoracaceae_Kangiella_koreensis	0	0	0	0	0	0	0	0	0	0	0	0	0	0	0	0	0	0	0	0	0	0	0	0	0	0	0	0	0	0	0	0	0	0	0	0	0	0	0.001	0.001	0	0	0
Alicyclobacillaceae	0	0	0.004	0.003	0.002	0	0	0	0	0	0	0	0	0	0	0	0	0	0	0.004	0.005	0.004	0	0	0	0.004	0.006	0.004	0	0	0	0.004	0.006	0.004	0	0	0	0.005	0.003	0.002	0	0	0
Alicyclobacillaceae_Alicyclobacillus	0	0	0	0	0	0	0	0	0	0	0	0	0	0	0	0	0	0	0	0	0	0	0	0	0	0	0	0	0	0	0	0	0	0	0	0	0	0	0	0	0	0	0
Alicyclobacillaceae_Alicyclobacillus_acidocaldarius	0	0	0	0	0	0	0	0	0	0	0	0	0	0	0	0	0	0	0	0	0	0	0	0	0	0	0	0	0	0	0	0	0	0	0	0	0	0	0	0	0	0	0
Alicyclobacillaceae_Alicyclobacillus_herbarius	0	0	0	0	0	0	0	0	0	0	0	0	0	0	0	0	0	0	0	0	0	0	0	0	0	0	0	0	0	0	0	0	0	0	0	0	0	0	0	0	0	0	0
Alicyclobacillaceae_Alicyclobacillus_kakegawensis	0	0	0	0	0	0	0	0	0	0	0	0	0	0	0	0	0	0	0	0	0	0	0	0	0	0	0	0	0	0	0	0	0	0	0	0	0	0	0	0	0	0	0
Alicyclobacillaceae_Alicyclobacillus_macrosporangiidus	0	0	0	0	0	0	0	0	0	0	0	0	0	0	0	0	0	0	0	0	0	0	0	0	0	0	0	0	0	0	0	0	0	0	0	0	0	0	0	0	0	0	0
Alicyclobacillaceae_Alicyclobacillus_mali	0	0	0	0	0	0	0	0	0	0	0	0	0	0	0	0	0	0	0	0	0	0	0	0	0	0	0	0	0	0	0	0	0	0	0	0	0	0	0	0	0	0	0
Alicyclobacillaceae_Alicyclobacillus_pomorum	0	0	0	0	0	0	0	0	0	0	0	0	0	0	0	0	0	0	0	0	0	0	0	0	0	0	0	0	0	0	0	0	0	0	0	0	0	0	0	0	0	0	0
Alicyclobacillaceae_Alicyclobacillus_sendaiensis	0	0	0	0	0	0	0	0	0	0	0	0	0	0	0	0	0	0	0	0	0	0	0	0	0	0	0	0	0	0	0	0	0	0	0	0	0	0	0	0	0	0	0
Alicyclobacillaceae_Alicyclobacillus_vulcanalis	0	0	0	0	0	0	0	0	0	0	0	0	0	0	0	0	0	0	0	0	0	0	0	0	0	0	0	0	0	0	0	0	0	0	0	0	0	0	0	0	0	0	0
Alicyclobacillaceae_Kyrpidia_tusciae	0	0	0	0	0	0	0	0	0	0	0	0	0	0	0	0	0	0	0	0	0	0	0	0	0	0	0	0	0	0	0	0	0	0	0	0	0	0	0	0	0	0	0
Alphaproteobacteria_Micavibrio_aeruginosavorus	0	0	0	0	0	0	0	0	0	0	0	0	0	0	0	0	0	0	0	0	0	0	0	0	0	0	0	0	0	0	0	0	0	0	0	0	0	0	0	0	0	0	0
Alphaproteobacteria_Polymorphum_gilvum	0	0	0	0	0	0	0	0	0	0	0	0	0	0	0	0	0	0	0	0	0	0	0	0	0	0	0	0	0	0	0	0	0	0	0	0	0	0	0	0	0	0	0
Alteromonadaceae	0	0	0	0	0	0	0	0	0	0	0	0	0	0	0	0.001	0.001	0.005	0.003	0.009	0.01	0.01	0.009	0.008	0.009	0.01	0.011	0.01	0.01	0.009	0.01	0.01	0.011	0.01	0.01	0.009	0.01	0.025	0.025	0.025	0.022	0.022	0.022
Alteromonadaceae_Agarivorans_albus	0	0	0	0	0	0	0	0	0	0	0	0	0	0	0	0	0	0	0	0.001	0.001	0.001	0.001	0.001	0.001	0.001	0.001	0.001	0.001	0.001	0.001	0.001	0.001	0.001	0.001	0.001	0.001	0	0	0	0	0	0
Alteromonadaceae_Alishewanella	0	0	0	0	0	0	0	0	0	0	0	0	0	0	0	0	0	0	0	0	0	0	0	0	0	0	0	0	0	0	0	0	0	0	0	0	0	0	0	0	0	0	0
Alteromonadaceae_Alishewanella_aestuarii	0	0	0	0	0	0	0	0	0	0	0	0	0	0	0	0	0	0	0	0	0	0	0	0	0	0	0	0	0	0	0	0	0	0	0	0	0	0	0	0	0	0	0
Alteromonadaceae_Alishewanella_agri	0	0	0	0	0	0	0	0	0	0	0	0	0	0	0	0	0	0	0	0	0	0	0	0	0	0	0	0	0	0	0	0	0	0	0	0	0	0	0	0	0	0	0
Alteromonadaceae_Alishewanella_jeotgali	0	0	0	0	0	0	0	0	0	0	0	0	0	0	0	0	0	0	0	0	0	0	0	0	0	0	0	0	0	0	0	0	0	0	0	0	0	0	0	0	0	0	0
Alteromonadaceae_Alteromonas	0	0	0	0	0	0	0	0	0	0	0	0	0	0	0	0	0	0	0	0.001	0.001	0.001	0.001	0.001	0.001	0.001	0.001	0.001	0.001	0.001	0.001	0.001	0.001	0.001	0.001	0.001	0.001	0.002	0.002	0.002	0.001	0.001	0.001
Alteromonadaceae_Alteromonas_macleodii	0	0	0	0	0	0	0	0	0	0	0	0	0	0	0	0	0	0	0	0.001	0.001	0.001	0	0	0	0.001	0.001	0.001	0	0	0	0.001	0.001	0.001	0	0	0	0.002	0.002	0.002	0.001	0.001	0.001
Alteromonadaceae_Catenovulum_agarivorans	0	0	0	0	0	0.001	0.001	0.001	0.001	0.001	0.001	0	0.001	0	0	0.001	0.001	0.001	0.001	0.004	0.003	0.003	0.004	0.004	0.003	0.004	0.004	0.003	0.004	0.004	0.004	0.004	0.004	0.003	0.004	0.004	0.004	0.009	0.009	0.008	0.008	0.007	0.007
Alteromonadaceae_Gayadomonas_joobiniege	0	0	0	0	0	0	0	0	0	0	0	0	0	0	0	0	0	0	0	0.001	0.001	0.001	0.002	0.002	0.002	0.001	0.001	0.002	0.002	0.002	0.002	0.001	0.001	0.002	0.002	0.002	0.002	0.003	0.003	0.004	0.004	0.003	0.003
Alteromonadaceae_Glaciecola	0	0	0	0	0	0	0	0	0	0	0	0	0	0	0	0	0	0	0	0.001	0.001	0.001	0.001	0.001	0.001	0.001	0.001	0.001	0.001	0.001	0.001	0.001	0.001	0.001	0.001	0.001	0.001	0.002	0.002	0.002	0.002	0.002	0.002
Alteromonadaceae_Glaciecola_arctica	0	0	0	0	0	0	0	0	0	0	0	0	0	0	0	0	0	0	0	0	0	0	0	0	0	0	0	0	0	0	0	0	0	0	0	0	0	0	0	0	0	0	0
Alteromonadaceae_Glaciecola_lipolytica	0	0	0	0	0	0	0	0	0	0	0	0	0	0	0	0	0	0	0	0	0	0	0	0	0	0	0	0	0	0	0	0	0	0	0	0	0	0.001	0.001	0.001	0.001	0	0
Alteromonadaceae_Glaciecola_mesophila	0	0	0	0	0	0	0	0	0	0	0	0	0	0	0	0	0	0	0	0	0	0	0	0	0	0	0	0	0	0	0	0	0	0	0	0	0	0	0	0	0	0	0
Alteromonadaceae_Glaciecola_nitratireducens	0	0	0	0	0	0	0	0	0	0	0	0	0	0	0	0	0	0	0	0.001	0.001	0.001	0.001	0.001	0.001	0.001	0.001	0.001	0.001	0.001	0.001	0.001	0.001	0.001	0.001	0.001	0.001	0.002	0.002	0.002	0.002	0.002	0.002
Alteromonadaceae_Glaciecola_pallidula	0	0	0	0	0	0	0	0	0	0	0	0	0	0	0	0	0	0	0	0	0	0	0	0	0	0	0	0	0	0	0	0	0	0	0	0	0	0	0	0	0	0	0
Alteromonadaceae_Glaciecola_polaris	0	0	0	0	0	0	0	0	0	0	0	0	0	0	0	0	0	0	0	0	0	0	0	0	0	0	0	0	0	0	0	0	0	0	0	0	0	0	0	0	0	0	0
Alteromonadaceae_Glaciecola_psychrophila	0	0	0	0	0	0	0	0	0	0	0	0	0	0	0	0	0	0	0	0	0	0	0	0	0	0	0	0	0	0	0	0	0	0	0	0	0	0	0	0	0	0	0
Alteromonadaceae_Glaciecola_punicea	0	0	0	0	0	0	0	0	0	0	0	0	0	0	0	0	0	0	0	0.001	0.001	0.001	0	0.001	0.001	0.001	0.001	0.001	0.001	0.001	0.001	0.001	0.001	0.001	0.001	0.001	0.001	0.002	0.002	0.002	0.001	0.002	0.001
Alteromonadaceae_Marinobacter	0	0	0	0	0	0	0	0	0	0	0	0	0	0	0	0	0	0	0	0.001	0.001	0.001	0	0	0	0.001	0.001	0.001	0	0	0	0.001	0.001	0.001	0	0	0	0	0	0	0	0	0
Alteromonadaceae_Marinobacter_adhaerens	0	0	0	0	0	0	0	0	0	0	0	0	0	0	0	0	0	0	0	0	0	0	0	0	0	0	0	0	0	0	0	0	0	0	0	0	0	0	0	0	0	0	0
Alteromonadaceae_Marinobacter_algicola	0	0	0	0	0	0	0	0	0	0	0	0	0	0	0	0	0	0	0	0	0	0	0	0	0	0	0	0	0	0	0	0	0	0	0	0	0	0	0	0	0	0	0
Alteromonadaceae_Marinobacter_aquaeolei	0	0	0	0	0	0	0	0	0	0	0	0	0	0	0	0	0	0	0	0	0	0	0	0	0	0	0	0	0	0	0	0	0	0	0	0	0	0	0	0	0	0	0
Alteromonadaceae_Marinobacter_lipolyticus	0	0	0	0	0	0	0	0	0	0	0	0	0	0	0	0	0	0	0	0	0	0	0	0	0	0	0	0	0	0	0	0	0	0	0	0	0	0	0	0	0	0	0
Alteromonadaceae_Marinobacter_manganoxydans	0	0	0	0	0	0	0	0	0	0	0	0	0	0	0	0	0	0	0	0	0	0	0	0	0	0	0	0	0	0	0	0	0	0	0	0	0	0	0	0	0	0	0
Alteromonadaceae_Marinobacter_nanhaiticus	0	0	0	0	0	0	0	0	0	0	0	0	0	0	0	0	0	0	0	0	0	0	0	0	0	0	0	0	0	0	0	0	0	0	0	0	0	0	0	0	0	0	0
Alteromonadaceae_Marinobacter_santoriniensis	0	0	0	0	0	0	0	0	0	0	0	0	0	0	0	0	0	0	0	0	0	0	0	0	0	0	0	0	0	0	0	0	0	0	0	0	0	0	0	0	0	0	0
Alteromonadaceae_Salinimonas_chungwhensis	0	0	0	0	0	0	0	0	0	0	0	0	0	0	0	0	0	0	0	0	0	0	0	0	0	0	0	0	0	0	0	0	0	0	0	0	0	0	0	0	0	0	0
Anaerolineaceae_Anaerolinea_thermophila	0	0	0	0	0	0	0	0	0	0	0	0	0	0	0	0	0	0	0	0	0	0	0	0	0	0	0	0	0	0	0	0	0	0	0	0	0	0	0	0	0	0	0
Anaeromyxobacteraceae_Anaeromyxobacter	0	0	0	0	0	0	0	0	0	0	0	0	0	0	0	0	0	0	0	0	0	0	0	0	0	0	0	0	0	0	0	0	0	0	0	0	0	0	0	0	0	0	0
Anaeromyxobacteraceae_Anaeromyxobacter_dehalogenans	0	0	0	0	0	0	0	0	0	0	0	0	0	0	0	0	0	0	0	0	0	0	0	0	0	0	0	0	0	0	0	0	0	0	0	0	0	0	0	0	0	0	0
Anaplasmataceae	0	0	0	0.002	0.002	0	0	0	0	0	0	0	0	0	0	0	0	0	0	0.006	0.006	0.006	0.005	0.006	0.005	0.007	0.007	0.007	0.005	0.007	0.005	0.007	0.007	0.007	0.005	0.007	0.005	0.004	0.007	0.005	0.005	0.007	0.005
Anaplasmataceae_Anaplasma_centrale	0	0	0	0	0	0	0	0	0	0	0	0	0	0	0	0	0	0	0	0	0	0	0	0	0	0	0	0	0	0	0	0	0	0	0	0	0	0	0	0	0	0	0
Anaplasmataceae_Anaplasma_phagocytophilum	0	0	0	0	0	0	0	0	0	0	0	0	0	0	0	0	0	0	0	0	0	0	0	0	0	0	0	0	0	0	0	0	0	0	0	0	0	0	0	0	0	0	0
Anaplasmataceae_Ehrlichia	0	0	0	0	0	0	0	0	0	0	0	0	0	0	0	0	0	0	0	0	0	0	0.001	0	0	0	0	0	0.001	0.001	0	0	0	0	0.001	0.001	0	0	0	0	0	0	0
Anaplasmataceae_Ehrlichia_canis	0	0	0	0	0	0	0	0	0	0	0	0	0	0	0	0	0	0	0	0	0	0	0	0	0	0	0	0	0	0	0	0	0	0	0	0	0	0	0	0	0	0	0
Anaplasmataceae_Ehrlichia_chaffeensis	0	0	0	0	0	0	0	0	0	0	0	0	0	0	0	0	0	0	0	0	0	0	0	0	0	0	0	0	0	0	0	0	0	0	0	0	0	0	0	0	0	0	0
Anaplasmataceae_Ehrlichia_muris	0	0	0	0	0	0	0	0	0	0	0	0	0	0	0	0	0	0	0	0	0	0	0	0	0	0	0	0	0	0	0	0	0	0	0	0	0	0	0	0	0	0	0
Anaplasmataceae_Neorickettsia	0	0	0	0	0	0	0	0	0	0	0	0	0	0	0	0	0	0	0	0	0	0	0	0	0	0.001	0	0	0	0	0	0.001	0	0	0	0	0	0	0	0	0	0	0
Anaplasmataceae_Neorickettsia_risticii	0	0	0	0	0	0	0	0	0	0	0	0	0	0	0	0	0	0	0	0	0	0	0	0	0	0	0	0	0	0	0	0	0	0	0	0	0	0	0	0	0	0	0
Anaplasmataceae_Wolbachia	0.001	0	0.001	0	0	0	0	0	0	0	0	0	0	0	0	0	0	0	0	0.003	0.003	0.003	0.002	0.002	0.002	0.003	0.003	0.003	0.002	0.002	0.002	0.003	0.003	0.003	0.002	0.002	0.002	0.001	0	0	0	0	0
Aphanizomenonaceae_Nodularia_spumigena	0	0	0	0	0	0	0	0	0	0	0	0	0	0	0	0	0	0	0	0.001	0.001	0.001	0.001	0.001	0.001	0.001	0.001	0.001	0.001	0.001	0.001	0.001	0.001	0.001	0.001	0.001	0.001	0.001	0.001	0.001	0.002	0.001	0.001
Aphanizomenonaceae_Raphidiopsis_brookii	0	0	0	0	0	0	0	0	0	0	0	0	0	0	0	0	0	0	0	0	0	0	0	0	0	0	0	0	0	0	0	0	0	0	0	0	0	0	0	0	0	0	0
Aquificaceae	0.007	0.003	0.002	0.003	0.003	0	0	0	0	0	0	0	0	0	0	0	0	0.004	0.003	0.005	0.003	0.002	0.007	0.005	0.004	0.005	0.003	0.002	0.008	0.005	0.004	0.005	0.003	0.002	0.008	0.005	0.004	0.008	0.009	0.009	0.008	0.005	0.008
Aquificaceae_Aquifex_aeolicus	0	0	0	0	0	0	0	0	0	0	0	0	0	0	0	0	0	0	0	0	0	0	0	0	0	0	0	0	0	0	0	0	0	0	0	0	0	0	0	0	0	0	0
Aquificaceae_Hydrogenobacter_thermophilus	0	0	0	0	0	0	0	0	0	0	0	0	0	0	0	0	0	0	0	0	0	0	0	0	0	0	0	0	0	0	0	0	0	0	0	0	0	0	0	0	0	0	0
Aquificaceae_Hydrogenobaculum	0	0	0	0	0	0	0	0	0	0	0	0	0	0	0	0	0	0	0	0	0	0	0	0	0	0	0	0	0	0	0	0	0	0	0	0	0	0	0	0	0	0	0
Aquificaceae_Thermocrinis_albus	0	0	0	0	0	0	0	0	0	0	0	0	0	0	0	0	0	0	0	0	0	0	0	0	0	0	0	0	0	0	0	0	0	0	0	0	0	0	0	0	0	0	0
Archaeoglobaceae_Archaeoglobus_profundus	0	0	0	0	0	0	0	0	0	0	0	0	0	0	0	0	0	0	0	0	0	0	0	0	0	0	0	0	0	0	0	0	0	0	0	0	0	0	0	0	0	0	0
Atopobiaceae_Atopobium	0.001	0.001	0.001	0.001	0.001	0.001	0.001	0	0	0.001	0	0	0.001	0	0	0	0	0	0	0.001	0.001	0.001	0.001	0.001	0.001	0.001	0.001	0.001	0.001	0.001	0.001	0.001	0.001	0.001	0.001	0.001	0.001	0.002	0.003	0.003	0.002	0.002	0.002
Atopobiaceae_Atopobium_parvulum	0	0	0	0	0	0	0	0	0	0	0	0	0	0	0	0	0	0	0	0	0	0	0	0	0	0	0	0	0	0	0	0	0	0	0	0	0	0	0	0	0	0	0
Atopobiaceae_Atopobium_rimae	0	0	0	0	0	0	0	0	0	0	0	0	0	0	0	0	0	0	0	0	0	0	0	0	0	0	0	0	0	0	0	0	0	0	0	0	0	0	0	0	0	0	0
Atopobiaceae_Atopobium_vaginae	0	0	0	0	0	0	0	0	0	0	0	0	0	0	0	0	0	0	0	0	0	0	0	0	0	0	0	0	0	0	0	0	0	0	0	0	0	0	0	0	0	0	0
Atopobiaceae_Olsenella	0	0	0	0	0	0	0	0	0	0	0	0	0	0	0	0	0	0	0	0	0	0	0	0	0	0	0	0	0	0	0	0	0	0	0	0	0	0	0	0	0.001	0.001	0
Atopobiaceae_Olsenella_uli	0	0	0	0	0	0	0	0	0	0	0	0	0	0	0	0	0	0	0	0	0	0	0	0	0	0	0	0	0	0	0	0	0	0	0	0	0	0	0	0	0	0	0
Aurantimonadaceae_Aurantimonas_manganoxydans	0	0	0	0	0	0	0	0	0	0	0	0	0	0	0	0	0	0	0	0	0	0	0	0	0	0	0	0	0	0	0	0	0	0	0	0	0	0	0	0	0	0	0
Aurantimonadaceae_Aureimonas_ureilytica	0	0	0	0	0	0	0	0	0	0	0	0	0	0	0	0	0	0	0	0	0	0	0	0	0	0	0	0	0	0	0	0	0	0	0	0	0	0	0	0	0	0	0
Aurantimonadaceae_Fulvimarina_pelagi	0	0	0	0	0	0	0	0	0	0	0	0	0	0	0	0	0	0	0	0	0	0	0	0	0	0	0	0	0	0	0	0	0	0	0	0	0	0	0	0	0	0	0
Aurantimonadaceae_Martelella_mediterranea	0	0	0	0	0	0	0	0	0	0	0	0	0	0	0	0	0	0	0	0	0	0	0	0	0	0	0	0	0	0	0	0	0	0	0	0	0	0	0	0	0	0	0
Bacillaceae	0.091	0.091	0.089	0.09	0.09	0.097	0.103	0.1	0.103	0.105	0.103	0.104	0.104	0.104	0.105	0.016	0.01	0.024	0.016	0.134	0.135	0.135	0.129	0.128	0.127	0.142	0.144	0.145	0.135	0.135	0.134	0.143	0.144	0.145	0.136	0.136	0.134	0.072	0.073	0.073	0.066	0.067	0.066
Bacillaceae_Amphibacillus_xylanus	0	0	0	0	0	0	0	0	0	0	0	0	0	0	0	0	0	0	0	0	0	0	0	0	0	0	0	0	0	0	0	0	0	0	0	0	0	0.001	0.001	0.001	0	0	0
Bacillaceae_Anoxybacillus	0	0	0	0	0	0	0	0	0	0	0	0	0	0	0	0	0	0	0	0	0	0	0	0	0	0	0	0	0	0	0	0	0	0	0	0	0	0	0	0	0	0	0
Bacillaceae_Anoxybacillus_flavithermus	0	0	0	0	0	0	0	0	0	0	0	0	0	0	0	0	0	0	0	0	0	0	0	0	0	0	0	0	0	0	0	0	0	0	0	0	0	0	0	0	0	0	0
Bacillaceae_Bacillus	0.008	0.008	0.008	0.008	0.008	0.006	0.006	0.006	0.006	0.006	0.006	0.006	0.006	0.006	0.006	0.001	0.001	0.001	0.001	0.01	0.01	0.01	0.006	0.006	0.006	0.01	0.011	0.011	0.007	0.007	0.007	0.011	0.011	0.011	0.007	0.007	0.007	0.004	0.004	0.004	0.002	0.002	0.002
Bacillaceae_Bacillus_abyssalis	0	0	0	0	0	0	0	0	0	0	0	0	0	0	0	0	0	0	0	0	0	0	0	0	0	0	0	0	0	0	0	0	0	0	0	0	0	0	0	0	0	0	0
Bacillaceae_Bacillus_acidiceler	0	0	0	0	0	0	0	0	0	0	0	0	0	0	0	0	0	0	0	0	0	0	0	0	0	0	0	0	0	0	0	0	0	0	0	0	0	0	0	0	0	0	0
Bacillaceae_Bacillus_acidicola	0	0	0	0	0	0	0	0	0	0	0	0	0	0	0	0	0	0	0	0	0	0	0	0	0	0	0	0	0	0	0	0	0	0	0	0	0	0	0	0	0	0	0
Bacillaceae_Bacillus_acidiproducens	0	0	0	0	0	0	0	0	0	0	0	0	0	0	0	0	0	0	0	0	0	0	0	0	0	0	0	0	0	0	0	0	0	0	0	0	0	0	0	0	0	0	0
Bacillaceae_Bacillus_alkalinitrilicus	0	0	0	0	0	0	0	0	0	0	0	0	0	0	0	0	0	0	0	0	0	0	0	0	0	0	0	0	0	0	0	0	0	0	0	0	0	0	0	0	0	0	0
Bacillaceae_Bacillus_alkalitelluris	0	0	0	0	0	0	0	0	0	0	0	0	0	0	0	0	0	0	0	0	0	0	0	0	0	0	0	0	0	0	0	0	0	0	0	0	0	0	0	0	0	0	0
Bacillaceae_Bacillus_alveayuensis	0	0	0	0	0	0	0	0	0	0	0	0	0	0	0	0	0	0	0	0	0	0	0	0	0	0	0	0	0	0	0	0	0	0	0	0	0	0	0	0	0	0	0
Bacillaceae_Bacillus_amyloliquefaciens	0.002	0.002	0.001	0.001	0.001	0	0	0	0	0	0.001	0.001	0	0	0.001	0	0	0	0	0.001	0.001	0.001	0.001	0.001	0.001	0.001	0.001	0.001	0.001	0.001	0.001	0.001	0.001	0.001	0.001	0.001	0.001	0.001	0.001	0.001	0.001	0	0
Bacillaceae_Bacillus_andreraoultii	0	0	0	0	0	0	0	0	0	0	0	0	0	0	0	0	0	0	0	0	0	0	0	0	0	0	0	0	0	0	0	0	0	0	0	0	0	0	0	0	0	0	0
Bacillaceae_Bacillus_anthracis	0.009	0.008	0.01	0.01	0.009	0.01	0.014	0.011	0.012	0.012	0.012	0.012	0.011	0.013	0.012	0.001	0.001	0.001	0.001	0.013	0.011	0.011	0.008	0.009	0.009	0.013	0.012	0.012	0.008	0.009	0.01	0.014	0.012	0.012	0.009	0.009	0.01	0.002	0.002	0.002	0.001	0.001	0.001
Bacillaceae_Bacillus_aquimaris_cluster 2	0	0	0	0	0	0	0	0	0	0	0	0	0	0	0	0	0	0	0	0	0	0	0	0	0	0	0	0	0	0	0	0	0	0	0	0	0	0	0	0	0	0	0
Bacillaceae_Bacillus_aquimaris_cluster 3	0	0	0	0	0	0	0	0	0	0	0	0	0	0	0	0	0	0	0	0	0	0	0	0	0	0	0	0	0	0	0	0	0	0	0	0	0	0	0	0	0	0	0
Bacillaceae_Bacillus_aquimaris_cluster 4	0	0	0	0	0	0	0	0	0	0	0	0	0	0	0	0	0	0	0	0	0	0	0	0	0	0	0	0	0	0	0	0	0	0	0	0	0	0	0	0	0	0	0
Bacillaceae_Bacillus_aryabhattai	0	0	0	0	0	0	0	0	0	0	0	0	0	0	0	0	0	0	0	0	0	0	0	0	0	0	0	0	0	0	0	0	0	0	0	0	0	0	0	0	0	0	0
Bacillaceae_Bacillus_atrophaeus	0	0	0	0	0	0	0	0	0	0	0	0	0	0	0	0	0	0	0	0	0	0	0	0	0	0	0	0	0	0	0	0	0	0	0	0	0	0	0	0	0	0	0
Bacillaceae_Bacillus_aurantiacus	0	0	0	0	0	0	0	0	0	0	0	0	0	0	0	0	0	0	0	0	0	0	0	0	0	0	0	0	0	0	0	0	0	0	0	0	0	0	0	0	0	0	0
Bacillaceae_Bacillus_australimaris	0	0	0	0	0	0	0	0	0	0	0	0	0	0	0	0	0	0	0	0.001	0.001	0.001	0	0	0	0.001	0.001	0.001	0	0	0	0.001	0.001	0.001	0	0	0	0	0.001	0	0	0	0
Bacillaceae_Bacillus_azotoformans	0	0	0	0	0	0	0	0	0	0	0	0	0	0	0	0	0	0	0	0	0	0	0	0	0	0	0	0	0	0	0	0	0	0	0	0	0	0	0	0	0	0	0
Bacillaceae_Bacillus_badius	0	0	0	0	0	0	0	0	0	0	0	0	0	0	0	0	0	0	0	0	0	0	0	0	0	0	0	0	0	0	0	0	0	0	0	0	0	0	0	0	0	0	0
Bacillaceae_Bacillus_bataviensis	0	0	0	0	0	0	0	0	0	0	0	0	0	0	0	0	0	0	0	0	0	0	0	0	0	0	0	0	0	0	0	0	0	0	0	0	0	0	0	0	0	0	0
Bacillaceae_Bacillus_beveridgei	0	0	0	0	0	0	0	0	0	0	0	0	0	0	0	0	0	0	0	0	0	0	0	0	0	0	0	0	0	0	0	0	0	0	0	0	0	0	0	0	0	0	0
Bacillaceae_Bacillus_bingmayongensis	0.001	0.001	0.001	0.001	0.001	0	0	0	0	0	0.001	0.001	0.001	0.001	0.001	0	0	0	0	0.001	0.001	0.001	0.001	0	0	0.001	0.001	0.001	0.001	0.001	0.001	0.001	0.001	0.001	0.001	0.001	0.001	0.001	0.001	0.001	0	0	0
Bacillaceae_Bacillus_bogoriensis	0	0	0	0	0	0	0	0	0	0	0	0	0	0	0	0	0	0	0	0	0	0	0	0	0	0	0	0	0	0	0	0	0	0	0	0	0	0	0	0	0	0	0
Bacillaceae_Bacillus_bombysepticus	0.001	0.005	0.005	0.005	0.005	0	0.004	0.002	0.003	0.002	0.002	0.002	0.003	0.003	0.003	0.001	0	0	0	0.006	0.006	0.007	0.003	0.002	0.002	0.007	0.006	0.007	0.003	0.002	0.002	0.007	0.006	0.007	0.003	0.002	0.002	0	0	0	0	0	0
Bacillaceae_Bacillus_butanolivorans	0	0	0	0	0	0	0	0	0	0	0	0	0	0	0	0	0	0	0	0	0	0	0	0	0	0	0	0	0	0	0	0	0	0	0	0	0	0	0	0	0	0	0
Bacillaceae_Bacillus_caseinilyticus	0	0	0	0	0	0	0	0	0	0	0	0	0	0	0	0	0	0	0	0	0	0	0	0	0	0	0	0	0	0	0	0	0	0	0	0	0	0	0	0	0	0	0
Bacillaceae_Bacillus_cellulosilyticus	0	0	0	0	0	0	0	0	0	0	0	0	0	0	0	0	0	0	0	0	0	0	0	0	0	0	0	0	0	0	0	0	0	0	0	0	0	0	0	0	0	0	0
Bacillaceae_Bacillus_cereus	0.003	0.003	0.003	0.003	0.003	0.003	0.003	0.003	0.002	0.002	0.002	0.002	0.003	0.003	0.003	0	0	0.001	0	0.004	0.004	0.004	0.003	0.003	0.003	0.004	0.004	0.004	0.003	0.003	0.003	0.005	0.004	0.004	0.003	0.003	0.003	0	0	0	0	0	0
Bacillaceae_Bacillus_cereus_cluster 1	0.022	0.015	0.017	0.015	0.016	0	0.014	0.009	0.007	0.006	0.005	0.008	0.011	0.009	0.011	0.008	0.002	0	0	0.02	0.024	0.023	0.031	0.026	0.023	0.021	0.026	0.025	0.032	0.027	0.024	0.021	0.026	0.025	0.032	0.027	0.024	0.003	0.004	0.004	0	0	0.002
Bacillaceae_Bacillus_cereus_cluster 11	0.002	0.002	0.002	0.002	0.002	0	0	0	0.001	0	0	0	0	0	0	0	0	0	0	0.002	0.002	0.002	0	0	0	0.002	0.002	0.002	0	0	0	0.002	0.002	0.002	0	0	0	0	0	0	0	0	0
Bacillaceae_Bacillus_cereus_cluster 12	0.002	0.003	0.004	0.003	0.003	0.005	0.003	0.003	0.003	0.003	0.003	0.003	0.004	0.004	0.004	0	0	0.001	0.001	0.004	0.003	0.004	0.002	0.003	0.003	0.004	0.004	0.004	0.002	0.003	0.004	0.004	0.004	0.004	0.002	0.003	0.004	0.001	0	0	0.001	0.001	0.001
Bacillaceae_Bacillus_cereus_cluster 13	0.002	0.002	0.002	0.002	0.002	0.001	0.001	0	0	0.001	0.001	0.001	0.001	0.001	0.001	0	0	0	0	0.002	0.003	0.003	0.001	0.001	0.001	0.002	0.003	0.003	0.001	0.001	0.001	0.002	0.003	0.003	0.001	0.001	0.001	0	0	0	0	0	0
Bacillaceae_Bacillus_cereus_cluster 14	0.001	0.001	0.001	0.001	0.001	0	0	0.001	0.001	0.001	0.001	0.001	0.001	0.001	0.001	0	0	0	0	0.002	0.002	0.002	0.001	0.001	0.001	0.002	0.002	0.002	0.001	0.001	0.001	0.002	0.002	0.002	0.001	0.001	0.001	0	0	0	0	0	0
Bacillaceae_Bacillus_cereus_cluster 15	0	0.002	0.002	0.003	0.002	0	0	0	0	0	0	0	0	0.001	0.001	0.001	0	0	0	0.003	0.002	0.002	0.001	0.001	0.001	0.003	0.002	0.002	0.001	0.001	0.001	0.003	0.002	0.002	0.001	0.001	0.001	0	0	0	0	0	0
Bacillaceae_Bacillus_cereus_cluster 16	0.001	0.001	0.001	0.001	0.001	0.001	0.001	0.001	0.001	0.001	0.001	0.001	0.001	0.001	0.001	0	0	0	0	0.001	0.001	0.001	0	0	0	0.001	0.001	0.001	0	0	0	0.001	0.001	0.001	0	0	0	0	0	0	0	0	0
Bacillaceae_Bacillus_cereus_cluster 17	0.003	0.003	0.003	0.003	0.003	0.003	0.002	0.002	0.002	0.002	0.002	0.002	0.003	0.002	0.002	0	0	0.001	0	0.004	0.004	0.004	0.003	0.002	0.002	0.005	0.004	0.004	0.003	0.002	0.003	0.005	0.004	0.004	0.003	0.002	0.003	0	0	0	0.001	0	0
Bacillaceae_Bacillus_cereus_cluster 18	0.002	0.003	0.003	0.003	0.003	0	0.002	0.004	0.006	0.005	0.004	0.004	0.004	0.004	0.004	0.001	0	0.001	0.001	0.004	0.005	0.005	0.004	0.004	0.004	0.004	0.005	0.005	0.005	0.004	0.004	0.004	0.005	0.005	0.005	0.004	0.004	0	0	0	0.001	0.001	0.001
Bacillaceae_Bacillus_cereus_cluster 19	0.006	0.006	0.006	0.005	0.006	0.008	0.006	0.005	0.005	0.004	0.005	0.005	0.005	0.005	0.005	0.001	0.001	0.001	0.001	0.007	0.007	0.007	0.005	0.006	0.006	0.007	0.008	0.007	0.006	0.006	0.006	0.007	0.008	0.008	0.006	0.006	0.006	0.001	0.001	0.001	0.001	0.001	0.001
Bacillaceae_Bacillus_cereus_cluster 2	0.01	0.01	0.01	0.01	0.01	0.026	0.016	0.018	0.018	0.016	0.014	0.012	0.011	0.012	0.012	0.001	0.001	0	0	0.013	0.013	0.013	0.009	0.008	0.008	0.014	0.014	0.014	0.009	0.009	0.009	0.014	0.014	0.014	0.01	0.009	0.009	0.002	0.001	0.001	0	0.001	0.001
Bacillaceae_Bacillus_cereus_cluster 20	0.002	0.002	0.002	0.002	0.002	0.001	0	0	0.001	0	0.001	0.001	0.001	0.001	0.001	0	0	0	0	0.003	0.003	0.003	0.001	0.001	0.001	0.003	0.003	0.003	0.001	0.001	0.001	0.003	0.003	0.003	0.001	0.001	0.001	0	0	0	0	0	0
Bacillaceae_Bacillus_cereus_cluster 3	0.003	0.003	0.002	0.003	0.002	0.001	0.002	0.001	0.001	0.001	0.001	0.001	0.001	0.001	0.001	0	0	0	0	0.003	0.003	0.003	0.001	0.001	0.001	0.003	0.003	0.003	0.001	0.001	0.001	0.003	0.003	0.003	0.001	0.001	0.001	0	0	0	0	0	0
Bacillaceae_Bacillus_cereus_cluster 4	0.001	0.001	0.001	0.001	0.001	0.002	0.001	0.001	0	0	0	0	0	0	0	0	0	0	0	0.002	0.002	0.002	0.001	0.001	0.001	0.002	0.002	0.002	0.001	0.001	0.001	0.002	0.002	0.002	0.001	0.001	0.001	0	0	0	0	0	0
Bacillaceae_Bacillus_cereus_cluster 5	0	0	0	0	0	0	0	0	0	0	0	0	0.008	0.007	0.006	0	0	0	0	0	0	0	0	0	0	0	0	0	0	0	0	0	0	0	0	0	0	0	0	0	0	0	0
Bacillaceae_Bacillus_cereus_cluster 6	0.001	0.001	0.001	0.001	0.001	0	0	0	0	0	0.001	0.001	0.001	0.001	0	0	0	0	0	0.001	0.001	0.001	0	0	0	0.001	0.001	0.001	0	0	0	0.001	0.001	0.001	0	0	0	0	0	0	0	0	0
Bacillaceae_Bacillus_cereus_cluster 7	0.002	0.002	0.002	0.002	0.002	0.001	0.001	0.001	0.001	0.001	0.001	0.001	0.001	0.001	0.001	0	0	0	0	0.002	0.002	0.002	0.001	0.001	0.001	0.002	0.002	0.002	0.001	0.001	0.001	0.002	0.002	0.002	0.001	0.001	0.001	0	0	0	0	0	0
Bacillaceae_Bacillus_cereus_cluster 8	0.002	0.002	0.002	0.002	0.002	0.001	0.001	0.001	0.001	0.001	0.001	0.001	0.001	0.001	0.001	0	0	0	0	0.002	0.003	0.003	0.001	0.001	0.001	0.003	0.003	0.003	0.001	0.001	0.001	0.003	0.003	0.003	0.001	0.001	0.001	0.001	0.001	0	0	0	0
Bacillaceae_Bacillus_cereus_cluster 9	0.002	0.004	0.004	0.005	0.004	0	0.002	0.001	0.001	0.001	0.002	0.002	0.002	0.002	0.002	0	0	0.001	0	0.006	0.005	0.005	0.004	0.003	0.003	0.007	0.006	0.005	0.004	0.003	0.003	0.007	0.006	0.005	0.004	0.003	0.003	0	0	0	0.001	0	0.001
Bacillaceae_Bacillus_cereus/thuringiensis	0.273	0.276	0.274	0.275	0.274	0.347	0.345	0.339	0.342	0.344	0.345	0.347	0.348	0.347	0.346	0.041	0.026	0.064	0.041	0.353	0.352	0.352	0.369	0.366	0.365	0.375	0.375	0.376	0.388	0.385	0.386	0.377	0.377	0.377	0.391	0.388	0.387	0.044	0.044	0.044	0.042	0.042	0.042
Bacillaceae_Bacillus_cereus/thuringiensis_cluster 1	0.012	0.01	0.008	0.007	0.007	0	0.003	0.002	0.001	0.001	0.001	0.002	0.002	0.002	0.002	0.003	0.001	0.001	0.001	0.009	0.008	0.007	0.004	0.003	0.003	0.01	0.009	0.008	0.004	0.003	0.003	0.011	0.009	0.008	0.004	0.003	0.003	0.001	0.002	0.002	0.001	0.001	0
Bacillaceae_Bacillus_cereus/thuringiensis_cluster 10	0.011	0.012	0.011	0.011	0.011	0.008	0.008	0.008	0.008	0.008	0.008	0.008	0.009	0.009	0.009	0.002	0.001	0.001	0.001	0.014	0.014	0.014	0.009	0.009	0.009	0.015	0.015	0.015	0.01	0.01	0.01	0.015	0.015	0.015	0.01	0.01	0.01	0.001	0.002	0.002	0.001	0.001	0.001
Bacillaceae_Bacillus_cereus/thuringiensis_cluster 11	0.007	0.006	0.005	0.005	0.005	0.004	0.004	0.005	0.005	0.006	0.006	0.006	0.006	0.006	0.006	0	0.001	0.001	0.001	0.007	0.006	0.006	0.005	0.005	0.004	0.007	0.007	0.006	0.005	0.005	0.005	0.007	0.007	0.006	0.005	0.005	0.005	0.001	0.001	0.001	0.001	0.001	0.001
Bacillaceae_Bacillus_cereus/thuringiensis_cluster 12	0.004	0.003	0.004	0.004	0.004	0.005	0.003	0.002	0.002	0.002	0.002	0.003	0.003	0.003	0.003	0.001	0	0.001	0	0.005	0.005	0.005	0.003	0.003	0.003	0.005	0.005	0.005	0.004	0.004	0.004	0.005	0.005	0.005	0.004	0.004	0.004	0.001	0.001	0.001	0	0	0
Bacillaceae_Bacillus_cereus/thuringiensis_cluster 13	0.002	0.002	0.002	0.002	0.002	0.001	0.001	0.001	0.001	0.001	0.001	0.001	0.001	0.001	0.001	0	0	0	0	0.003	0.003	0.003	0.001	0.001	0.001	0.003	0.003	0.003	0.001	0.001	0.001	0.003	0.003	0.003	0.001	0.001	0.001	0	0	0	0	0	0
Bacillaceae_Bacillus_cereus/thuringiensis_cluster 14	0.003	0.002	0.002	0.002	0.002	0.003	0.001	0.001	0.001	0.001	0.001	0.001	0.001	0.001	0.001	0	0	0	0	0.002	0.002	0.003	0.001	0.002	0.001	0.003	0.002	0.003	0.001	0.002	0.001	0.003	0.002	0.003	0.001	0.002	0.001	0.001	0.001	0.001	0	0	0
Bacillaceae_Bacillus_cereus/thuringiensis_cluster 15	0.002	0.002	0.002	0.002	0.002	0	0	0	0	0	0	0	0.001	0	0	0	0	0	0	0.003	0.003	0.003	0	0.001	0.001	0.003	0.003	0.003	0	0.001	0.001	0.003	0.003	0.003	0	0.001	0.001	0	0	0	0	0	0
Bacillaceae_Bacillus_cereus/thuringiensis_cluster 16	0.001	0.001	0.001	0.001	0.001	0	0	0	0	0	0	0	0	0	0	0	0	0	0	0.002	0.001	0.001	0	0.001	0	0.002	0.002	0.001	0	0.001	0.001	0.002	0.002	0.001	0	0.001	0.001	0	0	0	0	0	0
Bacillaceae_Bacillus_cereus/thuringiensis_cluster 17	0.001	0.001	0.002	0.002	0.002	0.002	0.002	0.001	0.001	0.001	0.001	0.001	0.001	0.001	0.001	0	0	0	0	0.002	0.002	0.002	0	0	0.001	0.002	0.002	0.002	0	0	0.001	0.002	0.002	0.002	0	0	0.001	0	0	0	0	0	0
Bacillaceae_Bacillus_cereus/thuringiensis_cluster 18	0.002	0.002	0.002	0.002	0.002	0.001	0.001	0.001	0.001	0.001	0.001	0.001	0.001	0.001	0.001	0	0	0	0	0.003	0.003	0.003	0.001	0.001	0.001	0.003	0.004	0.003	0.001	0.001	0.001	0.003	0.004	0.003	0.001	0.001	0.001	0.001	0.001	0.001	0	0	0
Bacillaceae_Bacillus_cereus/thuringiensis_cluster 19	0.003	0.003	0.003	0.002	0.002	0.001	0.001	0.001	0.001	0.001	0.001	0.001	0.001	0.001	0.001	0.001	0	0	0	0.003	0.003	0.002	0.001	0.001	0.001	0.003	0.003	0.003	0.001	0.001	0.001	0.003	0.003	0.003	0.001	0.001	0.001	0	0	0	0	0	0
Bacillaceae_Bacillus_cereus/thuringiensis_cluster 2	0.001	0.002	0.003	0.003	0.002	0	0.003	0.002	0.003	0.002	0.002	0.002	0.002	0.002	0.002	0	0.001	0.001	0.001	0.005	0.003	0.003	0.002	0.002	0.001	0.006	0.004	0.003	0.002	0.001	0.001	0.005	0.004	0.003	0.002	0.001	0.001	0.001	0.001	0.001	0.001	0.001	0
Bacillaceae_Bacillus_cereus/thuringiensis_cluster 20	0	0.002	0.001	0.001	0.001	0.013	0.006	0.004	0.003	0.003	0.002	0.002	0.002	0.001	0.001	0.005	0	0	0	0.001	0.002	0.002	0	0	0	0.001	0.002	0.002	0	0	0	0.001	0.002	0.002	0	0	0	0	0	0	0	0	0
Bacillaceae_Bacillus_cereus/thuringiensis_cluster 3	0.014	0.015	0.016	0.015	0.015	0.007	0.006	0.009	0.009	0.01	0.011	0.011	0.01	0.011	0.01	0.003	0.002	0.003	0.002	0.02	0.019	0.018	0.011	0.01	0.009	0.022	0.02	0.02	0.011	0.01	0.01	0.022	0.02	0.02	0.012	0.01	0.01	0.003	0.003	0.002	0.002	0.002	0.001
Bacillaceae_Bacillus_cereus/thuringiensis_cluster 4	0.006	0.012	0.008	0.007	0.006	0.023	0.011	0.008	0.006	0.005	0.004	0.003	0.003	0.003	0.002	0.003	0.002	0	0	0.01	0.008	0.007	0	0.002	0.002	0.011	0.009	0.007	0	0.002	0.002	0.011	0.009	0.007	0	0.002	0.002	0.002	0.002	0.001	0	0	0
Bacillaceae_Bacillus_cereus/thuringiensis_cluster 5	0.017	0.017	0.016	0.018	0.017	0.021	0.017	0.014	0.014	0.013	0.012	0.013	0.013	0.012	0.013	0.003	0.002	0.002	0.001	0.022	0.022	0.022	0.011	0.012	0.012	0.023	0.023	0.023	0.012	0.013	0.012	0.024	0.024	0.023	0.012	0.013	0.012	0.002	0.003	0.003	0.001	0.001	0.001
Bacillaceae_Bacillus_cereus/thuringiensis_cluster 6	2.228	2.258	2.266	2.267	2.26	2.869	2.909	2.932	2.996	3.052	3.019	3.046	3.075	3.072	3.071	0.33	0.21	0.561	0.361	2.91	2.883	2.893	3.21	3.24	3.212	3.088	3.073	3.092	3.374	3.41	3.39	3.113	3.089	3.104	3.404	3.429	3.399	0.349	0.353	0.353	0.373	0.374	0.373
Bacillaceae_Bacillus_cereus/thuringiensis_cluster 7	0.01	0.011	0.01	0.01	0.009	0.008	0.004	0.005	0.007	0.006	0.005	0.006	0.006	0.006	0.006	0.002	0.001	0.001	0	0.013	0.012	0.011	0.002	0.003	0.003	0.014	0.012	0.012	0.002	0.003	0.003	0.014	0.012	0.012	0.003	0.003	0.003	0.002	0.002	0.002	0.001	0.001	0.001
Bacillaceae_Bacillus_cereus/thuringiensis_cluster 8	0.001	0.005	0.005	0.005	0.004	0	0	0.001	0.001	0.001	0.001	0.001	0.002	0.001	0.002	0.001	0	0.001	0.001	0.006	0.005	0.006	0.003	0.002	0.002	0.007	0.006	0.006	0.003	0.002	0.002	0.007	0.006	0.006	0.003	0.002	0.002	0	0	0	0.001	0.001	0.001
Bacillaceae_Bacillus_cereus/thuringiensis_cluster 9	0.007	0.006	0.007	0.007	0.007	0.005	0.004	0.003	0.003	0.003	0.004	0.004	0.004	0.004	0.004	0.001	0.001	0	0	0.009	0.009	0.008	0.004	0.003	0.003	0.009	0.009	0.009	0.004	0.003	0.004	0.009	0.009	0.009	0.004	0.003	0.004	0.001	0.001	0.001	0	0	0
Bacillaceae_Bacillus_cereus/thuringiensis_medellin	0.018	0.015	0.015	0.016	0.016	0.006	0.016	0.015	0.013	0.019	0.016	0.014	0.013	0.013	0.012	0.004	0.002	0.004	0.003	0.019	0.02	0.021	0.011	0.012	0.014	0.02	0.022	0.022	0.011	0.013	0.015	0.021	0.022	0.023	0.012	0.014	0.015	0.002	0.002	0.003	0.004	0.003	0.002
Bacillaceae_Bacillus_cibi	0.002	0.001	0.001	0.001	0.001	0	0	0	0.001	0.001	0.001	0.001	0.001	0.001	0.001	0	0	0	0	0	0	0	0	0	0	0	0	0	0	0	0	0	0	0	0	0	0	0.001	0.001	0.001	0	0	0
Bacillaceae_Bacillus_cihuensis	0	0	0	0	0	0	0	0	0	0	0	0	0	0	0	0	0	0	0	0	0	0	0	0	0	0	0	0	0	0	0	0	0	0	0	0	0	0	0	0	0	0	0
Bacillaceae_Bacillus_circulans	0	0	0	0	0	0	0	0	0	0	0	0	0	0	0	0	0	0	0	0	0	0	0	0	0	0	0	0	0	0	0	0	0	0	0	0	0	0	0	0	0	0	0
Bacillaceae_Bacillus_clausii	0.001	0	0	0	0	0	0	0	0	0	0	0	0	0.001	0.001	0	0	0	0	0	0	0	0.001	0.001	0.001	0	0	0	0.001	0.001	0.001	0	0	0	0.001	0.001	0.001	0	0	0	0	0	0
Bacillaceae_Bacillus_clausii_cluster 1	0	0	0	0	0	0	0	0	0	0	0	0	0	0	0	0	0	0	0	0	0	0	0	0	0	0	0	0	0	0	0	0	0	0	0	0	0	0	0	0	0	0	0
Bacillaceae_Bacillus_clausii_cluster 3	0	0	0	0	0	0	0	0	0	0	0	0	0	0	0	0	0	0	0	0	0	0	0	0	0	0	0	0	0	0	0	0	0	0	0	0	0	0	0	0	0	0	0
Bacillaceae_Bacillus_coagulans	0	0	0	0	0	0	0	0	0	0	0	0	0	0	0	0	0	0	0	0	0	0	0	0	0	0	0	0	0	0	0	0	0	0	0	0	0	0	0	0	0	0	0
Bacillaceae_Bacillus_coagulans_cluster 2	0	0	0	0	0	0	0	0	0	0	0	0	0	0	0	0	0	0	0	0	0	0	0	0	0	0	0	0	0	0	0	0	0	0	0	0	0	0	0	0	0	0	0
Bacillaceae_Bacillus_coahuilensis	0	0	0	0	0	0	0	0	0	0	0	0	0	0	0	0	0	0	0	0	0	0	0	0	0	0	0	0	0	0	0	0	0	0	0	0	0	0	0	0	0	0	0
Bacillaceae_Bacillus_cohnii	0	0	0	0	0	0	0	0	0	0	0	0	0	0	0	0	0	0	0	0	0	0	0	0	0	0	0	0	0	0	0	0	0	0	0	0	0	0	0	0	0	0	0
Bacillaceae_Bacillus_cytotoxicus	0	0	0	0	0	0.001	0	0	0	0	0	0	0	0	0	0	0	0	0	0.001	0.001	0.001	0	0	0	0.001	0.001	0.001	0	0	0	0.001	0.001	0.001	0	0	0	0	0	0	0	0	0
Bacillaceae_Bacillus_dakarensis	0	0	0	0	0	0	0	0	0	0	0	0	0	0	0	0	0	0	0	0	0	0	0	0	0	0	0	0	0	0	0	0	0	0	0	0	0	0	0	0	0	0	0
Bacillaceae_Bacillus_dielmoensis	0	0	0	0	0	0	0	0	0	0	0	0	0	0	0	0	0	0	0	0	0	0	0	0	0	0	0	0	0	0	0	0	0	0	0	0	0	0	0	0	0	0	0
Bacillaceae_Bacillus_drentensis	0	0	0	0	0	0	0	0	0	0	0	0	0	0	0	0	0	0	0	0.001	0	0	0	0	0	0.001	0	0	0	0	0	0.001	0	0	0	0	0	0.001	0.001	0.001	0	0	0
Bacillaceae_Bacillus_eiseniae	0	0	0	0	0	0	0	0	0	0	0	0	0	0	0	0	0	0	0	0	0	0	0	0	0	0	0	0	0	0	0	0	0	0	0	0	0	0	0	0	0	0	0
Bacillaceae_Bacillus_endophyticus	0	0	0	0	0	0	0	0	0	0	0	0	0	0	0	0	0	0	0	0	0	0	0	0	0	0	0	0	0	0	0	0	0	0	0	0	0	0	0	0	0	0	0
Bacillaceae_Bacillus_filamentosus	0	0	0	0	0	0	0	0	0	0	0	0	0	0	0	0	0	0	0	0	0	0	0	0	0	0	0	0	0	0	0	0	0	0	0	0	0	0	0	0	0	0	0
Bacillaceae_Bacillus_flexus	0	0	0	0	0	0	0	0	0	0	0	0	0	0	0	0	0	0	0	0	0	0	0	0	0	0	0	0	0	0	0	0	0	0	0	0	0	0	0	0	0	0	0
Bacillaceae_Bacillus_fordii	0	0	0	0	0	0	0	0	0	0	0	0	0	0	0	0	0	0	0	0	0	0	0	0	0	0	0	0	0	0	0	0	0	0	0	0	0	0	0	0	0	0	0
Bacillaceae_Bacillus_fumarioli	0	0	0	0	0	0	0	0	0	0	0	0	0	0	0	0	0	0	0	0	0	0	0	0	0	0	0	0	0	0	0	0	0	0	0	0	0	0	0	0	0	0	0
Bacillaceae_Bacillus_gaemokensis	0	0	0.001	0.001	0.001	0	0.001	0	0	0	0	0	0	0	0	0	0	0	0	0.001	0.001	0.001	0	0	0	0.001	0.001	0.001	0	0	0	0.001	0.001	0.001	0	0	0	0	0	0	0	0	0
Bacillaceae_Bacillus_galactosidilyticus	0	0	0	0	0	0	0	0	0	0	0	0	0	0	0	0	0	0	0	0	0	0	0	0	0	0	0	0	0	0	0	0	0	0	0	0	0	0	0	0	0	0	0
Bacillaceae_Bacillus_gibsonii	0	0	0	0	0	0	0	0	0	0	0	0	0	0	0	0	0	0	0	0	0	0	0	0	0	0	0	0	0	0	0	0	0	0	0	0	0	0	0	0	0	0	0
Bacillaceae_Bacillus_ginsengihumi	0	0	0	0	0	0	0	0	0	0	0	0	0	0	0	0	0	0	0	0	0	0	0	0	0	0	0	0	0	0	0	0	0	0	0	0	0	0	0	0	0	0	0
Bacillaceae_Bacillus_glycinifermentans	0	0	0	0	0	0	0	0	0	0	0	0	0	0	0	0	0	0	0	0	0	0	0	0	0	0	0	0	0	0	0	0	0	0	0	0	0	0	0	0	0	0	0
Bacillaceae_Bacillus_gobiensis	0	0	0	0	0	0	0	0	0	0	0	0	0	0	0	0	0	0	0	0	0	0	0	0	0	0	0	0	0	0	0	0	0	0	0	0	0	0	0	0	0	0	0
Bacillaceae_Bacillus_gottheilii	0	0	0	0	0	0	0	0	0	0	0	0	0	0	0	0	0	0	0	0	0	0	0	0	0	0	0	0	0	0	0	0	0	0	0	0	0	0	0	0	0	0	0
Bacillaceae_Bacillus_halmapalus	0	0	0	0	0	0	0	0	0	0	0	0	0	0	0	0	0	0	0	0	0	0	0	0	0	0	0	0	0	0	0	0	0	0	0	0	0	0	0	0	0	0	0
Bacillaceae_Bacillus_halodurans	0	0	0	0	0	0	0	0	0	0	0	0	0	0	0	0	0	0	0	0	0	0	0	0	0	0	0	0	0	0	0	0	0	0	0	0	0	0	0	0	0	0	0
Bacillaceae_Bacillus_halosaccharovorans	0	0	0	0	0	0	0	0	0	0	0	0	0	0	0	0	0	0	0	0	0	0	0	0	0	0	0	0	0	0	0	0	0	0	0	0	0	0	0	0	0	0	0
Bacillaceae_Bacillus_halotolerans	0	0	0	0	0	0	0	0	0	0	0	0	0	0	0	0	0	0	0	0	0	0	0	0	0	0	0	0	0	0	0	0	0	0	0	0	0	0	0	0	0	0	0
Bacillaceae_Bacillus_haynesii	0	0	0	0	0	0	0	0	0	0	0	0	0	0	0	0	0	0	0	0	0	0	0	0	0	0	0	0	0	0	0	0	0	0	0	0	0	0	0	0	0	0	0
Bacillaceae_Bacillus_horikoshii	0	0	0	0	0	0	0	0	0	0	0	0	0	0	0	0	0	0	0	0	0	0	0	0	0	0	0	0	0	0	0	0	0	0	0	0	0	0	0	0	0	0	0
Bacillaceae_Bacillus_horneckiae	0	0	0	0	0	0	0	0	0	0	0	0	0	0	0	0	0	0	0	0	0	0	0	0	0	0	0	0	0	0	0	0	0	0	0	0	0	0	0	0	0	0	0
Bacillaceae_Bacillus_infantis	0	0	0	0	0	0	0	0	0	0	0	0	0	0	0	0	0	0	0	0	0	0	0	0	0	0	0	0	0	0	0	0	0	0	0	0	0	0	0	0	0	0	0
Bacillaceae_Bacillus_intestinalis	0	0	0	0	0	0	0	0	0	0	0	0	0	0	0	0	0	0	0	0	0	0	0	0	0	0	0	0	0	0	0	0	0	0	0	0	0	0	0	0	0	0	0
Bacillaceae_Bacillus_jeotgali	0	0	0	0	0	0	0	0	0	0	0	0	0	0	0	0	0	0	0	0	0	0	0	0	0	0	0	0	0	0	0	0	0	0	0	0	0	0	0	0	0	0	0
Bacillaceae_Bacillus_kochii	0	0	0	0	0	0	0	0	0	0	0	0	0	0	0	0	0	0	0	0	0	0	0	0	0	0	0	0	0	0	0	0	0	0	0	0	0	0	0	0	0	0	0
Bacillaceae_Bacillus_koreensis	0	0	0	0	0	0	0	0	0	0	0	0	0	0	0	0	0	0	0	0	0	0	0	0	0	0	0	0	0	0	0	0	0	0	0	0	0	0	0	0	0	0	0
Bacillaceae_Bacillus_korlensis	0	0	0	0	0	0	0	0	0	0	0	0	0	0	0	0	0	0	0	0	0	0	0	0	0	0	0	0	0	0	0	0	0	0	0	0	0	0	0	0	0	0	0
Bacillaceae_Bacillus_kribbensis	0	0	0	0	0	0	0	0	0	0	0	0	0	0	0	0	0	0	0	0	0	0	0	0	0	0	0	0	0	0	0	0	0	0	0	0	0	0	0	0	0	0	0
Bacillaceae_Bacillus_krulwichiae	0	0	0	0	0	0	0	0	0	0	0	0	0	0	0	0	0	0	0	0	0	0	0	0	0	0	0	0	0	0	0	0	0	0	0	0	0	0	0	0	0	0	0
Bacillaceae_Bacillus_lehensis	0	0	0	0	0	0	0	0	0	0	0	0	0	0	0	0	0	0	0	0	0	0	0	0	0	0	0	0	0	0	0	0	0	0	0	0	0	0	0	0	0	0	0
Bacillaceae_Bacillus_lentus	0	0	0	0	0	0	0	0	0	0	0	0	0	0	0	0	0	0	0	0	0	0	0	0	0	0	0	0	0	0	0	0	0	0	0	0	0	0	0	0	0	0	0
Bacillaceae_Bacillus_litoralis	0	0	0	0	0	0	0	0	0	0	0	0	0	0	0	0	0	0	0	0	0	0	0	0	0	0	0	0	0	0	0	0	0	0	0	0	0	0	0	0	0	0	0
Bacillaceae_Bacillus_loiseleuriae	0	0	0	0	0	0	0	0	0	0	0	0	0	0	0	0	0	0	0	0	0	0	0	0	0	0	0	0	0	0	0	0	0	0	0	0	0	0	0	0	0	0	0
Bacillaceae_Bacillus_lonarensis	0	0	0	0	0	0	0	0	0	0	0	0	0	0	0	0	0	0	0	0	0	0	0	0	0	0	0	0	0	0	0	0	0	0	0	0	0	0	0	0	0	0	0
Bacillaceae_Bacillus_luciferensis	0	0	0	0	0	0	0	0	0	0	0	0	0	0	0	0	0	0	0	0	0	0	0	0	0	0	0	0	0	0	0	0	0	0	0	0	0	0	0	0	0	0	0
Bacillaceae_Bacillus_manliponensis	0.001	0.001	0.001	0	0	0	0	0	0	0	0	0	0	0	0	0	0	0	0	0.001	0.001	0.001	0.001	0	0	0.001	0.001	0.001	0.001	0.001	0	0.001	0.001	0.001	0.001	0.001	0	0	0	0	0	0	0
Bacillaceae_Bacillus_marisflavi	0	0	0	0	0	0	0	0	0	0	0	0	0	0	0	0	0	0	0	0	0	0	0	0	0	0	0	0	0	0	0	0	0	0	0	0	0	0	0	0	0	0	0
Bacillaceae_Bacillus_marmarensis	0	0	0	0	0	0	0	0	0	0	0	0	0	0	0	0	0	0	0	0	0	0	0	0	0	0	0	0	0	0	0	0	0	0	0	0	0	0	0	0	0	0	0
Bacillaceae_Bacillus_massiliglaciei	0	0	0	0	0	0	0	0	0	0	0	0	0	0	0	0	0	0	0	0	0	0	0	0	0	0	0	0	0	0	0	0	0	0	0	0	0	0	0	0	0	0	0
Bacillaceae_Bacillus_massilioanorexius	0	0	0	0	0	0	0	0	0	0	0	0	0	0	0	0	0	0	0	0	0	0	0	0	0	0	0	0	0	0	0	0	0	0	0	0	0	0	0	0	0	0	0
Bacillaceae_Bacillus_massiliogorillae	0	0	0	0	0	0	0	0	0	0	0	0	0	0	0	0	0	0	0	0	0	0	0	0	0	0	0	0	0	0	0	0	0	0	0	0	0	0	0	0	0	0	0
Bacillaceae_Bacillus_massilionigeriensis	0	0	0	0	0	0	0	0	0	0	0	0	0	0	0	0	0	0	0	0	0	0	0	0	0	0	0	0	0	0	0	0	0	0	0	0	0	0	0	0	0	0	0
Bacillaceae_Bacillus_massiliosenegalensis	0	0	0	0	0	0	0	0	0	0	0	0	0	0	0	0	0	0	0	0	0	0	0	0	0	0	0	0	0	0	0	0	0	0	0	0	0	0	0	0	0	0	0
Bacillaceae_Bacillus_mediterraneensis	0	0	0	0	0	0	0	0	0	0	0	0	0	0	0	0	0	0	0	0	0	0	0	0	0	0	0	0	0	0	0	0	0	0	0	0	0	0	0	0	0	0	0
Bacillaceae_Bacillus_megaterium	0	0	0	0	0	0	0	0	0	0	0	0	0	0	0	0	0	0	0	0	0	0	0	0	0	0	0	0	0	0	0	0	0	0	0	0	0	0	0	0	0	0	0
Bacillaceae_Bacillus_mesonae	0	0	0	0	0	0	0	0	0	0	0	0	0	0	0	0	0	0	0	0	0	0	0	0	0	0	0	0	0	0	0	0	0	0	0	0	0	0	0	0	0	0	0
Bacillaceae_Bacillus_methanolicus	0	0	0	0	0	0	0	0	0	0	0	0	0	0	0	0	0	0	0	0	0	0	0	0	0	0	0	0	0	0	0	0	0	0	0	0	0	0.001	0.001	0.001	0	0	0
Bacillaceae_Bacillus_mojavensis	0	0	0	0	0	0	0	0	0	0	0	0	0	0	0	0	0	0	0	0	0	0	0	0	0	0	0	0	0	0	0	0	0	0	0	0	0	0	0	0	0	0	0
Bacillaceae_Bacillus_muralis	0	0	0	0	0	0	0	0	0	0	0	0	0	0	0	0	0	0	0	0	0	0	0	0	0	0	0	0	0	0	0	0	0	0	0	0	0	0	0	0	0	0	0
Bacillaceae_Bacillus_mycoides	0.002	0.002	0.002	0.002	0.002	0.001	0.001	0.001	0.001	0.002	0.002	0.001	0.002	0.002	0.002	0	0	0	0	0.003	0.003	0.003	0.002	0.002	0.002	0.003	0.003	0.003	0.002	0.002	0.002	0.003	0.003	0.003	0.002	0.002	0.002	0	0	0	0	0	0
Bacillaceae_Bacillus_nakamurai	0	0	0	0	0	0	0	0	0	0	0	0	0	0	0	0	0	0	0	0	0	0	0	0	0	0	0	0	0	0	0	0	0	0	0	0	0	0	0	0	0	0	0
Bacillaceae_Bacillus_ndiopicus	0	0	0	0	0	0	0	0	0	0	0	0	0	0	0	0	0	0	0	0	0	0	0	0	0	0	0	0	0	0	0	0	0	0	0	0	0	0	0	0	0	0	0
Bacillaceae_Bacillus_niacini	0	0	0	0	0	0	0	0	0	0	0	0	0	0	0	0	0	0	0	0	0	0	0	0	0	0	0	0	0	0	0	0	0	0	0	0	0	0	0	0	0	0	0
Bacillaceae_Bacillus_obstructivus	0	0	0	0	0	0	0	0	0	0	0	0	0	0	0	0	0	0	0	0	0	0	0	0	0	0	0	0	0	0	0	0	0	0	0	0	0	0	0	0	0	0	0
Bacillaceae_Bacillus_oceanisediminis	0	0	0	0	0	0	0	0	0	0	0	0	0	0	0	0	0	0	0	0	0	0	0	0	0	0	0	0	0	0	0	0	0	0	0	0	0	0.001	0.001	0.001	0	0	0
Bacillaceae_Bacillus_okhensis	0	0	0	0	0	0	0	0	0	0	0	0	0	0	0	0	0	0	0	0	0	0	0	0	0	0	0	0	0	0	0	0	0	0	0	0	0	0	0	0	0	0	0
Bacillaceae_Bacillus_oryziterrae	0	0	0	0	0	0	0	0	0	0	0	0	0	0	0	0	0	0	0	0	0	0	0	0	0	0	0	0	0	0	0	0	0	0	0	0	0	0	0	0	0	0	0
Bacillaceae_Bacillus_panaciterrae	0	0	0	0	0	0	0	0	0	0	0	0	0	0	0	0	0	0	0	0	0	0	0	0	0	0	0	0	0	0	0	0	0	0	0	0	0	0	0	0	0	0	0
Bacillaceae_Bacillus_paralicheniformis	0	0	0	0	0	0	0	0	0	0	0	0	0	0	0	0	0	0	0	0	0	0	0	0	0	0	0	0	0	0	0	0	0	0	0	0	0	0	0	0	0	0	0
Bacillaceae_Bacillus_persicus	0	0	0	0	0	0	0	0	0	0	0	0	0	0	0	0	0	0	0	0	0	0	0	0	0	0	0	0	0	0	0	0	0	0	0	0	0	0	0	0	0	0	0
Bacillaceae_Bacillus_pseudofirmus_cluster 2	0	0	0	0	0	0	0	0	0	0	0	0	0	0	0	0	0	0	0	0	0	0	0	0	0	0	0	0	0	0	0	0	0	0	0	0	0	0	0	0	0	0	0
Bacillaceae_Bacillus_pseudomycoides	0	0	0	0	0	0	0	0	0	0	0	0	0	0	0	0	0	0	0	0	0	0	0	0	0	0	0	0	0	0	0	0	0	0	0	0	0	0	0	0	0	0	0
Bacillaceae_Bacillus_psychrosaccharolyticus	0	0	0	0	0	0	0	0	0	0	0	0	0	0	0	0	0	0	0	0	0	0	0	0	0	0	0	0	0	0	0	0	0	0	0	0	0	0	0	0	0	0	0
Bacillaceae_Bacillus_pumilus	0.019	0.019	0.019	0.019	0.019	0.021	0.025	0.022	0.022	0.023	0.022	0.021	0.02	0.021	0.022	0.004	0.002	0.005	0.003	0.037	0.035	0.036	0.035	0.035	0.033	0.039	0.038	0.038	0.037	0.037	0.034	0.04	0.038	0.038	0.037	0.037	0.034	0.032	0.033	0.032	0.03	0.029	0.029
Bacillaceae_Bacillus_pumilus_cluster 3	0.001	0.001	0.001	0.001	0.001	0	0	0	0	0	0	0	0	0	0	0	0	0	0	0.001	0.001	0.001	0	0	0	0.001	0.001	0.002	0	0	0	0.001	0.001	0.002	0	0	0	0.001	0.001	0.001	0	0	0
Bacillaceae_Bacillus_pumilus_cluster 4	0	0	0	0	0	0	0	0	0	0	0	0	0	0	0	0	0	0	0	0.001	0	0	0	0	0	0.001	0	0.001	0	0	0	0.001	0	0.001	0	0	0	0	0	0	0	0	0
Bacillaceae_Bacillus_rubiinfantis	0	0	0	0	0	0	0	0	0	0	0	0	0	0	0	0	0	0	0	0	0	0	0	0	0	0	0	0	0	0	0	0	0	0	0	0	0	0	0	0	0	0	0
Bacillaceae_Bacillus_safensis	0.001	0.001	0.001	0	0	0	0	0	0	0	0	0	0	0	0	0	0	0	0	0.001	0.001	0.001	0	0	0	0.001	0.001	0.001	0	0	0	0.001	0.001	0.001	0	0	0	0.001	0.001	0	0	0	0
Bacillaceae_Bacillus_salsus	0	0	0	0	0	0	0	0	0	0	0	0	0	0	0	0	0	0	0	0	0	0	0	0	0	0	0	0	0	0	0	0	0	0	0	0	0	0	0	0	0	0	0
Bacillaceae_Bacillus_shacheensis	0	0	0	0	0	0	0	0	0	0	0	0	0	0	0	0	0	0	0	0	0	0	0	0	0	0	0	0	0	0	0	0	0	0	0	0	0	0	0	0	0	0	0
Bacillaceae_Bacillus_shackletonii	0	0	0	0	0	0	0	0	0	0	0	0	0	0	0	0	0	0	0	0	0	0	0	0	0	0	0	0	0	0	0	0	0	0	0	0	0	0	0	0	0	0	0
Bacillaceae_Bacillus_siamensis	0.003	0.003	0.003	0.003	0.003	0.001	0.002	0.002	0.003	0.002	0.002	0.003	0.003	0.003	0.003	0.001	0.001	0	0	0.003	0.003	0.003	0.002	0.002	0.002	0.003	0.003	0.003	0.002	0.002	0.002	0.003	0.003	0.003	0.002	0.002	0.002	0.003	0.003	0.003	0.001	0.002	0.002
Bacillaceae_Bacillus_simplex	0	0	0	0	0	0	0	0	0	0	0	0	0	0	0	0	0	0	0	0	0	0	0	0	0	0	0	0	0	0	0	0	0	0	0	0	0	0	0	0	0	0	0
Bacillaceae_Bacillus_simplex_cluster 1	0	0	0	0	0	0	0	0	0	0	0	0	0	0	0	0	0	0	0	0	0	0	0	0	0	0	0	0	0	0	0	0	0	0	0	0	0	0	0	0	0	0	0
Bacillaceae_Bacillus_simplex_cluster 2	0	0	0	0	0	0	0	0	0	0	0	0	0	0	0	0	0	0	0	0	0	0	0	0	0	0	0	0	0	0	0	0	0	0	0	0	0	0	0	0	0	0	0
Bacillaceae_Bacillus_simplex_cluster 3	0	0	0	0	0	0	0	0	0	0	0	0	0	0	0	0	0	0	0	0	0	0	0	0	0	0	0	0	0	0	0	0	0	0	0	0	0	0	0	0	0	0	0
Bacillaceae_Bacillus_simplex_cluster 4	0	0	0	0	0	0	0	0	0	0	0	0	0	0	0	0	0	0	0	0	0	0	0	0	0	0	0	0	0	0	0	0	0	0	0	0	0	0	0	0	0	0	0
Bacillaceae_Bacillus_sinesaloumensis	0	0	0	0	0	0	0	0	0	0	0	0	0	0	0	0	0	0	0	0	0	0	0	0	0	0	0	0	0	0	0	0	0	0	0	0	0	0	0	0	0	0	0
Bacillaceae_Bacillus_smithii	0	0	0	0	0	0	0	0	0	0	0	0	0	0	0	0	0	0	0	0	0	0	0	0	0	0	0	0	0	0	0	0	0	0	0	0	0	0	0	0	0	0	0
Bacillaceae_Bacillus_solani	0	0	0	0	0	0	0	0	0	0	0	0	0	0	0	0	0	0	0	0	0	0	0	0	0	0	0	0	0	0	0	0	0	0	0	0	0	0	0	0	0	0	0
Bacillaceae_Bacillus_soli	0	0	0	0	0	0	0	0	0	0	0	0	0	0	0	0	0	0	0	0	0	0	0	0	0	0	0	0	0	0	0	0	0	0	0	0	0	0	0	0	0	0	0
Bacillaceae_Bacillus_solimangrovi	0	0	0	0	0	0	0	0	0	0	0	0	0	0	0	0	0	0	0	0	0	0	0	0	0	0	0	0	0	0	0	0	0	0	0	0	0	0	0	0	0	0	0
Bacillaceae_Bacillus_sonorensis	0	0	0	0	0	0.001	0	0	0	0	0	0	0	0	0	0	0	0	0	0	0	0	0	0	0	0	0	0	0	0	0	0	0	0	0	0	0	0	0	0	0	0	0
Bacillaceae_Bacillus_sporothermodurans	0	0	0	0	0	0	0	0	0	0	0	0	0	0	0	0	0	0	0	0	0	0	0	0	0	0	0	0	0	0	0	0	0	0	0	0	0	0	0	0	0	0	0
Bacillaceae_Bacillus_stratosphericus	0	0	0	0	0.006	0	0	0	0	0	0	0	0	0	0	0	0	0	0	0.009	0.006	0.009	0	0	0	0.01	0.007	0.01	0	0	0	0.01	0.007	0.01	0	0	0	0	0.007	0.005	0	0	0
Bacillaceae_Bacillus_subtilis	0	0	0	0	0	0.001	0	0	0	0	0	0	0	0	0	0	0	0	0	0	0	0	0	0	0	0	0	0	0	0	0	0	0	0	0	0	0	0	0	0	0	0	0
Bacillaceae_Bacillus_subtilis_cluster 1	0	0	0	0	0	0	0	0	0	0	0	0	0	0	0	0	0	0	0	0	0	0	0	0	0	0	0	0	0	0	0	0	0	0	0	0	0	0	0	0	0	0	0
Bacillaceae_Bacillus_subtilis_cluster 2	0	0	0	0	0	0	0	0	0	0	0	0	0	0	0	0	0	0	0	0	0	0	0	0	0	0	0	0	0	0	0	0	0	0	0	0	0	0	0	0	0	0	0
Bacillaceae_Bacillus_subtilis_cluster 3	0	0	0	0	0	0	0	0	0	0	0	0	0	0	0	0	0	0	0	0	0	0	0	0	0	0	0	0	0	0	0	0	0	0	0	0	0	0	0	0	0	0	0
Bacillaceae_Bacillus_subtilis_cluster 4	0	0	0	0	0	0	0	0	0	0	0	0	0	0	0	0	0	0	0	0	0	0	0	0	0	0	0	0	0	0	0	0	0	0	0	0	0	0	0	0	0	0	0
Bacillaceae_Bacillus_subtilis_cluster 5	0	0	0	0	0	0	0	0	0	0	0	0	0	0	0	0	0	0	0	0	0	0	0	0	0	0	0	0	0	0	0	0	0	0	0	0	0	0	0	0	0	0	0
Bacillaceae_Bacillus_swezeyi	0	0	0	0	0	0	0	0	0	0	0	0	0	0	0	0	0	0	0	0	0	0	0	0	0	0	0	0	0	0	0	0	0	0	0	0	0	0	0	0	0	0	0
Bacillaceae_Bacillus_tequilensis	0	0	0	0	0	0	0	0	0	0	0	0	0	0	0	0	0	0	0	0	0	0	0	0	0	0	0	0	0	0	0	0	0	0	0	0	0	0	0	0	0	0	0
Bacillaceae_Bacillus_thuringiensis	0	0	0	0.005	0.004	0	0	0	0	0	0	0	0	0	0	0	0	0	0	0.003	0.004	0.003	0	0	0.002	0.003	0.004	0.003	0	0	0.003	0.003	0.004	0.003	0	0	0.002	0	0	0	0	0	0
Bacillaceae_Bacillus_thuringiensis_cluster 1	0	0	0.004	0.003	0.003	0	0	0	0	0	0	0	0	0	0	0.007	0	0	0	0.004	0.003	0.002	0	0	0	0.004	0.003	0.002	0	0	0	0.005	0.003	0.002	0	0	0	0	0	0	0	0	0
Bacillaceae_Bacillus_thuringiensis_cluster 2	0.002	0.003	0.003	0.003	0.004	0	0.004	0.003	0.002	0.002	0.004	0.004	0.004	0.004	0.004	0.002	0	0.001	0.001	0.004	0.005	0.004	0.002	0.003	0.002	0.004	0.005	0.005	0.002	0.003	0.002	0.004	0.005	0.005	0.002	0.003	0.002	0	0	0	0	0.001	0
Bacillaceae_Bacillus_thuringiensis_cluster 3	0.001	0.001	0.001	0.001	0.001	0	0	0	0	0	0	0	0	0	0	0	0	0	0	0.001	0.001	0.001	0	0	0	0.001	0.001	0.001	0	0	0.001	0.001	0.001	0.001	0	0	0.001	0	0	0	0	0	0
Bacillaceae_Bacillus_thuringiensis_cluster 5	0.002	0.002	0.002	0.002	0.002	0.001	0.001	0.001	0.001	0.001	0.001	0.001	0.001	0.001	0.001	0	0	0	0	0.003	0.003	0.003	0.001	0.001	0.001	0.003	0.003	0.003	0.001	0.001	0.001	0.003	0.003	0.003	0.001	0.001	0.001	0	0	0	0	0	0
Bacillaceae_Bacillus_thuringiensis_yunnanensis	0.008	0.009	0.006	0.005	0.004	0	0	0	0	0	0	0	0	0.001	0.001	0	0	0.002	0.001	0.007	0.006	0.006	0.001	0.002	0.001	0.008	0.006	0.007	0.001	0.002	0.001	0.008	0.006	0.007	0.001	0.002	0.001	0	0	0.002	0	0.001	0.001
Bacillaceae_Bacillus_timonensis	0	0	0	0	0	0	0	0	0	0	0	0	0	0	0	0	0	0	0	0	0	0	0	0	0	0	0	0	0	0	0	0	0	0	0	0	0	0	0	0	0	0	0
Bacillaceae_Bacillus_toyonensis	0.004	0.004	0.004	0.003	0.003	0.001	0.001	0.001	0.002	0.002	0.002	0.002	0.002	0.002	0.002	0	0	0	0	0.004	0.004	0.004	0.001	0.001	0.002	0.005	0.004	0.005	0.001	0.002	0.002	0.005	0.004	0.005	0.001	0.002	0.002	0.001	0.001	0.001	0	0	0
Bacillaceae_Bacillus_trypoxylicola	0	0	0	0	0	0	0	0	0	0	0	0	0	0	0	0	0	0	0	0	0	0	0	0	0	0	0	0	0	0	0	0	0	0	0	0	0	0.001	0.001	0.001	0.001	0.001	0.001
Bacillaceae_Bacillus_tuaregi	0	0	0	0	0	0	0	0	0	0	0	0	0	0	0	0	0	0	0	0	0	0	0	0	0	0	0	0	0	0	0	0	0	0	0	0	0	0	0	0	0	0	0
Bacillaceae_Bacillus_vallismortis	0	0	0	0	0	0	0	0	0	0	0	0	0	0	0	0	0	0	0	0	0	0	0	0	0	0	0	0	0	0	0	0	0	0	0	0	0	0	0	0	0	0	0
Bacillaceae_Bacillus_velezensis	0.678	0.691	0.688	0.692	0.691	1.024	1.034	1.031	1.044	1.046	1.048	1.051	1.054	1.051	1.05	0.2	0.12	0.359	0.231	0.717	0.716	0.714	0.887	0.889	0.889	0.761	0.763	0.763	0.933	0.936	0.938	0.767	0.767	0.767	0.94	0.942	0.941	0.626	0.628	0.626	0.727	0.73	0.729
Bacillaceae_Bacillus_velezensis_cluster 1	0.025	0.027	0.028	0.028	0.028	0.028	0.034	0.032	0.033	0.032	0.031	0.032	0.032	0.032	0.032	0.008	0.005	0.009	0.006	0.029	0.029	0.029	0.024	0.025	0.025	0.03	0.031	0.03	0.025	0.026	0.026	0.031	0.031	0.031	0.025	0.027	0.026	0.025	0.025	0.025	0.019	0.021	0.021
Bacillaceae_Bacillus_velezensis_cluster 2	1.366	1.377	1.383	1.385	1.387	1.714	1.685	1.667	1.698	1.712	1.7	1.718	1.728	1.724	1.725	0.395	0.243	0.598	0.385	1.44	1.438	1.428	1.456	1.451	1.45	1.528	1.532	1.527	1.531	1.527	1.53	1.538	1.54	1.532	1.543	1.536	1.534	1.248	1.256	1.254	1.185	1.195	1.189
Bacillaceae_Bacillus_vietnamensis	0	0	0	0	0	0	0	0	0	0	0	0	0	0	0	0	0	0	0	0	0	0	0	0	0	0	0	0	0	0	0	0	0	0	0	0	0	0	0	0	0	0	0
Bacillaceae_Bacillus_weihaiensis	0	0	0	0	0	0	0	0	0	0	0	0	0	0	0	0	0	0	0	0	0	0	0	0	0	0	0	0	0	0	0	0	0	0	0	0	0	0	0	0	0	0	0
Bacillaceae_Bacillus_weihenstephanensis	0.001	0.001	0.001	0.001	0.001	0.001	0.001	0.001	0.001	0.001	0.001	0.001	0.001	0.001	0.001	0	0	0	0	0.001	0.002	0.002	0.001	0.001	0.001	0.002	0.002	0.002	0.001	0.001	0.001	0.002	0.002	0.002	0.001	0.001	0.001	0	0	0	0	0	0
Bacillaceae_Bacillus_wiedmannii	0.001	0.001	0	0.001	0.001	0	0	0.001	0.001	0.001	0.001	0.001	0.001	0.001	0.001	0	0	0	0	0.001	0.001	0.002	0.001	0.001	0.001	0.001	0.001	0.002	0.001	0.001	0.001	0.001	0.001	0.002	0.001	0.001	0.001	0	0	0	0	0	0
Bacillaceae_Bacillus_wudalianchiensis	0	0	0	0	0	0	0	0	0	0	0	0	0	0	0	0	0	0	0	0	0	0	0	0	0	0	0	0	0	0	0	0	0	0	0	0	0	0	0	0	0	0	0
Bacillaceae_Bacillus_xerothermodurans	0	0	0	0	0	0	0	0	0	0	0	0	0	0	0	0	0	0	0	0	0	0	0	0	0	0	0	0	0	0	0	0	0	0	0	0	0	0	0	0	0	0	0
Bacillaceae_Bacillus_xiamenensis	0.001	0.001	0.001	0.001	0.001	0.001	0.001	0	0	0	0	0	0	0	0	0	0	0	0	0.002	0.001	0.001	0	0	0	0.002	0.002	0.001	0	0	0	0.002	0.002	0.002	0	0	0	0.002	0.001	0.001	0	0	0
Bacillaceae_Bacillus_zhangzhouensis	0	0.001	0.001	0.001	0	0	0	0	0	0	0	0	0	0	0	0	0	0	0	0.001	0.001	0.001	0	0	0	0.001	0.001	0.001	0	0	0	0.001	0.001	0.001	0	0	0	0.001	0.001	0.001	0	0	0
Bacillaceae_Caldibacillus_debilis	0	0	0	0	0	0	0	0	0	0	0	0	0	0	0	0	0	0	0	0	0	0	0	0	0	0	0	0	0	0	0	0	0	0	0	0	0	0	0	0	0	0	0
Bacillaceae_Geobacillus	0	0	0	0	0	0	0	0	0	0	0	0	0	0	0	0	0	0	0	0	0	0	0	0	0	0	0	0	0	0	0	0	0	0	0	0	0	0	0	0	0	0	0
Bacillaceae_Geobacillus_galactosidasius	0	0	0	0	0	0	0	0	0	0	0	0	0	0	0	0	0	0	0	0	0	0	0	0	0	0	0	0	0	0	0	0	0	0	0	0	0	0	0	0	0	0	0
Bacillaceae_Geobacillus_kaustophilus	0	0	0	0	0	0	0	0	0	0	0	0	0	0	0	0	0	0	0	0	0	0	0	0	0	0	0	0	0	0	0	0	0	0	0	0	0	0	0	0	0	0	0
Bacillaceae_Geobacillus_subterraneus	0	0	0	0	0	0	0	0	0	0	0	0	0	0	0	0	0	0	0	0	0	0	0	0	0	0	0	0	0	0	0	0	0	0	0	0	0	0	0	0	0	0	0
Bacillaceae_Geobacillus_thermocatenulatus	0	0	0	0	0	0	0	0	0	0	0	0	0	0	0	0	0	0	0	0	0	0	0	0	0	0	0	0	0	0	0	0	0	0	0	0	0	0	0	0	0	0	0
Bacillaceae_Geobacillus_thermodenitrificans	0	0	0	0	0	0	0	0	0	0	0	0	0	0	0	0	0	0	0	0	0	0	0	0	0	0	0	0	0	0	0	0	0	0	0	0	0	0	0	0	0	0	0
Bacillaceae_Geobacillus_thermoglucosidasius	0	0	0	0	0	0	0	0	0	0	0	0	0	0	0	0	0	0	0	0	0	0	0	0	0	0	0	0	0	0	0	0	0	0	0	0	0	0	0	0	0	0	0
Bacillaceae_Geobacillus_vulcani	0	0	0	0	0	0	0	0	0	0	0	0	0	0	0	0	0	0	0	0	0	0	0	0	0	0	0	0	0	0	0	0	0	0	0	0	0	0	0	0	0	0	0
Bacillaceae_Gracilibacillus_halophilus	0	0	0	0	0	0	0	0	0	0	0	0	0	0	0	0	0	0	0	0	0	0	0	0	0	0	0	0	0	0	0	0	0	0	0	0	0	0	0	0	0	0	0
Bacillaceae_Gracilibacillus_lacisalsi	0	0	0	0	0	0	0	0	0	0	0	0	0	0	0	0	0	0	0	0	0	0	0	0	0	0	0	0	0	0	0	0	0	0	0	0	0	0	0	0	0	0	0
Bacillaceae_Halobacillus	0	0	0	0	0	0	0	0	0	0	0	0	0	0	0	0	0	0	0	0	0	0	0	0	0	0	0	0	0	0	0	0	0	0	0	0	0	0	0	0	0	0	0
Bacillaceae_Halobacillus_halophilus	0	0	0	0	0	0	0	0	0	0	0	0	0	0	0	0	0	0	0	0	0	0	0	0	0	0	0	0	0	0	0	0	0	0	0	0	0	0	0	0	0	0	0
Bacillaceae_Lentibacillus_jeotgali	0	0	0	0	0	0	0	0	0	0	0	0	0	0	0	0	0	0	0	0	0	0	0	0	0	0	0	0	0	0	0	0	0	0	0	0	0	0	0	0	0	0	0
Bacillaceae_Lysinibacillus_fusiformis	0	0	0	0	0	0	0	0	0	0	0	0	0	0	0	0	0	0	0	0	0	0	0	0	0	0	0	0	0	0	0	0	0	0	0	0	0	0	0	0	0	0	0
Bacillaceae_Lysinibacillus_sphaericus	0	0	0	0	0	0	0.001	0.001	0.001	0.001	0.001	0.001	0.001	0.001	0.001	0	0	0	0	0	0	0	0	0	0	0	0	0	0	0	0	0	0	0	0	0	0	0	0	0	0	0	0
Bacillaceae_Marinomonas	0	0	0	0	0	0	0	0	0	0	0	0	0	0	0	0	0	0	0	0	0	0	0	0	0	0	0	0	0	0	0	0	0	0	0	0	0	0.001	0	0	0.001	0	0
Bacillaceae_Marinomonas_atlantica	0	0	0	0	0	0	0	0	0	0	0	0	0	0	0	0	0	0	0	0	0	0	0	0	0	0	0	0	0	0	0	0	0	0	0	0	0	0	0	0	0	0	0
Bacillaceae_Marinomonas_fungiae	0	0	0	0	0	0	0	0	0	0	0	0	0	0	0	0	0	0	0	0	0	0	0	0	0	0	0	0	0	0	0	0	0	0	0	0	0	0	0	0	0	0	0
Bacillaceae_Marinomonas_gallaica	0	0	0	0	0	0	0	0	0	0	0	0	0	0	0	0	0	0	0	0	0	0	0	0	0	0	0	0	0	0	0	0	0	0	0	0	0	0	0	0	0	0	0
Bacillaceae_Marinomonas_mediterranea	0	0	0	0	0	0	0	0	0	0	0	0	0	0	0	0	0	0	0	0	0	0	0	0	0	0	0	0	0	0	0	0	0	0	0	0	0	0.001	0.001	0.001	0.001	0.001	0.001
Bacillaceae_Marinomonas_polaris	0	0	0	0	0	0	0	0	0	0	0	0	0	0	0	0	0	0	0	0.001	0.001	0	0	0	0	0.001	0.001	0	0	0	0	0.001	0.001	0	0	0	0	0.001	0.001	0.001	0.001	0.001	0.001
Bacillaceae_Marinomonas_posidonica	0	0	0	0	0	0	0	0	0	0	0	0	0	0	0	0	0	0	0	0	0	0	0	0	0	0	0	0	0	0	0	0	0	0	0	0	0	0	0	0	0	0	0
Bacillaceae_Marinomonas_profundimaris	0	0	0	0	0	0	0	0	0	0	0	0	0	0	0	0	0	0	0	0	0	0	0	0	0	0	0	0	0	0	0	0	0	0	0	0	0	0	0	0	0	0	0
Bacillaceae_Marinomonas_spartinae	0	0	0	0	0	0	0	0	0	0	0	0	0	0	0	0	0	0	0	0	0	0	0	0	0	0	0	0	0	0	0	0	0	0	0	0	0	0	0	0	0	0	0
Bacillaceae_Marinomonas_ushuaiensis	0	0	0	0	0	0	0	0	0	0	0	0	0	0	0	0	0	0	0	0	0	0	0	0	0	0	0	0	0	0	0	0	0	0	0	0	0	0	0	0	0.001	0	0
Bacillaceae_Oceanobacillus	0	0	0	0	0	0	0	0	0	0	0	0	0	0	0	0	0	0	0	0	0	0	0	0	0	0	0	0	0	0	0	0	0	0	0	0	0	0	0	0	0	0	0
Bacillaceae_Oceanobacillus_iheyensis	0	0	0	0	0	0	0	0	0	0	0	0	0	0	0	0	0	0	0	0	0	0	0	0	0	0	0	0	0	0	0	0	0	0	0	0	0	0	0	0	0	0	0
Bacillaceae_Oceanobacillus_kimchii	0	0	0	0	0	0	0	0	0	0	0	0	0	0	0	0	0	0	0	0	0	0	0	0	0	0	0	0	0	0	0	0	0	0	0	0	0	0	0	0	0	0	0
Bacillaceae_Oceanobacillus_massiliensis	0	0	0	0	0	0.001	0	0	0	0	0	0	0	0	0	0	0	0	0	0	0	0	0	0	0	0	0	0	0	0	0	0	0	0	0	0	0	0	0	0	0	0	0
Bacillaceae_Salimicrobium	0	0	0	0	0	0.001	0	0	0	0	0	0	0	0	0	0	0.001	0.001	0	0	0	0	0	0	0	0	0	0	0	0	0	0	0	0	0	0	0	0	0	0	0	0	0
Bacillaceae_Salsuginibacillus_kocurii	0	0	0	0	0	0	0	0	0	0	0	0	0	0	0	0	0	0	0	0	0	0	0	0	0	0	0	0	0	0	0	0	0	0	0	0	0	0	0	0	0	0	0
Bacillales Family XI_Gemella	0	0.001	0.001	0.001	0.001	0	0	0	0	0	0	0	0	0	0	0.001	0	0	0	0	0.001	0.001	0	0.001	0.001	0	0.001	0.001	0	0.001	0.001	0	0.001	0.001	0	0.001	0.001	0.001	0.001	0.001	0.003	0.003	0.003
Bacillales Family XI_Gemella_haemolysans	0	0	0	0	0	0	0	0	0	0	0	0	0	0	0	0	0	0	0	0	0	0	0	0	0	0	0	0	0	0	0	0	0	0	0	0	0	0	0	0	0	0	0
Bacillales Family XI_Gemella_morbillorum	0	0	0	0	0	0	0	0	0	0	0	0	0	0	0	0	0	0	0	0	0	0	0	0	0	0	0	0	0	0	0	0	0	0	0	0	0	0	0	0	0	0	0
Bacillales Family XI_Gemella_sanguinis	0	0	0	0	0	0	0	0	0	0	0	0	0	0	0	0	0	0	0	0	0	0	0	0	0	0	0	0	0	0	0	0	0	0	0	0	0	0	0	0	0	0	0
Bacillales Family XII_Exiguobacterium	0	0	0	0	0	0	0	0	0	0	0	0	0	0	0	0	0	0	0	0	0	0	0	0	0	0	0	0	0	0	0	0	0	0	0	0	0	0	0	0	0	0	0
Bacillales Family XII_Exiguobacterium_antarcticum	0	0	0	0	0	0	0	0	0	0	0	0	0	0	0	0	0	0	0	0	0	0	0	0	0	0	0	0	0	0	0	0	0	0	0	0	0	0	0	0	0	0	0
Bacillales Family XII_Exiguobacterium_sibiricum	0	0	0	0	0	0	0	0	0	0	0	0	0	0	0	0	0	0	0	0	0	0	0	0	0	0	0	0	0	0	0	0	0	0	0	0	0	0	0	0	0	0	0
Bacillales Family XII_Exiguobacterium_undae	0	0	0	0	0	0	0	0	0	0	0	0	0	0	0	0	0	0	0	0	0	0	0	0	0	0	0	0	0	0	0	0	0	0	0	0	0	0	0	0	0	0	0
Bacteroidaceae_Bacteroides	0	0	0	0	0	0	0	0	0	0	0	0	0	0	0	0	0	0	0	0	0	0	0	0	0	0	0	0	0	0	0	0	0	0	0	0	0	0	0	0	0	0	0
Bacteroidaceae_Bacteroides_clarus	0	0	0	0	0	0	0	0	0	0	0	0	0	0	0	0	0	0	0	0	0	0	0	0	0	0	0	0	0	0	0	0	0	0	0	0	0	0	0	0	0	0	0
Bacteroidaceae_Bacteroides_coprocola	0	0	0	0	0	0	0	0	0	0	0	0	0	0	0	0	0	0	0	0	0	0	0	0	0	0	0	0	0	0	0	0	0	0	0	0	0	0	0	0	0	0	0
Bacteroidaceae_Bacteroides_coprosuis	0	0	0	0	0	0	0	0	0	0	0	0	0	0	0	0	0	0	0	0	0	0	0	0	0	0	0	0	0	0	0	0	0	0	0	0	0	0	0	0	0	0	0
Bacteroidaceae_Bacteroides_eggerthii	0	0	0	0	0	0	0	0	0	0	0	0	0	0	0	0	0	0	0	0	0	0	0	0	0	0	0	0	0	0	0	0	0	0	0	0	0	0	0	0	0	0	0
Bacteroidaceae_Bacteroides_finegoldii	0	0	0	0	0	0	0	0	0	0	0	0	0	0	0	0	0	0	0	0	0	0	0	0	0	0	0	0	0	0	0	0	0	0	0	0	0	0	0	0	0	0	0
Bacteroidaceae_Bacteroides_fragilis	0	0	0	0	0	0	0	0	0	0	0	0	0	0	0	0	0	0	0	0	0	0	0	0	0	0	0	0	0	0	0	0	0	0	0	0	0	0	0	0	0	0	0
Bacteroidaceae_Bacteroides_fragilis_cluster 1	0	0	0	0	0	0	0	0	0	0	0	0	0	0	0	0	0	0	0	0	0	0	0	0	0	0	0	0	0	0	0	0	0	0	0	0	0	0	0	0	0	0	0
Bacteroidaceae_Bacteroides_gallinarum	0	0	0	0	0	0	0	0	0	0	0	0	0	0	0	0	0	0	0	0	0	0	0	0	0	0	0	0	0	0	0	0	0	0	0	0	0	0	0	0	0	0	0
Bacteroidaceae_Bacteroides_graminisolvens	0	0	0	0	0	0	0	0	0	0	0	0	0	0	0	0	0	0	0	0	0	0	0	0	0	0	0	0	0	0	0	0	0	0	0	0	0	0	0	0	0	0	0
Bacteroidaceae_Bacteroides_helcogenes	0	0	0	0	0	0	0	0	0	0	0	0	0	0	0	0	0	0	0	0	0	0	0	0	0	0	0	0	0	0	0	0	0	0	0	0	0	0	0	0	0	0	0
Bacteroidaceae_Bacteroides_neonati	0	0	0	0	0	0	0	0	0	0	0	0	0	0	0	0	0	0	0	0	0	0	0	0	0	0	0	0	0	0	0	0	0	0	0	0	0	0	0	0	0	0	0
Bacteroidaceae_Bacteroides_oleiciplenus	0	0	0	0	0	0	0	0	0	0	0	0	0	0	0	0	0	0	0	0	0	0	0	0	0	0	0	0	0	0	0	0	0	0	0	0	0	0	0	0	0	0	0
Bacteroidaceae_Bacteroides_salanitronis	0	0	0	0	0	0	0	0	0	0	0	0	0	0	0	0	0	0	0	0	0	0	0	0	0	0	0	0	0	0	0	0	0	0	0	0	0	0	0	0	0	0	0
Balneolaceae_Balneola_vulgaris	0	0	0	0	0	0.001	0.001	0.001	0.001	0.001	0.001	0	0	0	0	0	0	0	0	0	0	0	0	0	0	0	0	0	0	0	0	0	0	0	0	0	0	0	0	0	0	0	0
Bartonellaceae_Bartonella	0	0	0	0	0	0	0	0	0	0	0	0	0	0	0	0	0	0	0	0	0	0	0	0	0	0	0	0	0	0	0	0	0	0	0	0	0	0	0	0	0	0	0
Bartonellaceae_Bartonella_alsatica	0	0	0	0	0	0	0	0	0	0	0	0	0	0	0	0	0	0	0	0	0	0	0	0	0	0	0	0	0	0	0	0	0	0	0	0	0	0.001	0.001	0.001	0.001	0.001	0.001
Bartonellaceae_Bartonella_bacilliformis	0	0	0	0	0	0	0	0	0	0	0	0	0	0	0	0	0	0	0	0	0	0	0	0	0	0	0	0	0	0	0	0	0	0	0	0	0	0	0	0	0	0	0
Bartonellaceae_Bartonella_birtlesii	0	0	0	0	0	0	0	0	0	0	0	0	0	0	0	0	0	0	0	0	0	0	0	0	0	0	0	0	0	0	0	0	0	0	0	0	0	0	0	0	0	0	0
Bartonellaceae_Bartonella_clarridgeiae	0	0	0	0	0	0	0	0	0	0	0	0	0	0	0	0	0	0	0	0	0	0	0	0	0	0	0	0	0	0	0	0	0	0	0	0	0	0	0	0	0	0	0
Bartonellaceae_Bartonella_henselae	0	0	0	0	0	0	0	0	0	0	0	0	0	0	0	0	0	0	0	0	0	0	0	0	0	0	0	0	0	0	0	0	0	0	0	0	0	0	0	0	0	0	0
Bartonellaceae_Bartonella_melophagi	0	0	0	0	0	0.001	0	0.001	0	0.001	0.001	0	0	0.001	0.001	0	0	0	0	0.002	0.002	0.002	0.003	0.003	0.003	0.002	0.002	0.002	0.003	0.003	0.003	0.002	0.002	0.002	0.003	0.003	0.003	0	0	0	0	0	0
Bartonellaceae_Bartonella_quintana	0	0	0	0	0	0	0	0	0	0	0	0	0	0	0	0	0	0	0	0	0	0	0	0	0	0	0	0	0	0	0	0	0	0	0	0	0	0	0	0	0	0	0
Bartonellaceae_Bartonella_rattimassiliensis	0	0	0	0	0	0	0	0	0	0	0	0	0	0	0	0	0	0	0	0	0	0	0	0	0	0	0	0	0	0	0	0	0	0	0	0	0	0	0	0	0	0	0
Bartonellaceae_Bartonella_tamiae	0	0	0	0	0	0	0	0	0	0	0	0	0	0	0	0	0	0	0	0	0	0	0	0	0	0	0	0	0	0	0	0	0	0	0	0	0	0	0	0	0	0	0
Bartonellaceae_Bartonella_vinsonii	0	0	0	0	0	0	0	0	0	0	0	0	0	0	0	0	0	0	0	0	0	0	0	0	0	0	0	0	0	0	0	0	0	0	0	0	0	0	0	0	0	0	0
Bdellovibrionaceae_Bdellovibrio	0	0	0	0	0	0	0	0	0	0	0	0	0	0	0	0	0	0	0	0	0	0	0	0	0	0	0	0	0	0	0	0	0	0	0	0	0	0	0	0	0	0	0
Bdellovibrionaceae_Bdellovibrio_bacteriovorus	0	0	0	0	0	0	0	0	0	0	0	0	0	0	0	0	0	0	0	0	0	0	0	0	0	0	0	0	0	0	0	0	0	0	0	0	0	0	0	0	0	0	0
Bdellovibrionaceae_Bdellovibrio_bacteriovorus_1	0	0	0	0	0	0	0	0	0	0	0	0	0	0	0	0	0	0	0	0	0	0	0	0	0	0	0	0	0	0	0	0	0	0	0	0	0	0	0	0	0	0	0
Bdellovibrionaceae_Bdellovibrio_bacteriovorus_2	0	0	0	0	0	0	0	0	0	0	0	0	0	0	0	0	0	0	0	0	0	0	0	0	0	0	0	0	0	0	0	0	0	0	0	0	0	0	0	0	0	0	0
Bdellovibrionaceae_Bdellovibrio_bacteriovorus_3	0	0	0	0	0	0	0	0	0	0	0	0	0	0	0	0	0	0	0	0	0	0	0	0	0	0	0	0	0	0	0	0	0	0	0	0	0	0	0	0	0	0	0
Bdellovibrionaceae_Bdellovibrio_bacteriovorus_5	0	0	0	0	0	0	0	0	0	0	0	0	0	0	0	0	0	0	0	0	0	0	0	0	0	0	0	0	0	0	0	0	0	0	0	0	0	0	0	0	0	0	0
Bdellovibrionaceae_Bdellovibrio_bacteriovorus_7	0	0	0	0	0	0	0	0	0	0	0	0	0	0	0	0	0	0	0	0	0	0	0	0	0	0	0	0	0	0	0	0	0	0	0	0	0	0	0	0	0	0	0
Bdellovibrionaceae_Bdellovibrio_exovorus	0	0	0	0	0	0	0	0	0	0	0	0	0	0	0	0	0	0	0	0	0	0	0	0	0	0	0	0	0	0	0	0	0	0	0	0	0	0	0	0	0	0	0
Beijerinckiaceae	0.003	0.003	0.004	0.003	0.002	0	0	0	0	0	0	0	0	0	0	0	0.001	0.002	0.001	0.001	0.004	0.003	0.002	0.001	0.001	0.001	0.004	0.003	0.002	0.001	0.001	0.001	0.004	0.003	0.002	0.001	0.001	0.001	0.002	0.002	0.002	0.001	0.001
Beijerinckiaceae_Beijerinckia_indica	0	0	0	0	0	0	0	0	0	0	0	0	0	0	0	0	0	0	0	0	0	0	0	0	0	0	0	0	0	0	0	0	0	0	0	0	0	0	0	0	0	0	0
Beijerinckiaceae_Chelatococcus	0	0	0	0	0	0	0	0	0	0	0	0	0	0	0	0	0	0	0	0	0	0	0	0	0	0	0	0	0	0	0	0	0	0	0	0	0	0	0	0	0	0	0
Beijerinckiaceae_Methylocella_silvestris	0	0	0	0	0	0	0	0	0	0	0	0	0	0	0	0	0	0	0	0	0	0	0	0	0	0	0	0	0	0	0	0	0	0	0	0	0	0	0	0	0	0	0
Beijerinckiaceae_Methyloferula_stellata	0	0	0	0	0	0	0	0	0	0	0	0	0	0	0	0	0	0	0	0	0	0	0	0	0	0	0	0	0	0	0	0	0	0	0	0	0	0	0	0	0	0	0
Beutenbergiaceae_Beutenbergia_cavernae	0	0	0	0	0	0	0	0	0	0	0	0	0	0	0	0	0	0	0	0	0	0	0	0	0	0	0	0	0	0	0	0	0	0	0	0	0	0.001	0.001	0.001	0	0	0
Bifidobacteriaceae	0	0	0	0	0	0	0	0	0	0	0	0	0	0	0	0	0	0	0	0	0	0	0	0	0	0	0	0	0	0	0	0	0	0	0	0	0	0	0	0	0	0	0
Bifidobacteriaceae_Alloscardovia_omnicolens	0	0	0	0	0	0	0	0	0	0	0	0	0	0	0	0	0	0	0	0	0	0	0	0	0	0	0	0	0	0	0	0	0	0	0	0	0	0	0	0	0	0	0
Bifidobacteriaceae_Bifidobacterium	0	0	0	0	0	0	0	0	0	0	0	0	0	0	0	0	0	0	0	0	0	0	0	0	0	0	0	0	0	0	0	0	0	0	0	0	0	0.001	0.001	0.001	0.001	0.001	0.001
Bifidobacteriaceae_Bifidobacterium_actinocoloniiforme	0	0	0	0	0	0.001	0	0	0	0	0	0	0	0	0	0	0	0	0	0	0	0	0	0	0	0	0	0	0.001	0.001	0	0	0	0	0.001	0.001	0	0.001	0.001	0.001	0.001	0.001	0.001
Bifidobacteriaceae_Bifidobacterium_adolescentis	0	0	0	0	0	0	0	0	0	0	0	0	0	0	0	0	0	0	0	0	0	0	0	0	0	0	0	0	0	0	0	0	0	0	0	0	0	0	0	0	0	0.001	0.001
Bifidobacteriaceae_Bifidobacterium_aesculapii	0	0	0	0	0	0	0	0	0	0	0	0	0	0	0	0	0	0	0	0	0	0	0.001	0.001	0.001	0	0	0	0.001	0.001	0.001	0	0	0	0.001	0.001	0.001	0.002	0.002	0.002	0.002	0.002	0.002
Bifidobacteriaceae_Bifidobacterium_angulatum	0	0	0	0	0	0	0	0	0	0	0	0	0	0	0	0	0	0	0	0	0	0	0	0	0	0	0	0	0	0	0	0	0	0	0	0	0	0	0	0	0	0	0
Bifidobacteriaceae_Bifidobacterium_animalis	0	0	0	0	0	0	0	0	0	0	0	0	0	0	0	0	0	0	0	0	0	0	0	0	0	0	0	0	0	0	0	0	0	0	0	0	0	0	0	0	0	0	0
Bifidobacteriaceae_Bifidobacterium_animalis_animalis	0	0	0	0	0	0	0	0	0	0	0	0	0	0	0	0	0	0	0	0	0	0	0	0	0	0	0	0	0	0	0	0	0	0	0	0	0	0	0	0	0	0	0
Bifidobacteriaceae_Bifidobacterium_animalis_lactis	0	0	0	0	0	0	0	0	0	0	0	0	0	0	0	0	0	0	0	0	0	0	0	0	0	0	0	0	0	0	0	0	0	0	0	0	0	0	0	0	0	0	0
Bifidobacteriaceae_Bifidobacterium_asteroides	0	0	0	0	0	0	0	0	0	0	0	0	0	0	0	0	0	0	0	0	0.001	0.001	0	0	0.001	0	0.001	0.001	0	0	0.001	0	0.001	0.001	0	0	0.001	0.002	0.002	0.002	0.002	0.002	0.002
Bifidobacteriaceae_Bifidobacterium_biavatii	0	0	0	0	0	0	0	0	0	0	0	0	0	0	0	0	0	0	0	0	0	0	0	0	0	0	0	0	0	0	0	0	0	0	0	0	0	0.001	0.001	0.001	0.001	0.001	0.001
Bifidobacteriaceae_Bifidobacterium_bifidum	0	0	0	0	0	0	0	0	0	0	0	0	0	0	0	0	0	0	0	0	0	0	0	0	0	0	0	0	0	0	0	0	0	0	0	0	0	0	0	0	0	0	0
Bifidobacteriaceae_Bifidobacterium_bohemicum	0	0	0	0	0	0	0	0	0	0	0	0	0	0	0	0	0	0	0	0	0	0	0	0	0	0	0	0	0	0	0	0	0	0	0	0	0	0	0	0	0	0	0
Bifidobacteriaceae_Bifidobacterium_bombi	0	0	0	0	0	0	0	0	0	0	0	0	0	0	0	0	0	0	0	0	0	0	0	0	0	0	0	0	0	0	0	0	0	0	0	0	0	0	0	0	0	0	0
Bifidobacteriaceae_Bifidobacterium_boum	0	0	0	0	0	0	0	0	0	0	0	0	0	0	0	0	0	0	0	0	0	0	0	0	0	0	0	0	0	0	0	0	0	0	0	0	0	0	0	0	0	0	0
Bifidobacteriaceae_Bifidobacterium_breve	0	0	0	0	0	0	0	0	0	0	0	0	0	0	0	0	0	0	0	0	0	0	0	0	0	0	0	0	0	0	0	0	0	0	0	0	0	0.001	0.001	0.001	0.001	0.001	0.001
Bifidobacteriaceae_Bifidobacterium_callitrichos	0	0	0	0	0	0	0	0	0	0	0	0	0	0	0	0	0	0	0	0	0	0	0	0	0	0	0	0	0	0	0	0	0	0	0	0	0	0	0	0	0	0	0
Bifidobacteriaceae_Bifidobacterium_catenulatum	0	0	0	0	0	0	0	0	0	0	0	0	0	0	0	0	0	0	0	0	0	0	0	0	0	0	0	0	0	0	0	0	0	0	0	0	0	0	0	0	0	0	0
Bifidobacteriaceae_Bifidobacterium_coryneforme	0	0	0	0	0	0	0	0	0	0	0	0	0	0	0	0	0	0	0	0	0	0	0	0	0	0	0	0	0	0	0	0	0	0	0	0	0	0	0	0	0	0	0
Bifidobacteriaceae_Bifidobacterium_cuniculi	0.001	0	0	0	0	0	0.001	0	0	0	0	0	0	0	0	0	0	0	0	0.001	0	0	0	0	0	0.001	0.001	0.001	0.001	0	0	0.001	0.001	0.001	0.001	0	0	0.002	0.002	0.001	0.001	0.002	0.002
Bifidobacteriaceae_Bifidobacterium_dentium	0	0	0	0	0	0	0	0	0	0	0	0	0	0	0	0	0	0	0	0	0	0	0	0	0	0	0	0	0	0	0	0	0	0	0	0	0	0	0	0	0	0	0
Bifidobacteriaceae_Bifidobacterium_gallinarum	0	0	0	0	0	0	0	0	0	0	0	0	0	0	0	0	0	0	0	0	0	0	0	0	0	0	0	0	0	0	0	0	0	0	0	0	0	0	0	0	0	0	0
Bifidobacteriaceae_Bifidobacterium_kashiwanohense	0	0	0	0	0	0	0	0	0	0	0	0	0	0	0	0	0	0	0	0	0	0	0	0	0	0	0	0	0	0	0	0	0	0	0	0	0	0	0	0	0	0	0
Bifidobacteriaceae_Bifidobacterium_longum	0	0	0	0	0	0	0	0	0	0	0	0	0	0	0	0	0	0	0	0	0	0	0	0	0	0	0	0	0	0	0	0	0	0	0	0	0	0.001	0.001	0.001	0.001	0.001	0.001
Bifidobacteriaceae_Bifidobacterium_longum_infantis	0	0	0	0	0	0	0	0	0	0	0	0	0	0	0	0	0	0	0	0	0	0	0	0	0	0	0	0	0	0	0	0	0	0	0	0	0	0	0	0	0	0	0
Bifidobacteriaceae_Bifidobacterium_longum_longum	0	0	0	0	0	0	0	0	0	0	0	0	0	0	0	0	0	0	0	0	0	0	0	0	0	0	0	0	0	0	0	0	0	0	0	0	0	0	0	0	0	0	0
Bifidobacteriaceae_Bifidobacterium_longum_suis	0	0	0	0	0	0	0	0	0	0	0	0	0	0	0	0	0	0	0	0	0	0	0	0	0	0	0	0	0	0	0	0	0	0	0	0	0	0	0	0	0	0	0
Bifidobacteriaceae_Bifidobacterium_magnum	0	0	0	0	0	0	0	0	0	0	0	0	0	0	0	0	0	0	0	0	0	0	0	0	0	0	0	0	0	0	0	0	0	0	0	0	0	0	0.001	0	0	0	0
Bifidobacteriaceae_Bifidobacterium_merycicum	0.001	0.001	0	0	0	0	0	0	0	0	0	0	0	0	0	0	0	0	0	0.001	0.001	0.001	0	0	0	0.001	0.001	0.001	0	0	0	0.001	0.001	0.001	0	0	0	0.002	0.002	0.002	0.001	0.001	0.001
Bifidobacteriaceae_Bifidobacterium_minimum	0	0	0	0	0	0	0	0	0	0	0	0	0	0	0	0	0	0	0	0	0	0	0	0	0	0	0	0	0	0	0	0	0	0	0	0	0	0	0	0	0	0	0
Bifidobacteriaceae_Bifidobacterium_mongoliense	0	0	0	0	0	0	0	0	0	0	0	0	0	0	0	0	0	0	0	0	0	0	0	0	0	0	0	0	0	0	0	0	0	0	0	0	0	0	0	0	0	0	0
Bifidobacteriaceae_Bifidobacterium_moukalabense	0	0	0	0	0	0	0	0	0	0	0	0	0	0	0	0	0	0	0	0	0	0	0	0	0	0	0	0	0	0	0	0	0	0	0	0	0	0	0	0	0	0	0
Bifidobacteriaceae_Bifidobacterium_pseudocatenulatum	0	0	0	0	0	0	0	0	0	0	0	0	0	0	0	0	0	0	0	0	0	0	0	0	0	0	0	0	0	0	0	0	0	0	0	0	0	0	0	0	0	0	0
Bifidobacteriaceae_Bifidobacterium_pseudolongum	0	0	0	0	0	0	0	0	0	0	0	0	0	0	0	0	0	0	0	0	0	0	0	0	0	0	0	0	0	0	0	0	0	0	0	0	0	0.001	0	0	0.001	0	0
Bifidobacteriaceae_Bifidobacterium_pseudolongum_cluster 1	0	0	0	0	0	0	0	0	0	0	0	0	0	0	0	0	0	0	0	0	0	0	0	0	0	0	0	0	0	0	0	0	0	0	0	0	0	0	0	0	0	0	0
Bifidobacteriaceae_Bifidobacterium_pseudolongum_globosum	0	0	0	0	0	0	0	0	0	0	0	0	0	0	0	0	0	0	0	0.001	0.001	0.001	0.001	0.001	0	0.001	0.001	0.001	0.001	0.001	0.001	0.001	0.001	0.001	0.001	0.001	0.001	0.002	0.001	0.001	0.001	0.001	0.001
Bifidobacteriaceae_Bifidobacterium_pseudolongum_pseudolongum	0	0	0	0	0	0	0	0	0	0	0	0	0	0	0	0	0	0	0	0	0	0	0	0	0	0	0	0	0	0	0	0	0	0	0	0	0	0	0	0	0	0	0
Bifidobacteriaceae_Bifidobacterium_psychraerophilum	0	0	0	0	0	0	0	0	0	0	0	0	0	0	0	0	0	0	0	0	0	0	0	0	0	0	0	0	0	0	0	0	0	0	0	0	0	0	0	0	0	0	0
Bifidobacteriaceae_Bifidobacterium_pullorum	0	0	0	0	0	0	0	0	0	0	0	0	0	0	0	0	0	0	0	0	0	0	0	0	0	0	0	0	0	0	0	0	0	0	0	0	0	0.001	0.001	0.001	0.001	0.001	0.001
Bifidobacteriaceae_Bifidobacterium_reuteri	0	0	0	0	0	0	0	0	0	0	0	0	0	0	0	0	0	0	0	0	0	0	0	0	0	0	0	0	0	0	0	0	0	0	0	0	0	0	0	0	0	0	0
Bifidobacteriaceae_Bifidobacterium_ruminantium	0	0	0	0	0	0	0	0	0	0	0	0	0	0	0	0	0	0	0	0	0	0	0	0	0	0	0	0	0	0	0	0	0	0	0	0	0	0	0	0	0	0	0
Bifidobacteriaceae_Bifidobacterium_scardovii	0	0	0	0	0	0	0	0	0	0	0	0	0	0	0	0	0	0	0	0	0	0	0	0	0	0	0	0	0	0	0	0	0	0	0	0	0	0.001	0.001	0.001	0.001	0.001	0.001
Bifidobacteriaceae_Bifidobacterium_stellenboschense	0	0	0	0	0	0	0	0	0	0	0	0	0	0	0	0	0	0	0	0	0	0	0	0	0	0	0	0	0	0	0	0	0	0	0	0	0	0	0	0	0	0	0
Bifidobacteriaceae_Bifidobacterium_subtile	0	0	0	0	0	0	0	0	0	0	0	0	0	0	0	0	0	0	0	0	0	0	0	0	0	0	0	0	0	0	0	0	0	0	0	0	0	0	0	0	0	0	0
Bifidobacteriaceae_Bifidobacterium_thermacidophilum	0	0	0	0	0	0	0	0	0	0	0	0	0	0	0	0	0	0	0	0	0	0	0	0	0	0	0	0	0	0	0	0	0	0	0	0	0	0	0	0	0	0	0
Bifidobacteriaceae_Bifidobacterium_tsurumiense	0	0	0	0	0	0	0	0	0	0	0	0	0	0	0	0	0	0	0	0	0	0	0	0	0	0	0	0	0	0	0	0	0	0	0	0	0	0.001	0.001	0.001	0.001	0.001	0.001
Bifidobacteriaceae_Parascardovia_denticolens	0	0	0	0	0	0	0	0	0	0	0	0	0	0	0	0	0	0	0	0	0	0	0	0	0	0	0	0	0	0	0	0	0	0	0	0	0	0	0	0	0	0	0
Bifidobacteriaceae_Scardovia_inopinata	0	0	0	0	0	0	0	0	0	0	0	0	0	0	0	0	0	0	0	0	0	0	0	0	0	0	0	0	0	0	0	0	0	0	0	0	0	0	0	0	0	0	0
Bifidobacteriaceae_Scardovia_wiggsiae	0	0	0	0	0	0	0	0	0	0	0	0	0	0	0	0	0	0	0	0	0	0	0	0	0	0	0	0.001	0	0	0	0	0	0.001	0	0	0	0.002	0.002	0.002	0.001	0.001	0.001
Blattabacteriaceae	0.001	0.001	0.001	0.001	0.001	0	0.002	0.002	0.001	0.001	0.001	0.001	0.001	0.001	0	0	0	0	0	0.001	0.001	0	0	0	0	0.001	0.001	0	0	0	0	0.001	0.001	0.001	0	0	0	0.001	0.001	0.001	0.002	0.001	0.001
Blattabacteriaceae_Blattabacterium	0.001	0.001	0	0	0	0	0	0	0	0	0	0	0	0	0.001	0	0	0	0	0.003	0.003	0.003	0.002	0.003	0.003	0.003	0.003	0.003	0.002	0.003	0.003	0.003	0.003	0.003	0.002	0.003	0.003	0	0	0	0	0	0
Blattabacteriaceae_Blattella_germanica	0	0	0	0	0	0.001	0.001	0	0	0	0	0	0	0	0	0	0	0	0	0	0	0	0	0	0	0	0	0	0	0	0	0	0	0	0	0	0	0	0	0	0	0	0
Blattabacteriaceae_Mastotermes_darwiniensis	0.001	0.001	0.001	0.001	0.001	0.001	0.001	0.001	0.001	0.001	0.001	0.001	0.001	0.001	0.001	0	0	0	0	0	0	0	0	0	0	0	0	0	0	0	0	0	0	0	0	0	0	0.001	0.001	0.001	0	0	0
Blattabacteriaceae_Periplaneta_americana	0	0	0	0	0	0	0	0	0	0	0	0	0	0	0	0	0	0	0	0	0	0	0	0	0	0	0	0	0	0	0	0	0	0	0	0	0	0	0	0	0	0	0.001
Borreliaceae_Borrelia	0.022	0.023	0.022	0.022	0.022	0.063	0.062	0.062	0.066	0.065	0.065	0.064	0.064	0.064	0.064	0.001	0	0.003	0.002	0.016	0.016	0.015	0.034	0.034	0.034	0.017	0.017	0.016	0.036	0.036	0.036	0.017	0.017	0.017	0.036	0.036	0.036	0.15	0.15	0.151	0.317	0.319	0.32
Borreliaceae_Borrelia_afzelii	0.918	0.927	0.925	0.927	0.927	1.727	1.742	1.727	1.736	1.741	1.738	1.743	1.748	1.743	1.744	0.029	0.018	0.067	0.043	0.641	0.639	0.638	0.988	0.989	0.988	0.681	0.681	0.682	1.038	1.041	1.043	0.686	0.685	0.685	1.047	1.048	1.046	6.303	6.305	6.278	9.112	9.121	9.111
Borreliaceae_Borrelia_bissettii	0.002	0.002	0.002	0.002	0.002	0.003	0.002	0.002	0.002	0.002	0.002	0.002	0.002	0.002	0.002	0	0	0	0	0.001	0.001	0.001	0.002	0.002	0.002	0.001	0.001	0.001	0.002	0.002	0.002	0.001	0.001	0.001	0.002	0.002	0.002	0.012	0.012	0.013	0.013	0.013	0.013
Borreliaceae_Borrelia_burgdorferi	0.002	0.002	0.002	0.001	0.001	0.012	0.009	0.01	0.008	0.006	0.005	0.004	0.004	0.005	0.005	0	0	0	0	0.002	0.001	0.001	0.003	0.003	0.004	0.002	0.001	0.001	0.003	0.003	0.004	0.002	0.001	0.001	0.003	0.003	0.004	0.012	0.012	0.012	0.03	0.029	0.028
Borreliaceae_Borrelia_crocidurae	0	0	0	0	0	0	0	0	0	0	0	0	0	0	0	0	0	0	0	0	0	0	0	0	0	0	0	0	0	0	0	0	0	0	0	0	0	0	0	0	0	0	0
Borreliaceae_Borrelia_duttonii	0	0	0	0	0	0	0	0	0	0	0	0	0	0	0	0	0	0	0	0	0	0	0	0	0	0	0	0	0	0	0	0	0	0	0	0	0	0	0	0	0	0	0
Borreliaceae_Borrelia_garinii	0.004	0.004	0.004	0.004	0.004	0.007	0.007	0.007	0.007	0.007	0.007	0.007	0.007	0.007	0.007	0	0	0	0	0.003	0.003	0.003	0.004	0.004	0.004	0.003	0.003	0.003	0.004	0.004	0.004	0.003	0.003	0.003	0.004	0.004	0.004	0.029	0.029	0.029	0.035	0.035	0.036
Borreliaceae_Borrelia_hermsii	0	0	0	0	0	0	0	0	0	0	0	0	0	0	0	0	0	0	0	0	0	0	0	0	0	0	0	0	0	0	0	0	0	0	0	0	0	0	0	0	0	0	0
Borreliaceae_Borrelia_miyamotoi	0	0	0	0	0	0	0	0	0	0	0	0	0	0	0	0	0	0	0	0	0	0	0	0	0	0	0	0	0	0	0	0	0	0	0	0	0	0.002	0.002	0.002	0.002	0.002	0.002
Borreliaceae_Borrelia_recurrentis	0.001	0.001	0.001	0.001	0	0	0	0	0	0	0	0	0	0	0	0	0	0	0	0	0.001	0.001	0	0	0	0	0.001	0.001	0	0	0	0	0.001	0.001	0	0	0	0.001	0.001	0.001	0	0	0
Borreliaceae_Borrelia_spielmanii	0.006	0.006	0.006	0.006	0.006	0.012	0.012	0.012	0.011	0.01	0.011	0.011	0.011	0.011	0.011	0	0	0.001	0	0.004	0.004	0.004	0.005	0.005	0.005	0.005	0.004	0.005	0.006	0.006	0.006	0.005	0.004	0.005	0.006	0.006	0.006	0.041	0.04	0.04	0.047	0.049	0.049
Borreliaceae_Borrelia_turicatae	0	0	0	0	0	0	0	0	0	0	0	0	0	0	0	0	0	0	0	0	0	0	0	0	0	0	0	0	0	0	0	0	0	0	0	0	0	0	0	0	0	0	0
Borreliaceae_Borrelia_valaisiana	0.004	0.004	0.004	0.003	0.003	0.004	0.004	0.003	0.003	0.003	0.004	0.004	0.004	0.004	0.004	0	0	0	0	0.003	0.002	0.002	0.002	0.002	0.002	0.003	0.003	0.002	0.002	0.003	0.002	0.003	0.003	0.002	0.002	0.003	0.002	0.021	0.021	0.02	0.022	0.022	0.022
Brachyspiraceae_Brachyspira	0	0	0	0	0	0	0	0	0	0	0	0	0	0	0	0	0	0	0	0	0	0	0	0	0	0	0	0	0	0	0	0	0	0	0	0	0	0	0	0	0	0	0
Brachyspiraceae_Brachyspira_hyodysenteriae	0	0	0	0	0	0	0	0	0	0	0	0	0	0	0	0	0	0	0	0	0	0	0	0	0	0	0	0	0	0	0	0	0	0	0	0	0	0	0	0	0	0	0
Brachyspiraceae_Brachyspira_pilosicoli	0	0	0	0	0	0	0	0	0	0	0	0	0	0	0	0	0	0	0	0	0	0	0	0	0	0	0	0	0	0	0	0	0	0	0	0	0	0	0	0	0	0	0
Bradyrhizobiaceae	0.001	0	0	0	0	0.001	0	0	0	0	0	0	0	0	0	0	0	0	0	0.001	0.001	0.001	0.001	0.001	0.001	0.001	0.001	0.001	0.001	0.001	0.001	0.001	0.001	0.001	0.001	0.001	0.001	0.001	0.001	0.001	0	0	0
Bradyrhizobiaceae_Afipia	0	0	0	0	0	0	0	0	0	0	0	0	0	0	0	0	0	0	0	0	0	0	0	0	0	0	0	0	0	0	0	0	0	0	0	0	0	0	0	0	0	0	0
Bradyrhizobiaceae_Afipia_broomeae	0	0	0	0	0	0	0	0	0	0	0	0	0	0	0	0	0	0	0	0	0	0	0	0	0	0	0	0	0	0	0	0	0	0	0	0	0	0	0	0	0	0	0
Bradyrhizobiaceae_Afipia_felis	0	0	0	0	0	0	0	0	0	0	0	0	0	0	0	0	0	0	0	0	0	0	0	0	0	0	0	0	0	0	0	0	0	0	0	0	0	0	0	0	0	0	0
Bradyrhizobiaceae_Bradyrhizobium	0	0	0	0	0	0	0	0	0	0	0	0	0	0	0	0	0	0	0	0	0	0	0	0	0	0	0	0	0	0	0	0	0	0	0	0	0	0	0	0	0	0	0
Bradyrhizobiaceae_Bradyrhizobium_diazoefficiens	0	0	0	0	0	0	0	0	0	0	0	0	0	0	0	0	0	0	0	0	0	0	0	0	0	0	0	0	0	0	0	0	0	0	0	0	0	0	0	0	0	0	0
Bradyrhizobiaceae_Bradyrhizobium_elkanii	0	0	0	0	0	0	0	0	0	0	0	0	0	0	0	0	0	0	0	0	0	0	0	0	0	0	0	0	0	0	0	0	0	0	0	0	0	0	0	0	0	0	0
Bradyrhizobiaceae_Bradyrhizobium_japonicum	0	0	0	0	0	0	0	0	0	0	0	0	0	0	0	0	0	0	0	0	0	0	0	0	0	0	0	0	0	0	0	0	0	0	0	0	0	0	0	0	0	0	0
Bradyrhizobiaceae_Bradyrhizobium_oligotrophicum	0	0	0	0	0	0	0	0	0	0	0	0	0	0	0	0	0	0	0	0	0	0	0	0	0	0	0	0	0	0	0	0	0	0	0	0	0	0	0	0	0	0	0
Bradyrhizobiaceae_Nitrobacter	0	0	0	0	0	0	0	0	0	0	0	0	0	0	0	0	0	0	0	0	0	0	0	0	0	0	0	0	0	0	0	0	0	0	0	0	0	0	0	0	0	0	0
Bradyrhizobiaceae_Nitrobacter_hamburgensis	0	0	0	0	0	0	0	0	0	0	0	0	0	0	0	0	0	0	0	0	0	0	0	0	0	0	0	0	0	0	0	0	0	0	0	0	0	0	0	0	0	0	0
Bradyrhizobiaceae_Nitrobacter_winogradskyi	0	0	0	0	0	0	0	0	0	0	0	0	0	0	0	0	0	0	0	0	0	0	0	0	0	0	0	0	0	0	0	0	0	0	0	0	0	0	0	0	0	0	0
Bradyrhizobiaceae_Oligotropha_carboxidovorans	0	0	0	0	0	0	0	0	0	0	0	0	0	0	0	0	0	0	0	0	0	0	0	0	0	0	0	0	0	0	0	0	0	0	0	0	0	0	0	0	0	0	0
Bradyrhizobiaceae_Rhodopseudomonas	0	0	0	0	0	0	0	0	0	0	0	0	0	0	0	0	0	0	0	0	0	0	0	0	0	0	0	0	0	0	0	0	0	0	0	0	0	0	0	0	0	0	0
Bradyrhizobiaceae_Rhodopseudomonas_palustris	0	0	0	0	0	0	0	0	0	0	0	0	0	0	0	0	0	0	0	0	0	0	0	0	0	0	0	0	0	0	0	0	0	0	0	0	0	0	0	0	0	0	0
Brevibacteriaceae_Brevibacterium	0	0	0	0	0	0	0	0	0	0	0	0	0	0	0	0	0	0	0	0	0	0	0	0	0	0	0	0	0	0	0	0	0	0	0	0	0	0	0.027	0.025	0	0	0
Brevibacteriaceae_Brevibacterium_casei	0	0	0	0	0	0	0	0	0	0	0	0	0	0	0	0	0	0	0	0	0	0	0	0	0	0	0	0	0	0	0	0	0	0	0	0	0	0	0.001	0	0	0	0
Brevibacteriaceae_Brevibacterium_massiliense	0	0	0	0	0	0	0	0	0	0	0	0	0	0	0	0	0	0	0	0	0	0	0	0	0	0	0	0	0	0	0	0	0	0	0	0	0	0.001	0.001	0.001	0.001	0.001	0.001
Brevibacteriaceae_Brevibacterium_senegalense	0	0	0	0	0	0	0	0	0	0	0	0	0	0	0	0	0	0	0	0	0	0	0	0	0	0	0	0	0	0	0	0	0	0	0	0	0	0.001	0.001	0.001	0.001	0.001	0.001
Brucellaceae	0	0	0	0	0	0	0	0	0	0	0	0	0	0	0	0	0	0	0	0	0	0	0	0	0	0	0	0	0	0	0	0	0	0	0	0	0	0	0	0	0	0	0
Brucellaceae_Brucella	0	0	0	0	0	0	0	0	0	0	0	0	0	0	0	0	0	0	0	0	0	0	0	0	0	0	0	0	0	0	0	0	0	0	0	0	0	0	0	0	0	0	0
Brucellaceae_Brucella_canis/suis	0	0	0	0	0	0	0	0	0	0	0	0	0	0	0	0	0	0	0	0	0	0	0	0	0	0	0	0	0	0	0	0	0	0	0	0	0	0	0	0	0	0	0
Brucellaceae_Brucella_canis/suis_cluster 3	0.001	0.001	0	0	0	0	0	0	0	0	0	0	0	0	0	0	0	0	0	0	0	0	0	0	0	0	0	0	0	0	0	0	0	0	0	0	0	0	0	0	0	0	0
Brucellaceae_Brucella_canis/suis_cluster 4	0	0	0	0	0	0	0	0	0	0	0	0	0	0	0	0	0	0	0	0	0	0	0	0	0	0	0	0	0	0	0	0	0	0	0	0	0	0	0	0	0	0	0
Brucellaceae_Brucella_melitensis	0	0	0	0	0	0	0	0	0	0	0	0	0	0	0	0	0	0	0	0	0	0	0	0	0	0	0	0	0	0	0	0	0	0	0	0	0	0	0	0	0	0	0
Brucellaceae_Ochrobactrum	0	0	0	0	0	0	0	0	0	0	0	0	0	0	0	0	0	0	0	0	0	0	0	0	0	0	0	0	0	0	0	0	0	0	0	0	0	0	0	0	0	0	0
Brucellaceae_Ochrobactrum_anthropi	0	0	0	0	0	0	0	0	0	0	0	0	0	0	0	0	0	0	0	0	0	0	0	0	0	0	0	0	0	0	0	0	0	0	0	0	0	0	0	0	0	0	0
Brucellaceae_Ochrobactrum_intermedium	0	0	0	0	0	0	0	0	0	0	0	0	0	0	0	0	0	0	0	0	0	0	0	0	0	0	0	0	0	0	0	0	0	0	0	0	0	0	0	0	0	0	0
Budviciaceae_Budvicia_aquatica	0	0	0	0	0	0	0	0	0	0	0	0	0	0	0	0	0	0	0	0	0	0	0	0	0	0	0	0	0	0	0	0	0	0	0	0	0	0	0	0	0	0	0
Budviciaceae_Leminorella_grimontii	0	0	0	0	0	0	0	0	0	0	0	0	0	0	0	0	0	0	0	0	0	0	0	0	0	0	0	0	0	0	0	0	0	0	0	0	0	0	0	0	0	0	0
Budviciaceae_Pragia_fontium	0	0	0	0	0	0	0	0	0	0	0	0	0	0	0	0	0	0	0	0	0	0	0	0	0	0	0	0	0	0	0	0	0	0	0	0	0	0.001	0.001	0.001	0	0	0
Burkholderiaceae	0.093	0.094	0.093	0.094	0.094	0.14	0.137	0.134	0.134	0.131	0.131	0.132	0.132	0.132	0.132	0.033	0.021	0.055	0.035	0.315	0.316	0.313	0.356	0.358	0.356	0.334	0.336	0.335	0.375	0.376	0.376	0.337	0.338	0.336	0.378	0.379	0.377	0.211	0.213	0.212	0.216	0.217	0.217
Burkholderiaceae_Burkholderia	0.026	0.027	0.027	0.026	0.026	0.034	0.038	0.038	0.037	0.037	0.036	0.036	0.037	0.036	0.036	0.009	0.006	0.014	0.009	0.083	0.083	0.082	0.088	0.088	0.088	0.089	0.088	0.088	0.092	0.093	0.093	0.089	0.088	0.088	0.093	0.093	0.093	0.033	0.034	0.033	0.031	0.031	0.031
Burkholderiaceae_Burkholderia_ambifaria	0.001	0.001	0.001	0.001	0.001	0.001	0	0	0	0	0	0.001	0.001	0	0.001	0	0	0	0	0.002	0.002	0.002	0.001	0.001	0.001	0.002	0.002	0.002	0.001	0.001	0.001	0.002	0.002	0.002	0.001	0.001	0.001	0.002	0.002	0.002	0.002	0.002	0.002
Burkholderiaceae_Burkholderia_anthina	0.001	0.001	0.001	0.001	0.001	0	0	0	0	0	0	0	0	0	0.001	0	0	0	0	0.002	0.002	0.002	0.002	0.001	0.002	0.002	0.002	0.002	0.002	0.002	0.002	0.002	0.002	0.002	0.002	0.002	0.002	0.003	0.003	0.003	0.002	0.002	0.002
Burkholderiaceae_Burkholderia_bryophila	0	0	0	0	0	0	0	0	0	0	0	0	0	0	0	0	0	0	0	0	0	0	0	0	0	0	0	0	0	0	0	0	0	0	0	0	0	0	0	0	0	0	0
Burkholderiaceae_Burkholderia_cenocepacia	0	0	0	0	0	0.001	0.001	0.001	0.001	0.001	0.001	0.001	0.001	0.001	0.001	0	0	0	0	0.002	0.001	0.002	0.002	0.002	0.002	0.002	0.002	0.002	0.002	0.002	0.002	0.002	0.002	0.002	0.002	0.002	0.002	0.002	0.002	0.002	0.002	0.002	0.002
Burkholderiaceae_Burkholderia_cepacia	0	0	0	0	0	0.001	0.001	0	0	0	0	0	0	0	0	0	0	0	0	0.002	0.002	0.002	0.002	0.002	0.002	0.002	0.002	0.002	0.002	0.002	0.002	0.002	0.002	0.002	0.002	0.002	0.002	0.002	0.002	0.002	0.002	0.002	0.002
Burkholderiaceae_Burkholderia_diffusa	0	0	0	0	0	0	0	0	0	0	0	0	0	0	0	0	0	0	0	0	0	0	0	0	0	0	0	0	0	0	0	0	0	0	0	0	0	0	0	0	0	0	0
Burkholderiaceae_Burkholderia_dolosa	0.001	0.001	0	0	0	0	0	0	0	0	0	0	0	0	0.001	0	0	0	0	0.002	0.002	0.002	0.002	0.002	0.002	0.002	0.002	0.002	0.002	0.002	0.002	0.002	0.002	0.002	0.002	0.002	0.002	0.002	0.002	0.002	0.002	0.002	0.003
Burkholderiaceae_Burkholderia_gladioli	0.002	0.002	0.002	0.002	0.002	0.001	0.001	0.001	0.001	0.001	0.001	0.001	0.001	0.002	0.002	0	0	0.001	0.001	0.006	0.005	0.005	0.005	0.005	0.005	0.006	0.006	0.006	0.005	0.005	0.005	0.006	0.006	0.006	0.005	0.005	0.005	0.006	0.006	0.006	0.005	0.005	0.005
Burkholderiaceae_Burkholderia_glumae	0.285	0.288	0.287	0.288	0.286	0.439	0.446	0.443	0.448	0.448	0.448	0.449	0.45	0.45	0.45	0.106	0.065	0.199	0.128	0.87	0.863	0.862	1.11	1.111	1.111	0.923	0.919	0.922	1.166	1.169	1.172	0.929	0.924	0.925	1.175	1.176	1.176	0.197	0.197	0.196	0.237	0.237	0.236
Burkholderiaceae_Burkholderia_graminis	0	0	0	0	0	0	0	0	0	0	0	0	0	0	0	0	0	0	0	0	0	0	0	0	0	0	0	0	0	0	0	0	0	0	0	0	0	0	0	0	0	0	0
Burkholderiaceae_Burkholderia_lata	0	0	0	0	0	0	0	0	0	0	0	0	0	0	0	0	0	0	0	0	0	0	0	0	0	0	0	0	0	0	0	0	0	0	0	0	0	0	0	0	0	0	0
Burkholderiaceae_Burkholderia_mallei	0.001	0.001	0.001	0.001	0.001	0	0.001	0.001	0.001	0.001	0	0	0.001	0.001	0.001	0	0	0	0	0.002	0.002	0.002	0.002	0.001	0.002	0.002	0.002	0.002	0.002	0.001	0.002	0.002	0.002	0.002	0.002	0.001	0.002	0.002	0.002	0.002	0.002	0.002	0.002
Burkholderiaceae_Burkholderia_metallica	0.001	0	0	0	0	0	0.001	0	0	0	0	0	0	0	0	0	0	0	0	0.001	0.001	0.001	0.001	0.001	0.001	0.001	0.001	0.001	0.001	0.001	0.001	0.001	0.001	0.001	0.001	0.001	0.001	0.001	0.001	0.001	0.001	0.001	0.001
Burkholderiaceae_Burkholderia_multivorans	0.001	0.001	0.001	0.001	0.001	0.001	0.001	0.001	0.001	0.001	0.001	0.001	0.001	0.001	0.001	0	0	0	0	0.004	0.003	0.004	0.003	0.003	0.003	0.004	0.004	0.004	0.004	0.004	0.003	0.004	0.004	0.004	0.004	0.004	0.003	0.004	0.004	0.004	0.004	0.004	0.004
Burkholderiaceae_Burkholderia_oklahomensis	0	0	0	0	0	0.001	0	0	0	0	0.001	0	0	0.001	0.001	0	0	0	0	0.002	0.002	0.002	0.001	0.001	0.001	0.002	0.002	0.002	0.001	0.001	0.001	0.002	0.002	0.002	0.001	0.001	0.001	0.002	0.002	0.002	0.002	0.001	0.002
Burkholderiaceae_Burkholderia_phenoliruptrix	0	0	0	0	0	0.001	0.001	0.001	0.001	0.001	0.001	0.001	0.001	0.001	0.001	0	0	0	0	0.002	0.002	0.002	0.002	0.002	0.002	0.002	0.002	0.002	0.002	0.002	0.002	0.002	0.002	0.002	0.002	0.002	0.002	0.002	0.003	0.003	0.002	0.002	0.002
Burkholderiaceae_Burkholderia_phymatum	0.001	0.001	0.001	0.001	0.001	0.001	0.001	0.001	0.001	0.001	0.001	0.001	0.001	0.001	0.001	0	0	0.001	0	0.004	0.004	0.004	0.004	0.004	0.004	0.004	0.005	0.005	0.004	0.004	0.004	0.004	0.005	0.005	0.004	0.004	0.004	0.005	0.005	0.005	0.005	0.004	0.004
Burkholderiaceae_Burkholderia_phytofirmans	0.001	0.001	0.001	0.001	0.001	0	0.001	0.001	0.001	0.001	0.001	0.001	0.001	0.001	0.001	0	0	0	0	0.003	0.003	0.003	0.002	0.003	0.003	0.003	0.003	0.003	0.002	0.003	0.003	0.003	0.003	0.003	0.002	0.003	0.003	0.003	0.003	0.003	0.003	0.003	0.003
Burkholderiaceae_Burkholderia_plantarii	0.002	0.002	0.002	0.002	0.002	0.001	0.001	0.001	0.001	0.001	0.002	0.002	0.001	0.001	0.001	0.001	0	0.001	0	0.006	0.006	0.006	0.004	0.004	0.004	0.006	0.007	0.007	0.005	0.005	0.005	0.007	0.007	0.007	0.005	0.005	0.005	0.005	0.005	0.005	0.004	0.004	0.004
Burkholderiaceae_Burkholderia_pseudomallei	0	0	0	0	0	0	0	0	0	0	0	0	0	0	0	0	0	0	0	0.001	0.001	0.001	0.001	0.001	0.001	0.001	0.001	0.001	0.001	0.001	0.001	0.001	0.001	0.001	0.001	0.001	0.001	0.001	0.002	0.002	0.001	0.001	0.001
Burkholderiaceae_Burkholderia_pyrrocinia	0	0	0	0	0	0	0	0	0	0	0	0	0	0	0	0	0	0	0	0	0	0	0	0	0	0	0	0	0	0	0	0	0	0	0	0	0	0.001	0	0	0	0	0
Burkholderiaceae_Burkholderia_rhizoxinica	0.001	0.001	0	0	0	0	0	0	0	0	0	0	0	0	0	0	0	0.001	0	0.001	0.001	0.001	0.001	0.001	0.001	0.001	0.001	0.001	0.001	0.001	0.001	0.001	0.001	0.001	0.001	0.001	0.001	0.001	0.001	0.001	0.001	0.001	0.001
Burkholderiaceae_Burkholderia_stagnalis	0	0	0	0	0	0	0	0	0	0	0	0	0	0	0	0	0	0	0	0	0	0	0.001	0.001	0.001	0	0	0	0.001	0.001	0.001	0	0	0	0.001	0.001	0.001	0	0	0	0.001	0.001	0.001
Burkholderiaceae_Burkholderia_territorii	0	0	0	0	0	0	0	0	0	0	0	0	0	0	0	0	0	0	0	0	0	0	0	0	0	0	0	0	0	0	0	0	0	0	0	0	0	0	0	0	0	0	0
Burkholderiaceae_Burkholderia_thailandensis	0.001	0.001	0.001	0.001	0.001	0	0	0.001	0.001	0.001	0.001	0.001	0.001	0.001	0.001	0	0	0.001	0	0.004	0.004	0.004	0.003	0.003	0.003	0.004	0.004	0.004	0.003	0.003	0.003	0.004	0.004	0.004	0.003	0.003	0.003	0.004	0.004	0.004	0.004	0.004	0.004
Burkholderiaceae_Burkholderia_vietnamiensis	0	0.001	0.001	0.001	0.001	0	0	0	0	0	0	0	0	0	0	0	0	0	0	0.002	0.002	0.002	0.002	0.002	0.002	0.002	0.002	0.002	0.002	0.002	0.002	0.002	0.002	0.002	0.002	0.002	0.002	0.002	0.002	0.002	0.003	0.002	0.002
Burkholderiaceae_Burkholderia_xenovorans	0.001	0.001	0.001	0.001	0.001	0.001	0.001	0.001	0.001	0.001	0.001	0.001	0.001	0.001	0.001	0	0	0	0	0.003	0.003	0.003	0.002	0.002	0.002	0.003	0.003	0.003	0.002	0.003	0.002	0.003	0.003	0.003	0.002	0.003	0.002	0.003	0.003	0.003	0.003	0.003	0.003
Burkholderiaceae_Caballeronia	0.003	0.002	0.003	0.002	0.003	0.001	0.001	0.002	0.003	0.002	0.003	0.003	0.003	0.003	0.003	0.001	0.001	0.001	0.001	0.01	0.01	0.01	0.01	0.01	0.01	0.011	0.011	0.011	0.01	0.011	0.01	0.011	0.011	0.011	0.01	0.011	0.01	0.012	0.012	0.013	0.011	0.012	0.012
Burkholderiaceae_Caballeronia_cordobensis	0.002	0.001	0.001	0.002	0.001	0.001	0.002	0.002	0.002	0.002	0.002	0.002	0.002	0.002	0.002	0	0	0.001	0.001	0.006	0.006	0.006	0.005	0.006	0.006	0.006	0.006	0.006	0.005	0.006	0.006	0.006	0.006	0.006	0.005	0.006	0.006	0.007	0.007	0.007	0.006	0.007	0.007
Burkholderiaceae_Caballeronia_glathei	0.001	0.001	0.001	0.001	0.001	0	0.001	0.001	0.001	0.001	0.001	0.001	0.001	0.001	0.001	0.001	0	0.001	0	0.004	0.004	0.004	0.005	0.005	0.005	0.004	0.004	0.004	0.005	0.005	0.005	0.004	0.004	0.004	0.005	0.005	0.005	0.004	0.004	0.004	0.006	0.006	0.006
Burkholderiaceae_Caballeronia_humi	0	0	0.001	0.001	0.001	0.001	0.001	0.001	0.001	0.001	0.001	0.001	0.001	0.001	0.001	0	0	0	0	0.003	0.003	0.003	0.002	0.002	0.002	0.003	0.003	0.003	0.002	0.002	0.002	0.003	0.003	0.003	0.002	0.002	0.003	0.004	0.003	0.003	0.002	0.003	0.003
Burkholderiaceae_Caballeronia_mineralivorans	0	0	0	0	0	0	0	0	0	0	0	0	0	0	0	0	0	0	0	0	0	0	0	0	0	0	0	0	0	0	0	0	0	0	0	0	0	0	0	0	0	0	0
Burkholderiaceae_Caballeronia_sordidicola	0.001	0.001	0.002	0.002	0.002	0.006	0.006	0.004	0.004	0.003	0.003	0.002	0.003	0.003	0.004	0.002	0	0	0	0.005	0.007	0.008	0.005	0.007	0.007	0.006	0.008	0.009	0.005	0.007	0.008	0.006	0.008	0.009	0.005	0.007	0.008	0.008	0.009	0.01	0.007	0.008	0.008
Burkholderiaceae_Caballeronia_telluris	0	0	0	0	0	0	0	0	0	0	0	0	0	0	0	0	0	0	0	0.001	0.001	0.001	0.001	0.001	0.001	0.001	0.001	0.001	0.001	0.001	0.001	0.001	0.001	0.001	0.001	0.001	0.001	0	0	0	0	0	0
Burkholderiaceae_Caballeronia_terrestris	0	0	0	0	0	0	0	0	0	0	0	0	0	0	0	0	0	0	0	0	0	0	0	0	0	0	0	0	0	0	0	0	0	0	0	0	0	0	0	0	0	0	0
Burkholderiaceae_Chitinimonas	0.027	0.054	0.036	0.027	0.022	0.102	0.103	0.068	0.052	0.041	0.052	0.044	0.039	0.057	0.052	0.029	0.026	0.017	0.011	0.064	0.066	0.063	0.042	0.038	0.035	0.067	0.071	0.068	0.045	0.04	0.037	0.068	0.071	0.067	0.045	0.04	0.037	0.01	0.021	0.021	0.015	0.01	0.008
Burkholderiaceae_Chitinimonas_koreensis	0	0	0	0	0	0	0	0	0	0	0	0	0	0	0	0	0	0	0	0	0	0	0	0	0	0.001	0	0.001	0	0	0	0.001	0	0.001	0	0	0	0	0	0	0	0	0
Burkholderiaceae_Chitinimonas_taiwanensis	0	0	0	0	0	0	0	0	0	0	0	0	0	0	0	0	0	0	0	0	0	0	0	0	0	0	0	0	0	0	0	0	0	0	0	0	0	0	0	0	0	0	0
Burkholderiaceae_Cupriavidus	0.001	0.001	0.001	0.001	0.001	0.001	0.001	0	0.001	0.001	0.001	0.001	0.001	0.001	0.001	0	0	0.001	0.001	0.002	0.002	0.002	0.002	0.002	0.002	0.002	0.002	0.002	0.002	0.002	0.002	0.002	0.002	0.002	0.002	0.002	0.002	0.003	0.003	0.003	0.003	0.003	0.002
Burkholderiaceae_Cupriavidus_basilensis	0	0	0	0	0	0	0	0	0	0	0	0	0	0	0	0	0	0	0	0.001	0.001	0.001	0	0	0	0.001	0.001	0.001	0.001	0	0.001	0.001	0.001	0.001	0.001	0	0.001	0.001	0.001	0.001	0.001	0	0.001
Burkholderiaceae_Cupriavidus_metallidurans	0	0	0	0	0	0	0	0	0	0	0	0	0	0	0	0	0	0.001	0	0.001	0.001	0.001	0.001	0.001	0.001	0.001	0.001	0.001	0.001	0.001	0.001	0.001	0.001	0.001	0.001	0.001	0.001	0.001	0.001	0.001	0.001	0.001	0.001
Burkholderiaceae_Cupriavidus_necator	0.001	0.001	0.001	0.001	0.001	0.001	0.001	0	0	0.001	0.001	0.001	0.001	0.001	0.001	0	0.001	0.001	0.001	0.002	0.002	0.002	0.002	0.002	0.002	0.002	0.002	0.002	0.002	0.002	0.002	0.002	0.002	0.002	0.003	0.002	0.002	0.002	0.002	0.002	0.002	0.002	0.002
Burkholderiaceae_Cupriavidus_pinatubonensis	0	0	0	0	0	0	0	0	0	0	0	0	0	0	0	0	0	0	0	0	0	0	0	0	0	0	0	0	0	0	0	0	0	0	0	0	0	0	0	0	0	0	0
Burkholderiaceae_Cupriavidus_taiwanensis	0	0	0	0	0	0.001	0.001	0	0	0	0	0	0	0	0	0	0	0	0	0.001	0.001	0.001	0.001	0	0.001	0.001	0.001	0.001	0.001	0.001	0.001	0.001	0.001	0.001	0.001	0.001	0.001	0.001	0.001	0.001	0	0	0
Burkholderiaceae_Lautropia	0	0	0	0	0	0	0	0	0	0	0	0	0	0	0	0	0	0	0	0	0	0	0	0	0	0	0	0	0	0	0	0	0	0	0	0	0	0	0	0	0	0	0
Burkholderiaceae_Lautropia_mirabilis	0	0	0	0	0	0	0	0	0	0	0	0	0	0	0	0	0	0	0	0.001	0	0	0.001	0.001	0.001	0.001	0.001	0	0.001	0.001	0.001	0.001	0.001	0	0.001	0.001	0.001	0	0	0	0.001	0	0
Burkholderiaceae_Limnobacter	0	0	0	0	0	0	0	0	0	0	0	0	0	0	0	0	0	0	0	0.001	0.001	0.001	0	0	0	0.001	0.001	0.001	0	0	0	0.001	0.001	0.001	0	0	0	0	0	0	0	0	0
Burkholderiaceae_Pandoraea_pnomenusa	0.001	0.001	0.001	0.001	0.001	0.002	0.001	0.001	0.001	0.001	0.001	0.001	0.001	0.001	0.001	0	0	0.001	0	0.002	0.002	0.002	0.002	0.002	0.002	0.002	0.002	0.002	0.002	0.002	0.003	0.002	0.002	0.002	0.003	0.002	0.003	0.002	0.002	0.002	0.002	0.002	0.002
Burkholderiaceae_Paraburkholderia	0.007	0.007	0.007	0.007	0.007	0.006	0.007	0.007	0.008	0.008	0.008	0.008	0.008	0.008	0.008	0.003	0.002	0.003	0.002	0.029	0.029	0.029	0.027	0.027	0.028	0.03	0.03	0.031	0.028	0.029	0.029	0.03	0.031	0.031	0.028	0.029	0.029	0.034	0.035	0.035	0.031	0.031	0.031
Burkholderiaceae_Paraburkholderia_andropogonis	0	0	0	0	0	0	0	0	0	0	0	0	0	0	0	0	0	0	0	0	0	0	0	0	0	0	0	0	0	0	0	0	0	0	0	0	0	0	0	0	0	0	0
Burkholderiaceae_Paraburkholderia_caledonica	0	0	0	0	0	0	0	0	0	0	0	0	0	0	0	0	0	0	0	0.001	0.001	0.001	0.001	0.001	0.001	0.001	0.001	0.001	0.001	0.001	0.001	0.001	0.001	0.001	0.001	0.001	0.001	0.001	0.001	0.001	0.001	0.001	0.001
Burkholderiaceae_Paraburkholderia_caribensis	0.001	0.001	0.001	0.001	0.001	0.001	0.001	0.001	0.001	0.001	0.001	0.001	0.001	0.001	0.001	0	0	0	0	0.003	0.003	0.003	0.003	0.003	0.003	0.004	0.004	0.004	0.003	0.003	0.003	0.004	0.004	0.004	0.003	0.003	0.003	0.004	0.004	0.004	0.003	0.004	0.004
Burkholderiaceae_Paraburkholderia_caryophylli	0	0.001	0.001	0.001	0.001	0.001	0.001	0.001	0.001	0.001	0.001	0.001	0.001	0.001	0.001	0	0	0	0	0.002	0.002	0.002	0.002	0.002	0.002	0.002	0.002	0.002	0.003	0.003	0.003	0.002	0.002	0.002	0.003	0.003	0.003	0.003	0.003	0.003	0.003	0.003	0.003
Burkholderiaceae_Paraburkholderia_fungorum	0.001	0.001	0.001	0.001	0.001	0.001	0.001	0.001	0.001	0.001	0.001	0.001	0.001	0.001	0.001	0	0	0.001	0	0.004	0.003	0.003	0.003	0.003	0.003	0.004	0.004	0.004	0.003	0.003	0.003	0.004	0.004	0.004	0.003	0.003	0.003	0.004	0.004	0.004	0.004	0.004	0.003
Burkholderiaceae_Paraburkholderia_ginsengisoli	0.001	0.001	0.001	0.001	0.001	0.002	0.002	0.001	0.001	0.001	0.001	0.001	0.001	0.001	0.001	0	0	0	0	0.003	0.004	0.004	0.003	0.003	0.003	0.004	0.004	0.004	0.003	0.003	0.003	0.004	0.004	0.004	0.003	0.003	0.003	0.004	0.004	0.004	0.004	0.004	0.004
Burkholderiaceae_Paraburkholderia_kirkii	0.001	0.001	0.001	0.001	0.001	0.002	0.001	0.001	0.001	0.001	0.001	0.001	0.001	0.001	0.001	0	0	0	0	0.003	0.004	0.004	0.003	0.003	0.003	0.003	0.004	0.004	0.003	0.003	0.003	0.003	0.004	0.004	0.003	0.003	0.003	0.004	0.004	0.005	0.004	0.004	0.004
Burkholderiaceae_Paraburkholderia_kururiensis	0.001	0.001	0.001	0.001	0.001	0.001	0.001	0.001	0.001	0.001	0.001	0.001	0.001	0.001	0.001	0	0	0.001	0	0.003	0.004	0.004	0.003	0.003	0.003	0.004	0.004	0.004	0.003	0.003	0.003	0.004	0.004	0.004	0.003	0.003	0.003	0.004	0.004	0.004	0.004	0.003	0.003
Burkholderiaceae_Paraburkholderia_mimosarum	0.003	0.003	0.002	0.002	0.002	0.002	0.003	0.003	0.003	0.003	0.003	0.003	0.003	0.003	0.003	0.001	0	0.002	0.001	0.009	0.009	0.009	0.01	0.01	0.01	0.009	0.01	0.01	0.011	0.01	0.01	0.009	0.01	0.01	0.011	0.01	0.01	0.01	0.011	0.011	0.011	0.011	0.011
Burkholderiaceae_Paraburkholderia_nodosa	0.003	0.003	0.002	0.002	0.002	0.004	0.004	0.003	0.003	0.003	0.003	0.003	0.003	0.003	0.003	0.001	0.001	0.001	0.001	0.009	0.009	0.01	0.009	0.01	0.009	0.01	0.01	0.01	0.01	0.01	0.01	0.01	0.01	0.01	0.01	0.01	0.01	0.011	0.011	0.012	0.011	0.011	0.01
Burkholderiaceae_Paraburkholderia_phenazinium	0.001	0.001	0.001	0.001	0.001	0.001	0.001	0.001	0.001	0.001	0.001	0.001	0.001	0.001	0.001	0	0	0	0	0.004	0.004	0.004	0.003	0.003	0.003	0.004	0.004	0.004	0.003	0.003	0.003	0.004	0.004	0.004	0.003	0.003	0.003	0.005	0.005	0.005	0.004	0.003	0.004
Burkholderiaceae_Paraburkholderia_terrae	0	0	0	0	0	0	0	0	0	0	0	0	0	0	0	0	0	0	0	0	0	0	0	0	0	0	0	0	0	0	0	0	0	0	0	0	0	0	0	0	0	0	0
Burkholderiaceae_Paraburkholderia_tuberum	0.001	0.001	0.002	0.002	0.002	0.002	0.002	0.002	0.002	0.002	0.002	0.002	0.002	0.002	0.002	0.001	0	0.001	0	0.006	0.007	0.006	0.006	0.006	0.006	0.007	0.007	0.007	0.006	0.006	0.007	0.007	0.007	0.007	0.006	0.006	0.007	0.008	0.008	0.008	0.007	0.007	0.007
Burkholderiaceae_Polynucleobacter	0	0.002	0.001	0.001	0.001	0	0	0	0	0	0	0.001	0.001	0.001	0.001	0	0	0	0	0.002	0.002	0.002	0.001	0.001	0.001	0.003	0.003	0.002	0.001	0.001	0.001	0.003	0.003	0.002	0.001	0.001	0.001	0.001	0.001	0.001	0.001	0.001	0.001
Burkholderiaceae_Polynucleobacter_asymbioticus	0.001	0.001	0.001	0.001	0.001	0.002	0.002	0.001	0.001	0.001	0.001	0.001	0.001	0.001	0.001	0	0	0	0	0	0	0	0	0	0	0	0	0	0	0	0	0	0	0	0	0	0	0.001	0.001	0.001	0.001	0	0
Burkholderiaceae_Polynucleobacter_necessarius	0	0	0	0	0	0	0	0	0	0	0	0	0	0	0	0	0	0	0	0	0	0	0	0	0	0	0	0	0	0	0	0	0	0	0	0	0	0	0	0	0	0	0
Burkholderiaceae_Ralstonia	0.001	0.001	0.001	0.001	0.001	0.002	0.002	0.001	0.001	0.001	0.001	0.001	0.001	0.001	0.001	0.001	0.001	0.002	0.001	0.003	0.003	0.003	0.003	0.003	0.003	0.003	0.003	0.003	0.003	0.003	0.003	0.003	0.003	0.003	0.004	0.004	0.004	0.004	0.004	0.004	0.003	0.003	0.003
Burkholderiaceae_Ralstonia_insidiosa	0.001	0	0	0	0	0	0	0	0	0	0	0	0	0	0	0	0	0	0	0.001	0.001	0.001	0.001	0.001	0.001	0.001	0.001	0.001	0.001	0.001	0.001	0.001	0.001	0.001	0.001	0.001	0.001	0.001	0.001	0.001	0.001	0.001	0.001
Burkholderiaceae_Ralstonia_mannitolilytica	0	0	0	0	0	0	0	0	0	0	0	0	0	0	0	0	0	0	0	0.001	0.001	0.001	0.001	0.001	0.001	0.002	0.001	0.001	0.001	0.001	0.001	0.002	0.001	0.001	0.001	0.001	0.001	0.001	0.001	0.001	0.001	0.001	0.001
Burkholderiaceae_Ralstonia_pickettii	0	0	0	0	0	0	0	0	0	0	0	0	0	0	0	0	0	0	0	0.001	0.001	0	0	0	0	0.001	0.001	0.001	0	0	0	0.001	0.001	0.001	0	0	0	0.001	0.001	0.001	0.001	0	0
Burkholderiaceae_Ralstonia_solanacearum	0	0	0	0	0	0	0.002	0.001	0.001	0.001	0.001	0.001	0	0	0	0	0	0	0	0	0	0	0	0	0	0	0	0	0	0	0	0	0	0	0	0	0	0	0	0	0	0	0
Burkholderiaceae_Ralstonia_solanacearum_cluster 1	0	0	0	0	0	0	0	0	0	0	0	0	0	0	0	0	0	0	0	0.001	0	0	0	0	0	0.001	0.001	0	0	0	0	0.001	0.001	0	0	0	0	0.001	0.001	0.001	0	0	0
Burkholderiaceae_Ralstonia_solanacearum_cluster 2	0	0	0	0	0	0.001	0.001	0.001	0.001	0.001	0.001	0.001	0	0	0	0	0	0	0	0	0	0.001	0	0	0	0.001	0.001	0.001	0	0	0	0.001	0.001	0.001	0	0	0	0	0	0	0	0	0
Burkholderiales	0.012	0.013	0.011	0.011	0.011	0.015	0.011	0.012	0.015	0.015	0.015	0.014	0.014	0.014	0.014	0.016	0.009	0.019	0.012	0.011	0.01	0.011	0.011	0.011	0.011	0.011	0.011	0.012	0.012	0.011	0.012	0.012	0.011	0.012	0.012	0.012	0.012	0.019	0.018	0.02	0.019	0.02	0.02
Burkholderiales_Ideonella	0.002	0.002	0.002	0.001	0.001	0.003	0.003	0.003	0.002	0.003	0.002	0.002	0.002	0.002	0.002	0.001	0.001	0.003	0.002	0.001	0.001	0.001	0.002	0.002	0.001	0.001	0.001	0.001	0.002	0.002	0.001	0.001	0.001	0.001	0.002	0.002	0.001	0.002	0.002	0.002	0.002	0.002	0.002
Burkholderiales_Leptothrix	0.151	0.076	0.102	0.114	0.102	0.385	0.194	0.128	0.097	0.155	0.129	0.167	0.171	0.151	0.156	0.215	0.05	0.218	0.14	0.051	0.102	0.085	0.08	0.107	0.107	0.054	0.109	0.091	0.084	0.112	0.112	0.073	0.109	0.091	0.084	0.131	0.112	0.194	0.168	0.203	0.199	0.171	0.156
Burkholderiales_Leptothrix_cholodnii	0.001	0.001	0.001	0.001	0.001	0.001	0.001	0.001	0.001	0.001	0.001	0.001	0.001	0.001	0.001	0.001	0.001	0.001	0.001	0.002	0.002	0.001	0.001	0.001	0.001	0.002	0.002	0.002	0.001	0.001	0.001	0.002	0.002	0.002	0.001	0.001	0.001	0.002	0.002	0.002	0.001	0.001	0.002
Burkholderiales_Leptothrix_ochracea	0	0	0	0	0	0	0	0	0	0	0	0	0	0	0	0.001	0	0	0	0	0	0	0	0	0	0	0	0	0	0	0	0	0	0	0	0	0	0	0	0	0	0.001	0.001
Burkholderiales_Methylibium_petroleiphilum	0.001	0.001	0.001	0.001	0.001	0.001	0.001	0.001	0.001	0.001	0.001	0.001	0.001	0.001	0.001	0.001	0	0.001	0.001	0.001	0.001	0.001	0.001	0.001	0.001	0.001	0.001	0.001	0.001	0.001	0.001	0.001	0.001	0.001	0.001	0.001	0.001	0.001	0.001	0.001	0.001	0.001	0.001
Burkholderiales_Rubrivivax	0.001	0.002	0.002	0.002	0.002	0.004	0.006	0.006	0.005	0.004	0.004	0.003	0.003	0.002	0.002	0	0	0.001	0	0.006	0.006	0.006	0.006	0.005	0.004	0.007	0.007	0.007	0.007	0.005	0.004	0.007	0.007	0.007	0.007	0.005	0.004	0	0.001	0.002	0.001	0.001	0.001
Burkholderiales_Rubrivivax_benzoatilyticus	0.001	0.001	0.001	0.001	0.001	0.001	0.001	0.001	0.001	0.001	0.001	0.001	0.001	0.001	0.001	0.001	0.001	0.001	0	0.002	0.002	0.002	0.002	0.002	0.002	0.002	0.002	0.002	0.002	0.002	0.002	0.002	0.002	0.002	0.002	0.002	0.002	0.002	0.001	0.001	0.001	0.001	0.001
Burkholderiales_Rubrivivax_gelatinosus	0	0	0	0	0	0.001	0.001	0.001	0.001	0.001	0.001	0.001	0.001	0.001	0.001	0.001	0	0.001	0.001	0	0	0	0	0	0	0	0	0	0	0	0	0	0	0	0	0	0	0.001	0.001	0.001	0.001	0.001	0.001
Burkholderiales_Thiomonas	0	0	0	0	0	0.001	0.001	0.001	0.001	0.001	0.001	0.001	0.001	0.001	0.001	0	0	0.001	0	0.001	0.001	0.001	0.001	0.001	0.001	0.001	0.001	0.001	0.001	0.001	0.001	0.001	0.001	0.001	0.001	0.001	0.001	0.001	0.001	0.001	0.001	0.001	0.001
Burkholderiales_Thiomonas_arsenitoxydans	0	0	0	0	0	0	0	0	0	0	0	0	0	0	0	0	0	0	0	0	0	0	0	0	0	0	0	0	0	0	0	0	0	0	0	0	0	0	0	0	0	0	0
Burkholderiales_Thiomonas_intermedia	0	0	0	0	0	0	0	0	0	0	0	0	0	0	0	0	0	0	0	0.001	0.001	0.001	0	0	0.001	0.001	0.001	0.001	0	0.001	0.001	0.001	0.001	0.001	0	0.001	0.001	0.001	0.001	0.001	0.001	0.001	0.001
Caldilineaceae_Caldilinea_aerophila	0	0	0	0	0	0	0	0	0	0	0	0	0	0	0	0	0	0	0	0	0	0	0	0	0	0	0	0	0	0	0	0	0	0	0	0	0	0	0	0	0	0	0
Caldisericaceae_Caldisericum_exile	0	0	0	0	0	0	0	0	0	0	0	0	0	0	0	0	0	0	0	0	0	0	0	0	0	0	0	0	0	0	0	0	0	0	0	0	0	0	0	0	0	0	0
Campylobacteraceae	0.036	0.041	0.04	0.042	0.042	0.078	0.069	0.057	0.065	0.068	0.07	0.066	0.065	0.065	0.066	0.007	0.002	0.009	0.006	0.008	0.007	0.008	0.009	0.01	0.012	0.008	0.008	0.009	0.009	0.011	0.013	0.009	0.008	0.009	0.009	0.011	0.014	0.053	0.051	0.053	0.074	0.067	0.067
Campylobacteraceae_Arcobacter	0	0	0	0	0	0	0	0	0	0	0	0	0	0	0	0	0	0	0	0	0	0	0	0	0	0	0	0	0	0	0	0	0	0	0	0	0	0	0	0	0	0	0
Campylobacteraceae_Arcobacter_butzleri	0	0	0	0	0	0	0	0	0	0	0	0	0	0	0	0	0	0	0	0	0	0	0	0	0	0	0	0	0	0	0	0	0	0	0	0	0	0	0	0	0	0	0
Campylobacteraceae_Arcobacter_nitrofigilis	0	0	0	0	0	0	0	0	0	0	0	0	0	0	0	0	0	0	0	0	0	0	0	0	0	0	0	0	0	0	0	0	0	0	0	0	0	0	0	0	0	0	0
Campylobacteraceae_Arcobacter_skirrowii	0	0	0	0	0	0	0	0	0	0	0	0	0	0	0	0	0	0	0	0	0	0	0	0	0	0	0	0	0	0	0	0	0	0	0	0	0	0	0	0	0	0	0
Campylobacteraceae_Campylobacter	0.114	0.118	0.118	0.118	0.119	0.168	0.171	0.169	0.168	0.168	0.169	0.168	0.168	0.169	0.168	0.017	0.011	0.03	0.02	0.026	0.025	0.025	0.029	0.029	0.03	0.027	0.027	0.027	0.03	0.031	0.031	0.027	0.027	0.027	0.031	0.031	0.031	0.145	0.146	0.145	0.157	0.159	0.158
Campylobacteraceae_Campylobacter_coli	0.002	0.002	0.002	0.002	0.002	0.001	0.001	0.001	0.001	0.001	0.001	0.001	0.001	0.001	0.001	0	0	0	0	0	0	0	0	0	0	0.001	0.001	0	0	0	0	0.001	0.001	0.001	0	0	0	0.002	0.002	0.002	0.001	0.001	0.001
Campylobacteraceae_Campylobacter_concisus	0	0	0	0	0	0	0	0	0	0	0	0	0	0	0	0	0	0	0	0	0	0	0	0	0	0	0	0	0	0	0	0	0	0	0	0	0	0	0	0	0	0	0
Campylobacteraceae_Campylobacter_fetus	0	0	0	0	0	0	0	0	0	0	0	0	0	0	0	0	0	0	0	0	0	0	0	0	0	0	0	0	0	0	0	0	0	0	0	0	0	0	0	0	0	0	0
Campylobacteraceae_Campylobacter_hominis	0	0	0	0	0	0	0	0	0	0	0	0	0	0	0	0	0	0	0	0	0	0	0	0	0	0	0	0	0	0	0	0	0	0	0	0	0	0	0	0	0	0	0
Campylobacteraceae_Campylobacter_jejuni	2.105	2.133	2.135	2.148	2.148	2.747	2.777	2.784	2.829	2.845	2.835	2.854	2.874	2.865	2.867	0.343	0.2	0.531	0.341	0.464	0.461	0.461	0.506	0.498	0.502	0.492	0.491	0.493	0.532	0.524	0.529	0.496	0.494	0.494	0.537	0.527	0.531	2.627	2.637	2.627	2.66	2.66	2.677
Campylobacteraceae_Campylobacter_lari	0	0	0	0.001	0.001	0.001	0	0	0	0	0	0	0	0	0	0	0	0	0	0	0	0	0	0	0	0	0	0	0	0	0	0	0	0	0	0	0	0.001	0.001	0.001	0	0	0
Campylobacteraceae_Campylobacter_upsaliensis	0	0	0	0	0	0	0	0	0	0	0	0	0	0	0	0	0	0	0	0	0	0	0	0	0	0	0	0	0	0	0	0	0	0	0	0	0	0	0	0	0	0	0
Campylobacteraceae_Campylobacter_ureolyticus	0	0	0	0	0	0	0	0	0	0	0	0	0	0	0	0	0	0	0	0	0	0	0	0	0	0	0	0	0	0	0	0	0	0	0	0	0	0	0	0	0	0	0
Campylobacteraceae_Sulfurospirillum	0.001	0	0.001	0	0.001	0	0	0	0	0	0.001	0	0	0	0	0	0.001	0	0	0.001	0.001	0.001	0	0	0	0.001	0.001	0.001	0	0	0	0.001	0.001	0.001	0	0	0	0	0.001	0	0	0	0
Campylobacteraceae_Sulfurospirillum_barnesii	0	0	0	0	0	0	0	0	0	0	0	0	0	0	0	0	0	0	0	0	0	0	0	0	0	0	0	0	0	0	0	0	0	0	0	0	0	0	0	0	0	0	0
Campylobacteraceae_Sulfurospirillum_deleyianum	0	0	0	0	0	0	0	0	0	0	0	0	0	0	0	0	0	0	0	0	0	0	0	0	0	0	0	0	0	0	0	0	0	0	0	0	0	0	0	0	0	0	0
Cardiobacteriaceae_Cardiobacterium_hominis	0	0	0	0	0	0	0	0	0	0	0	0	0	0	0	0	0	0	0	0	0	0	0	0	0	0	0	0	0	0	0	0	0	0	0	0	0	0	0	0	0	0	0
Cardiobacteriaceae_Cardiobacterium_valvarum	0.001	0.001	0.001	0.001	0.001	0.004	0.003	0.002	0.002	0.001	0.001	0.001	0.001	0.001	0.001	0.001	0	0.001	0	0.002	0.002	0.001	0.001	0.002	0.001	0.002	0.002	0.002	0.001	0.002	0.001	0.002	0.002	0.002	0.001	0.002	0.001	0	0	0	0	0	0
Cardiobacteriaceae_Dichelobacter_nodosus	0	0	0	0	0	0	0	0	0	0	0	0	0	0	0	0	0	0	0	0	0	0	0	0	0	0	0	0	0	0	0	0	0	0	0	0	0	0	0	0	0	0	0
Carnobacteriaceae	0	0.001	0.001	0.001	0.001	0	0	0	0	0	0	0	0	0	0	0	0	0	0	0.001	0.001	0	0.001	0.001	0.001	0.001	0.001	0.001	0.002	0.001	0.001	0.001	0.001	0.001	0.002	0.001	0.001	0.001	0.001	0.001	0.002	0.001	0.001
Carnobacteriaceae_Allofustis_seminis	0	0	0	0	0	0	0	0	0	0	0	0	0	0	0	0	0	0	0	0	0	0	0	0	0	0	0	0	0	0	0	0	0	0	0	0	0	0	0	0	0	0	0
Carnobacteriaceae_Alloiococcus_otitis	0	0	0	0	0	0	0	0	0	0	0	0	0	0	0	0	0	0	0	0	0	0	0	0	0	0	0	0	0	0	0	0	0	0	0	0	0	0	0	0	0	0	0
Carnobacteriaceae_Carnobacterium	0	0	0	0	0	0	0	0	0	0	0	0	0	0	0	0	0	0	0	0	0	0	0	0	0	0	0	0	0	0	0	0	0	0	0	0	0	0	0	0	0	0	0
Carnobacteriaceae_Carnobacterium_alterfunditum	0	0	0	0	0	0	0	0	0	0	0	0	0	0	0	0	0	0	0	0	0	0	0	0	0	0	0	0	0	0	0	0	0	0	0	0	0	0	0	0	0	0	0
Carnobacteriaceae_Carnobacterium_divergens	0	0	0	0	0	0	0	0	0	0	0	0	0	0	0	0	0	0	0	0	0	0	0	0	0	0	0	0	0	0	0	0	0	0	0	0	0	0	0	0	0	0	0
Carnobacteriaceae_Carnobacterium_divergens__cluster 2	0	0	0	0	0	0	0	0	0	0	0	0	0	0	0	0	0	0	0	0	0	0	0	0	0	0	0	0	0	0	0	0	0	0	0	0	0	0	0	0	0	0	0
Carnobacteriaceae_Carnobacterium_funditum	0	0	0	0	0	0	0	0	0	0	0	0	0	0	0	0	0	0	0	0	0	0	0	0	0	0	0	0	0	0	0	0	0	0	0	0	0	0.001	0.001	0.001	0	0	0
Carnobacteriaceae_Carnobacterium_gallinarum	0	0	0	0	0	0	0	0	0	0	0	0	0	0	0	0	0	0	0	0	0	0	0	0	0	0	0	0	0	0	0	0	0	0	0	0	0	0	0	0	0	0	0
Carnobacteriaceae_Carnobacterium_inhibens	0	0	0	0	0	0	0	0	0	0	0	0	0	0	0	0	0	0	0	0	0	0	0	0	0	0	0	0	0	0	0	0	0	0	0	0	0	0	0	0	0	0	0
Carnobacteriaceae_Carnobacterium_inhibens_gilichinskyi	0	0	0	0	0	0	0	0	0	0	0	0	0	0	0	0	0	0	0	0	0	0	0	0	0	0	0	0	0	0	0	0	0	0	0	0	0	0	0	0	0	0	0
Carnobacteriaceae_Carnobacterium_jeotgali	0	0	0	0	0	0	0	0	0	0	0	0	0	0	0	0	0	0	0	0	0	0	0	0	0	0	0	0	0	0	0	0	0	0	0	0	0	0	0	0	0	0	0
Carnobacteriaceae_Carnobacterium_maltaromaticum	0	0	0	0	0	0	0	0	0	0	0	0	0	0	0	0	0	0	0	0	0	0	0	0	0	0	0	0	0	0	0	0	0	0	0	0	0	0.001	0	0.001	0	0	0
Carnobacteriaceae_Carnobacterium_maltaromaticum__cluster 1	0	0	0	0	0	0	0	0	0	0	0	0	0	0	0	0	0	0	0	0	0	0	0	0	0	0	0	0	0	0	0	0	0	0	0	0	0	0	0	0	0	0	0
Carnobacteriaceae_Carnobacterium_maltaromaticum__cluster 2	0	0	0	0	0	0	0	0	0	0	0	0	0	0	0	0	0	0	0	0	0	0	0	0	0	0	0	0	0	0	0	0	0	0	0	0	0	0	0	0	0	0	0
Carnobacteriaceae_Carnobacterium_mobile	0	0	0	0	0	0	0	0	0	0	0	0	0	0	0	0	0	0	0	0	0	0	0	0	0	0	0	0	0	0	0	0	0	0	0	0	0	0	0	0	0	0	0
Carnobacteriaceae_Carnobacterium_pleistocenium	0	0	0	0	0	0	0	0	0	0	0	0	0	0	0	0	0	0	0	0	0	0	0	0	0	0	0	0	0	0	0	0	0	0	0	0	0	0	0	0	0	0	0
Carnobacteriaceae_Carnobacterium_viridans	0	0	0	0	0	0	0	0	0	0	0	0	0	0	0	0	0	0	0	0	0	0	0	0	0	0	0	0	0	0	0	0	0	0	0	0	0	0	0	0	0	0	0
Carnobacteriaceae_Carnobacterium_sp.	0	0	0	0	0	0	0	0	0	0	0	0	0	0	0	0	0	0	0	0	0	0	0	0	0	0	0	0	0	0	0	0	0	0	0	0	0	0.009	0.006	0.011	0.013	0.009	0.007
Carnobacteriaceae_Dolosigranulum_pigrum	0	0	0	0	0	0	0	0	0	0	0	0	0	0	0	0	0	0	0	0	0	0	0	0	0	0	0	0	0	0	0	0	0	0	0	0	0	0	0	0	0	0	0
Carnobacteriaceae_Granulicatella_adiacens	0	0	0	0	0	0	0	0	0	0	0	0	0	0	0	0	0	0	0	0	0	0	0	0	0	0	0	0	0	0	0	0	0	0	0	0	0	0	0	0	0	0	0
Carnobacteriaceae_Granulicatella_elegans	0	0	0	0	0	0	0	0	0	0	0	0	0	0	0	0	0	0	0	0	0	0	0	0	0	0	0	0	0	0	0	0	0	0	0	0	0	0	0	0	0	0	0
Catenulisporaceae_Catenulispora_acidiphila	0	0	0	0	0	0	0	0	0	0	0	0	0	0	0	0	0	0	0	0	0	0	0	0	0	0	0	0	0	0	0	0	0	0	0	0	0	0.001	0.001	0.001	0.001	0.001	0.001
Caulobacteraceae	0	0	0	0	0	0	0	0	0	0	0	0	0	0	0	0	0	0.001	0	0	0	0	0	0	0	0	0	0	0	0	0	0	0	0	0	0	0	0	0.001	0.001	0	0	0
Caulobacteraceae_Asticcacaulis	0	0	0	0	0	0	0	0	0	0	0	0	0	0	0	0	0	0	0	0	0	0	0	0	0	0	0	0	0	0	0	0	0	0	0	0	0	0	0	0	0	0	0
Caulobacteraceae_Asticcacaulis_benevestitus	0	0	0	0	0	0	0	0	0	0	0	0	0	0	0	0	0	0	0	0	0	0	0	0	0	0	0	0	0	0	0	0	0	0	0	0	0	0	0	0	0	0	0
Caulobacteraceae_Asticcacaulis_biprosthecum	0	0	0	0	0	0	0	0	0	0	0	0	0	0	0	0	0	0	0	0	0	0	0	0	0	0	0	0	0	0	0	0	0	0	0	0	0	0	0	0	0	0	0
Caulobacteraceae_Asticcacaulis_excentricus	0	0	0	0	0	0	0	0	0	0	0	0	0	0	0	0	0	0	0	0.003	0.003	0.002	0.002	0.002	0.002	0.003	0.003	0.003	0.002	0.003	0.002	0.003	0.003	0.003	0.003	0.003	0.002	0	0	0	0	0	0
Caulobacteraceae_Brevundimonas	0	0	0	0	0	0	0	0	0	0	0	0	0	0	0	0	0	0	0	0	0	0	0	0	0	0	0	0	0	0	0	0	0	0	0	0	0	0	0	0	0	0	0
Caulobacteraceae_Brevundimonas_abyssalis	0	0	0	0	0	0	0	0	0	0	0	0	0	0	0	0	0	0	0	0	0	0	0	0	0	0	0	0	0	0	0	0	0	0	0	0	0	0	0	0	0	0	0
Caulobacteraceae_Brevundimonas_diminuta	0	0	0	0	0	0	0	0	0	0	0	0	0	0	0	0	0	0	0	0	0	0	0	0	0	0	0	0	0	0	0	0	0	0	0	0	0	0	0	0	0	0	0
Caulobacteraceae_Brevundimonas_subvibrioides	0	0	0	0	0	0	0	0	0	0	0	0	0	0	0	0	0	0	0	0	0	0	0	0	0	0	0	0	0	0	0	0	0	0	0	0	0	0	0	0	0	0	0
Caulobacteraceae_Brevundimonas_vesicularis	0	0	0	0	0	0	0	0	0	0	0	0	0	0	0	0	0	0	0	0	0	0	0	0	0	0	0	0	0	0	0	0	0	0	0	0	0	0	0	0	0	0	0
Caulobacteraceae_Caulobacter	0	0	0	0	0	0	0	0	0	0	0	0	0	0	0	0	0	0	0	0	0	0	0	0	0	0	0	0	0	0	0	0	0	0	0	0	0	0.001	0.001	0	0.001	0	0
Caulobacteraceae_Caulobacter_crescentus	0	0	0	0	0	0	0	0	0	0	0	0	0	0	0	0	0	0	0	0	0	0	0	0	0	0	0	0	0	0	0	0	0	0	0	0	0	0	0	0	0	0	0
Caulobacteraceae_Caulobacter_henricii	0	0	0	0	0	0	0	0	0	0	0	0	0	0	0	0	0	0	0	0	0	0	0	0	0	0	0	0	0	0	0	0	0	0	0	0	0	0	0	0	0	0	0
Caulobacteraceae_Caulobacter_segnis	0	0	0	0	0	0	0	0	0	0	0	0	0	0	0	0	0	0	0	0	0	0	0	0	0	0	0	0	0	0	0	0	0	0	0	0	0	0	0	0	0	0	0
Caulobacteraceae_Caulobacter_speciesA	0	0	0	0	0	0	0	0	0	0	0	0	0	0	0	0	0	0	0	0	0	0	0	0	0	0	0	0	0	0	0	0	0	0	0	0	0	0	0	0	0	0	0
Caulobacteraceae_Caulobacter_speciesB	0	0	0	0	0	0	0	0	0	0	0	0	0	0	0	0	0	0	0	0	0	0	0	0	0	0	0	0	0	0	0	0	0	0	0	0	0	0	0	0	0	0	0
Caulobacteraceae_Caulobacter_vibrioides	0	0	0	0	0	0	0	0	0	0	0	0	0	0	0	0	0	0	0	0.001	0.001	0.001	0.001	0.001	0.001	0.001	0.001	0.001	0.001	0.002	0.001	0.001	0.001	0.001	0.001	0.002	0.001	0	0	0	0.001	0.001	0.001
Caulobacteraceae_Phenylobacterium_zucineum	0	0	0	0	0	0	0	0	0	0	0	0	0	0	0	0	0	0	0	0.001	0.001	0.001	0.001	0.001	0.001	0.001	0.001	0.001	0.001	0.001	0.001	0.001	0.001	0.001	0.001	0.001	0.001	0	0	0.001	0.001	0.001	0.001
Caulobacteraceae_Woodsholea_maritima	0	0	0	0	0	0	0	0	0	0	0	0	0	0	0	0	0	0	0	0	0	0	0	0	0	0	0	0	0	0	0	0	0	0	0	0	0	0	0	0	0	0	0
Cellulomonadaceae	0	0	0	0	0	0	0	0	0	0	0	0	0	0	0	0	0	0	0	0	0	0	0	0	0	0	0	0	0	0	0	0	0	0	0	0	0	0	0	0	0	0	0
Cellulomonadaceae_Cellulomonas	0.001	0.002	0.001	0.002	0.002	0	0	0.001	0.001	0	0.001	0.001	0.001	0.001	0.001	0	0	0	0	0.004	0.004	0.004	0.005	0.004	0.004	0.005	0.004	0.004	0.005	0.004	0.004	0.005	0.004	0.004	0.005	0.004	0.004	0.005	0.005	0.005	0.005	0.005	0.004
Cellulomonadaceae_Cellulomonas_fimi	0	0	0	0	0	0	0	0	0	0	0	0	0	0	0	0	0	0	0	0	0	0	0	0	0	0	0	0	0	0	0	0	0	0	0	0	0	0.001	0.001	0.001	0.001	0.001	0.001
Cellulomonadaceae_Cellulomonas_flavigena	0	0	0	0	0	0	0	0	0	0	0	0	0	0	0	0	0	0	0	0	0	0	0	0	0	0	0	0	0	0	0	0	0	0	0	0	0	0.001	0	0	0	0	0
Cellulomonadaceae_Cellulomonas_massiliensis	0	0.001	0	0	0	0	0	0.001	0	0	0	0	0	0	0	0	0	0.001	0	0.001	0.001	0.001	0.001	0.001	0.002	0.001	0.001	0.001	0.001	0.001	0.002	0.001	0.001	0.001	0.001	0.001	0.002	0.003	0.004	0.003	0.004	0.003	0.003
Cellulomonadaceae_Cellvibrio	0	0	0	0	0	0	0	0	0	0	0	0	0	0	0	0	0	0	0	0	0	0	0	0	0	0	0	0	0	0	0	0	0	0	0	0	0	0	0	0	0	0	0
Cellulomonadaceae_Cellvibrio_gilvus	0	0	0	0	0	0	0	0	0	0	0	0	0	0	0	0	0	0	0	0	0	0	0	0	0	0	0	0	0	0	0	0	0	0	0	0	0	0.001	0.001	0.001	0	0	0
Cellulomonadaceae_Cellvibrio_japonicus	0	0	0	0	0	0	0	0	0	0	0	0	0	0	0	0	0	0	0	0	0	0	0	0	0	0	0	0	0	0	0	0	0	0	0	0	0	0	0	0	0	0	0
Cellvibrionaceae	0.011	0.006	0.006	0.007	0.006	0	0.011	0.007	0.005	0.009	0.011	0.009	0.008	0.007	0.006	0.033	0.015	0.055	0.035	0.096	0.095	0.096	0.121	0.116	0.113	0.102	0.102	0.102	0.127	0.122	0.12	0.102	0.102	0.103	0.127	0.122	0.119	0.251	0.28	0.287	0.264	0.254	0.259
Cellvibrionaceae_Gilvimarinus_chinensis	0	0	0	0	0	0	0	0	0	0	0	0	0	0	0	0	0	0	0	0.001	0.001	0.001	0	0	0	0.001	0.001	0.001	0	0	0	0.001	0.001	0.001	0	0	0	0.001	0.001	0.001	0	0	0
Cellvibrionaceae_Saccharophagus_degradans	0	0	0	0	0	0	0	0	0	0	0	0	0	0	0	0	0	0	0	0	0	0	0	0	0	0	0	0	0	0	0	0	0	0	0	0	0	0	0	0	0	0	0
Cellvibrionaceae_Simiduia_agarivorans	0	0	0	0	0	0	0	0	0	0	0	0	0	0	0	0	0	0	0	0	0	0	0	0	0	0	0	0	0	0	0	0	0	0	0	0	0	0	0	0	0	0	0
Cellvibrionaceae_Teredinibacter_turnerae	0	0	0	0	0	0.001	0	0	0	0	0	0	0	0	0	0	0	0	0	0	0	0	0	0	0	0	0	0	0	0	0	0	0	0	0	0	0	0	0	0	0.001	0.001	0.001
Chamaesiphonaceae_Chamaesiphon_minutus	0	0	0	0	0	0	0	0	0	0	0	0	0	0	0	0	0	0	0	0	0	0	0	0	0	0	0	0	0	0	0	0	0	0	0	0	0	0	0	0	0	0	0
Chitinophagaceae	0	0	0	0.001	0.002	0	0	0	0	0	0	0	0	0	0	0	0	0	0	0	0	0.001	0	0	0	0	0	0.001	0	0	0	0	0	0.001	0	0	0	0.001	0	0.001	0.002	0.001	0.001
Chitinophagaceae_Niabella_aurantiaca	0	0	0	0	0	0	0	0	0	0	0	0	0	0	0	0	0	0	0	0	0	0	0	0	0	0	0	0	0	0	0	0	0	0	0	0	0	0	0	0	0	0	0
Chitinophagaceae_Niastella_koreensis	0	0	0	0	0	0	0	0	0	0	0	0	0	0	0	0	0	0	0	0	0	0	0	0	0	0	0	0	0	0	0	0	0	0	0	0	0	0	0	0	0	0	0
Chitinophagaceae_Segetibacter_koreensis	0	0	0	0	0	0	0	0	0	0	0	0	0	0	0	0	0	0	0	0	0	0	0	0	0	0	0	0	0	0	0	0	0	0	0	0	0	0	0	0	0	0	0
Chlamydiaceae	0.02	0.021	0.021	0.021	0.021	0.021	0.02	0.023	0.021	0.021	0.021	0.022	0.022	0.022	0.023	0.003	0.002	0.004	0.002	0.048	0.048	0.047	0.039	0.04	0.039	0.051	0.051	0.05	0.04	0.042	0.042	0.051	0.051	0.05	0.041	0.042	0.042	0.002	0.002	0.002	0.002	0.002	0.002
Chlamydiaceae_Chlamydia	3.666	3.515	3.483	3.449	3.497	4.187	4.195	4.458	4.412	4.476	4.529	4.579	4.569	4.612	4.649	0.492	0.296	0.688	0.442	6.745	6.696	6.658	7.067	7.143	7.197	7.16	7.137	7.118	7.428	7.518	7.595	7.207	7.168	7.149	7.493	7.56	7.613	0.277	0.285	0.288	0.24	0.24	0.251
Chlamydiaceae_Chlamydia_ibidis	0	0	0	0	0	0	0	0	0	0	0	0	0	0	0	0	0	0	0	0	0	0	0	0	0	0	0	0	0	0	0	0	0	0	0	0	0	0	0	0	0	0	0
Chlamydiaceae_Chlamydia_muridarum	0.003	0.003	0.003	0.003	0.003	0.002	0.001	0.002	0.002	0.002	0.002	0.002	0.002	0.002	0.002	0	0.001	0	0	0.007	0.006	0.006	0.003	0.003	0.004	0.007	0.007	0.007	0.003	0.004	0.004	0.007	0.007	0.007	0.004	0.004	0.004	0.001	0.001	0	0	0	0
Chlamydiaceae_Chlamydia_psittaci	0	0	0	0	0	0	0	0	0	0	0	0	0	0	0	0	0	0	0	0	0	0	0	0	0	0	0	0	0	0	0	0	0	0	0	0	0	0	0	0	0	0	0
Chlamydiaceae_Chlamydia_trachomatis	1.079	1.099	1.097	1.102	1.098	2.067	2.092	2.075	2.094	2.102	2.095	2.101	2.107	2.1	2.099	0.145	0.09	0.342	0.22	2.118	2.109	2.108	3.298	3.303	3.297	2.248	2.248	2.254	3.467	3.476	3.48	2.264	2.259	2.262	3.497	3.499	3.489	0.085	0.085	0.085	0.127	0.126	0.126
Chlamydiaceae_Chlamydophila	0	0	0	0	0	0	0	0	0	0	0	0	0	0	0	0	0	0	0	0	0	0	0	0	0	0	0	0	0	0	0	0	0	0	0	0	0	0	0	0	0	0	0
Chlamydiaceae_Chlamydophila_abortus	0	0	0	0	0	0	0	0	0	0	0	0	0	0	0	0	0	0	0	0	0	0	0	0	0	0	0	0	0	0	0	0	0	0	0	0	0	0	0	0	0	0	0
Chlamydiaceae_Chlamydophila_caviae	0	0	0	0	0	0	0	0	0	0	0	0	0	0	0	0	0	0	0	0	0	0	0	0	0	0	0	0	0	0	0	0	0	0	0	0	0	0	0	0	0	0	0
Chlamydiaceae_Chlamydophila_felis	0	0	0	0	0	0	0	0	0	0	0	0	0	0	0	0	0	0	0	0	0	0	0	0	0	0	0	0	0	0	0	0	0	0	0	0	0	0	0	0	0	0	0
Chlamydiaceae_Chlamydophila_pecorum	0.001	0.001	0.001	0.001	0.001	0.002	0.001	0.001	0.001	0.001	0.001	0.001	0.001	0.001	0.001	0	0	0	0	0.004	0.004	0.003	0.003	0.003	0.003	0.004	0.004	0.004	0.003	0.003	0.003	0.004	0.004	0.004	0.003	0.003	0.003	0.001	0.001	0	0	0	0
Chlamydiaceae_Chlamydophila_pneumoniae	0	0	0	0	0	0	0	0	0	0	0	0	0	0	0	0	0	0	0	0	0	0	0	0	0	0	0	0	0	0	0	0	0	0	0	0	0	0	0	0	0	0	0
Chlorobiaceae	0	0	0	0	0	0	0	0	0	0	0	0	0	0	0	0	0	0	0	0	0	0	0	0	0	0	0	0	0	0	0	0	0	0	0	0	0	0	0	0	0	0	0
Chlorobiaceae_Chlorobaculum_parvum	0	0	0	0	0	0	0	0	0	0	0	0	0	0	0	0	0	0	0	0	0	0	0	0	0	0	0	0	0	0	0	0	0	0	0	0	0	0	0	0	0	0	0
Chlorobiaceae_Chlorobium	0	0	0	0	0	0	0	0	0	0	0	0	0	0	0	0	0	0	0	0	0	0	0	0	0	0	0	0	0	0	0	0	0	0	0	0	0	0	0	0	0	0	0
Chlorobiaceae_Chlorobium_chlorochromatii	0	0	0	0	0	0	0	0	0	0	0	0	0	0	0	0	0	0	0	0	0	0	0	0	0	0	0	0	0	0	0	0	0	0	0	0	0	0.001	0.001	0	0	0	0
Chlorobiaceae_Chlorobium_luteolum	0	0	0	0	0	0	0	0	0	0	0	0	0	0	0	0	0	0	0	0	0	0	0	0	0	0	0	0	0	0	0	0	0	0	0	0	0	0	0	0	0	0	0
Chlorobiaceae_Chlorobium_phaeovibrioides	0	0	0	0	0	0	0	0	0	0	0	0	0	0	0	0	0	0	0	0	0	0	0	0	0	0	0	0	0	0	0	0	0	0	0	0	0	0	0	0	0	0	0
Chlorobiaceae_Chlorobium_tepidum	0	0	0	0	0	0	0	0	0	0	0	0	0	0	0	0	0	0	0	0	0	0	0	0	0	0	0	0	0	0	0	0	0	0	0	0	0	0	0	0	0	0	0
Chlorobiaceae_Chloroherpeton_thalassium	0	0	0	0	0	0	0	0	0	0	0	0	0	0	0	0	0	0	0	0	0	0	0	0	0	0	0	0	0	0	0	0	0	0	0	0	0	0	0	0	0	0	0
Chlorobiaceae_Pelodictyon_phaeoclathratiforme	0	0	0	0	0	0	0	0	0	0	0	0	0	0	0	0	0	0	0	0	0	0	0	0	0	0	0	0	0	0	0	0	0	0	0	0	0	0	0	0	0	0	0
Chlorobiaceae_Prosthecochloris_aestuarii	0	0	0	0	0	0	0	0	0	0	0	0	0	0	0	0	0	0	0	0	0	0	0	0	0	0	0	0	0	0	0	0	0	0	0	0	0	0	0	0	0	0	0
Chloroflexaceae_Chloroflexus	0	0	0	0.001	0.001	0	0	0	0	0	0	0	0	0	0	0	0	0	0	0	0	0	0.002	0.001	0.001	0	0	0	0.002	0.001	0.001	0	0	0	0.002	0.001	0.001	0.001	0.001	0.001	0.002	0.001	0.001
Chloroflexaceae_Chloroflexus_aggregans	0	0	0	0	0	0	0	0	0	0	0	0	0	0	0	0	0	0	0	0	0	0	0	0	0	0	0	0	0	0	0	0	0	0	0	0	0	0	0	0	0	0	0
Chlorogloeopsidaceae_Chlorogloeopsis_fritschii	0	0	0	0	0	0	0	0	0	0	0	0	0	0	0	0	0	0	0	0	0	0	0	0	0	0	0	0	0	0	0	0	0	0	0	0	0	0	0	0	0	0	0
Chromatiaceae	0.003	0.002	0.002	0.002	0.002	0	0.002	0.002	0.002	0.002	0.002	0.002	0.002	0.002	0.002	0.001	0.001	0.001	0.001	0.004	0.004	0.004	0.002	0.003	0.003	0.004	0.004	0.004	0.003	0.003	0.003	0.004	0.004	0.004	0.003	0.003	0.004	0.004	0.004	0.003	0.002	0.002	0.002
Chromatiaceae_Allochromatium_vinosum	0	0	0	0	0	0	0	0	0	0	0	0	0	0	0	0	0	0	0	0	0	0	0	0	0	0	0	0	0	0	0	0	0	0	0	0	0	0	0	0	0	0	0
Chromatiaceae_Lamprocystis_purpurea	0	0	0	0	0	0	0	0	0	0	0	0	0	0	0	0	0	0	0	0	0	0	0	0	0	0	0	0	0	0	0	0	0	0	0	0	0	0	0	0	0	0	0
Chromatiaceae_Nitrosococcus	0	0	0	0	0	0	0	0	0	0	0	0	0	0	0	0	0	0	0	0	0.001	0.001	0	0	0	0.001	0.001	0.001	0	0	0	0.001	0.001	0.001	0	0	0	0	0	0	0	0	0
Chromatiaceae_Nitrosococcus_halophilus	0	0	0	0	0	0	0	0	0	0	0	0	0	0	0	0	0	0	0	0	0	0	0	0	0	0	0	0	0	0	0	0	0	0	0	0	0	0	0	0	0	0	0
Chromatiaceae_Nitrosococcus_oceani	0	0	0	0	0	0	0	0	0	0	0	0	0	0	0	0	0	0	0	0	0	0	0	0	0	0	0	0	0	0	0	0	0	0	0	0	0	0	0	0	0	0	0
Chromatiaceae_Nitrosococcus_watsonii	0	0	0	0	0	0	0	0	0	0	0	0	0	0	0	0	0	0	0	0	0	0	0	0	0	0	0	0	0	0	0	0	0	0	0	0	0	0	0	0	0	0	0
Chromatiaceae_Rheinheimera	0	0	0	0	0	0	0	0	0	0	0	0	0	0	0	0	0	0	0	0	0	0	0	0	0	0	0	0	0	0	0	0	0	0	0	0	0	0	0	0	0	0	0
Chromatiaceae_Rheinheimera_nanhaiensis	0	0	0	0	0	0	0	0	0	0	0	0	0	0	0	0	0	0	0	0	0	0	0	0	0	0	0	0	0	0	0	0	0	0	0	0	0	0	0	0	0	0	0
Chromatiaceae_Rheinheimera_perlucida	0	0	0	0	0	0	0	0	0	0	0	0	0	0	0	0	0	0	0	0.001	0.001	0.001	0	0	0	0.001	0.001	0.001	0	0	0	0.001	0.001	0.001	0	0	0	0.002	0.001	0.001	0.001	0.001	0.001
Chromatiaceae_Thiocapsa_marina	0	0	0	0	0	0	0	0	0	0	0	0	0	0	0	0	0	0	0	0	0	0	0	0	0	0	0	0	0	0	0	0	0	0	0	0	0	0	0	0	0	0	0
Chromatiaceae_Thiocystis_violascens	0	0	0	0	0	0.001	0	0	0	0	0	0	0	0	0	0	0	0	0	0	0.001	0.001	0.001	0.001	0.001	0	0.001	0.001	0.001	0.001	0.001	0	0.001	0.001	0.001	0.001	0.001	0	0	0	0	0	0
Chromatiaceae_Thioflavicoccus_mobilis	0	0	0	0	0	0	0	0	0	0	0	0	0	0	0	0	0	0	0	0	0	0	0	0	0	0	0	0	0	0	0	0	0	0	0	0	0	0	0	0	0	0	0
Chromatiaceae_Thiorhodococcus_drewsii	0	0	0	0	0	0	0	0	0	0	0	0	0	0	0	0	0	0	0	0	0	0	0	0	0	0	0	0	0	0	0	0	0	0	0	0	0	0	0	0	0	0	0
Chromatiaceae_Thiorhodovibrio	0	0	0	0	0	0	0	0	0	0	0	0	0	0	0	0	0	0	0	0	0	0	0	0	0	0	0	0	0	0	0	0	0	0	0	0	0	0	0	0	0	0	0
Chromobacteriaceae	0.019	0.011	0.012	0.011	0.01	0	0.003	0.009	0.01	0.011	0.012	0.014	0.013	0.014	0.014	0.002	0.005	0.009	0.006	0.03	0.032	0.032	0.05	0.046	0.049	0.032	0.034	0.035	0.053	0.049	0.051	0.032	0.034	0.035	0.053	0.049	0.051	0.01	0.01	0.007	0.014	0.012	0.013
Chromobacteriaceae_Chitiniphilus_shinanonensis	0	0	0	0	0	0	0	0	0	0	0	0	0	0	0	0	0	0	0	0	0	0	0	0	0	0	0	0	0	0	0	0	0	0	0	0	0	0	0	0	0	0	0
Chromobacteriaceae_Chromobacterium	0.001	0.001	0.001	0.001	0.001	0.001	0.001	0.001	0.002	0.001	0.001	0.001	0.001	0.001	0.001	0.001	0	0.001	0.001	0.002	0.002	0.002	0.002	0.002	0.002	0.002	0.002	0.002	0.002	0.002	0.002	0.002	0.002	0.002	0.002	0.002	0.002	0.001	0.001	0.001	0.001	0.001	0.001
Chromobacteriaceae_Chromobacterium_amazonense	0	0	0	0	0	0	0	0	0	0	0	0	0	0	0	0	0	0	0	0	0	0	0	0	0	0	0	0	0	0	0	0	0	0	0	0	0	0	0	0	0	0	0
Chromobacteriaceae_Chromobacterium_haemolyticum	0	0	0	0	0	0.001	0	0	0	0	0	0	0	0	0	0	0	0	0	0	0.001	0.001	0	0.001	0.001	0	0.001	0.001	0	0.001	0.001	0	0.001	0.001	0	0.001	0.001	0	0	0	0	0	0
Chromobacteriaceae_Chromobacterium_piscinae	0	0	0	0	0	0	0	0	0	0	0	0	0	0	0	0	0	0	0	0	0	0	0	0	0	0	0	0	0	0	0	0	0	0	0	0	0	0	0	0	0	0	0
Chromobacteriaceae_Chromobacterium_subtsugae	0	0	0	0	0	0.001	0.001	0.001	0	0	0	0	0	0	0	0	0	0	0	0.001	0.001	0	0.001	0	0	0.001	0.001	0.001	0.001	0	0	0.001	0.001	0.001	0.001	0	0	0	0	0	0	0	0
Chromobacteriaceae_Chromobacterium_vaccinii	0	0	0	0	0	0	0	0	0	0	0	0	0	0	0	0	0	0	0	0.001	0	0	0	0	0	0.001	0.001	0	0	0	0	0.001	0.001	0	0	0	0	0	0	0	0	0	0
Chromobacteriaceae_Chromobacterium_violaceum	0	0	0	0	0	0	0	0	0	0	0	0	0	0	0	0	0	0	0	0	0	0	0.001	0.001	0	0.001	0	0	0.001	0.001	0	0.001	0	0	0.001	0.001	0.001	0	0	0	0	0	0
Chromobacteriaceae_Laribacter_hongkongensis	0	0	0.001	0	0	0.001	0.001	0.001	0.001	0.001	0.001	0.001	0.001	0.001	0	0	0	0	0	0.001	0.001	0.001	0.001	0.001	0.001	0.001	0.001	0.001	0.001	0.001	0.001	0.001	0.001	0.001	0.001	0.001	0.001	0	0	0	0	0	0
Chromobacteriaceae_Leeia_oryzae	0.001	0.001	0	0	0	0	0	0	0	0	0	0	0	0	0	0	0	0	0	0.001	0.001	0.001	0.001	0.001	0.001	0.001	0.001	0.001	0.001	0.001	0.001	0.001	0.001	0.001	0.001	0.001	0.001	0	0	0	0	0	0
Chromobacteriaceae_Pseudogulbenkiania	0	0	0	0	0	0	0	0	0	0	0	0	0	0	0	0	0	0	0	0	0	0	0	0	0	0	0	0	0	0	0	0	0	0	0	0	0	0	0	0	0	0	0
Chromobacteriaceae_Pseudogulbenkiania_ferrooxidans	0	0	0	0	0	0	0	0.001	0	0	0	0	0	0	0	0	0	0	0	0.001	0	0	0.002	0.001	0.001	0.001	0	0	0.002	0.001	0.001	0.001	0	0	0.002	0.001	0.001	0.001	0	0	0.001	0.001	0.001
Chroococcaceae_Geminocystis_herdmanii	0	0	0	0	0	0	0	0	0	0	0	0	0	0	0	0	0	0	0	0	0	0	0	0	0	0	0	0	0	0	0	0	0	0	0	0	0	0	0	0	0	0	0
Chroococcales_Gloeocapsa	0	0	0	0	0	0	0	0	0	0	0	0	0	0	0	0	0	0	0	0	0	0	0	0	0	0	0	0	0	0	0	0	0	0	0	0	0	0	0	0	0	0	0
Chroococcidiopsidaceae_Aliterella_atlantica	0	0	0	0	0	0	0	0	0	0	0	0	0	0	0	0	0	0	0	0	0	0	0	0	0	0	0	0	0	0	0	0	0	0	0	0	0	0	0	0	0	0	0
Chroococcidiopsidaceae_Chroococcidiopsis_thermalis	0	0	0	0	0	0	0	0	0	0	0	0	0	0	0	0	0	0	0	0	0	0	0	0	0	0	0	0	0	0	0	0	0	0	0	0	0	0	0	0	0	0	0
Chrysiogenaceae_Chrysiogenes_arsenatis	0	0	0	0	0	0	0	0	0	0	0	0	0	0	0	0	0	0	0	0	0	0	0	0	0	0	0	0	0	0	0	0	0	0	0	0	0	0	0	0	0	0	0
Chrysiogenaceae_Desulfurispirillum_indicum	0	0	0	0	0	0	0	0	0	0	0	0	0	0	0	0	0	0	0	0	0	0	0	0	0	0	0	0	0	0	0	0	0	0	0	0	0	0	0	0	0	0	0
Chthoniobacteraceae_Chthoniobacter_flavus	0	0	0	0	0	0	0	0	0	0	0	0	0	0	0	0	0	0	0	0	0	0	0	0	0	0	0	0	0	0	0	0	0	0	0	0	0	0	0	0	0	0	0
Chthonomonadaceae_Chthonomonas_calidirosea	0	0	0	0	0	0	0	0	0	0	0	0	0	0	0	0	0	0	0	0	0	0	0	0	0	0	0	0	0	0	0	0	0	0	0	0	0	0	0	0	0	0	0
Clostridiaceae	0	0	0	0	0	0	0	0	0	0	0	0	0	0	0	0	0	0	0	0	0	0	0	0	0	0	0	0	0	0	0	0	0	0	0	0	0	0	0	0	0.001	0.001	0.001
Clostridiaceae_Alkaliphilus_metalliredigens	0	0	0	0	0	0	0	0	0	0	0	0	0	0	0	0	0	0	0	0	0	0	0	0	0	0	0	0	0	0	0	0	0	0	0	0	0	0	0	0	0	0	0
Clostridiaceae_Alkaliphilus_oremlandii	0	0	0	0	0	0	0	0	0	0	0	0	0	0	0	0	0	0	0	0	0	0	0	0	0	0	0	0	0	0	0	0	0	0	0	0	0	0	0	0	0	0	0
Clostridiaceae_Butyricicoccus_pullicaecorum	0	0	0	0	0	0	0	0	0	0	0	0	0	0	0	0	0	0	0	0	0	0	0	0	0	0	0	0	0	0	0	0	0	0	0	0	0	0	0	0.001	0	0	0
Clostridiaceae_Clostridium	0	0	0	0	0	0	0	0	0	0	0	0	0	0	0	0	0	0	0	0	0	0	0	0	0	0	0	0	0	0	0	0	0	0	0	0	0	0.001	0.001	0.001	0.001	0	0
Clostridiaceae_Clostridium_acetobutylicum	0	0	0	0	0	0	0	0	0	0	0	0	0	0	0	0	0	0	0	0	0	0	0	0	0	0	0	0	0	0	0	0	0	0	0	0	0	0.001	0.001	0.001	0.001	0	0
Clostridiaceae_Clostridium_acidurici	0	0	0	0	0	0	0	0	0	0	0	0	0	0	0	0	0	0	0	0	0	0	0	0	0	0	0	0	0	0	0	0	0	0	0	0	0	0	0	0	0	0	0
Clostridiaceae_Clostridium_akagii	0	0	0	0	0	0	0	0	0	0	0	0	0	0	0	0	0	0	0	0	0	0	0	0	0	0	0	0	0	0	0	0	0	0	0	0	0	0	0	0	0	0	0
Clostridiaceae_Clostridium_algidicarnis	0	0	0	0	0	0	0	0	0	0	0	0	0	0	0	0	0	0	0	0	0	0	0	0	0	0	0	0	0	0	0	0	0	0	0	0	0	0	0	0	0	0	0
Clostridiaceae_Clostridium_amylolyticum	0	0	0	0	0	0	0	0	0	0	0	0	0	0	0	0	0	0	0	0	0	0	0	0	0	0	0	0	0	0	0	0	0	0	0	0	0	0	0	0	0	0	0
Clostridiaceae_Clostridium_asparagiforme	0	0	0	0	0	0	0	0	0	0	0	0	0	0	0	0	0	0	0	0	0	0	0	0	0	0	0	0	0	0	0	0	0	0	0	0	0	0	0	0	0	0	0
Clostridiaceae_Clostridium_bartlettii	0	0	0	0	0	0	0	0	0	0	0	0	0	0	0	0	0	0	0	0	0	0	0	0	0	0	0	0	0	0	0	0	0	0	0	0	0	0	0	0	0	0	0
Clostridiaceae_Clostridium_bifermentans	0	0	0	0	0	0	0	0	0	0	0	0	0	0	0	0	0	0	0	0	0	0	0	0	0	0	0	0	0	0	0	0	0	0	0	0	0	0	0	0	0	0	0
Clostridiaceae_Clostridium_botulinum_cluster 1	0	0	0	0	0	0	0	0	0	0	0	0	0	0	0	0	0	0	0	0	0	0	0	0	0	0	0	0	0	0	0	0	0	0	0	0	0	0	0	0	0	0	0
Clostridiaceae_Clostridium_botulinum_cluster 2	0	0	0	0	0	0	0	0	0	0	0	0	0	0	0	0	0	0	0	0	0	0	0	0	0	0	0	0	0	0	0	0	0	0	0	0	0	0	0	0	0	0	0
Clostridiaceae_Clostridium_botulinum_cluster 5	0	0	0	0	0	0	0	0	0	0	0	0	0	0	0	0	0	0	0	0	0	0	0	0	0	0	0	0	0	0	0	0	0	0	0	0	0	0	0	0	0	0	0
Clostridiaceae_Clostridium_carboxidivorans	0	0	0	0	0	0	0	0	0	0	0	0	0	0	0	0	0	0	0	0	0	0	0	0	0	0	0	0	0	0	0	0	0	0	0	0	0	0	0	0	0	0	0
Clostridiaceae_Clostridium_celatum	0	0	0	0	0	0	0	0	0	0	0	0	0	0	0	0	0	0	0	0	0	0	0	0	0	0	0	0	0	0	0	0	0	0	0	0	0	0	0	0	0	0	0
Clostridiaceae_Clostridium_cellulolyticum	0	0	0	0	0	0	0	0	0	0	0	0	0	0	0	0	0	0	0	0	0	0	0	0	0	0	0	0	0	0	0	0	0	0	0	0	0	0	0	0	0	0	0
Clostridiaceae_Clostridium_cellulovorans	0	0	0	0	0	0	0	0	0	0	0	0	0	0	0	0	0	0	0	0	0	0	0	0	0	0	0	0	0	0	0	0	0	0	0	0	0	0	0	0	0	0	0
Clostridiaceae_Clostridium_citroniae	0	0	0	0	0	0	0	0	0	0	0	0	0	0	0	0	0	0	0	0	0	0	0	0	0	0	0	0	0	0	0	0	0	0	0	0	0	0	0	0	0	0	0
Clostridiaceae_Clostridium_colicanis_cluster 2	0	0	0	0	0	0	0	0	0	0	0	0	0	0	0	0	0	0	0	0	0	0	0	0	0	0	0	0	0	0	0	0	0	0	0	0	0	0.001	0.001	0.001	0	0	0.001
Clostridiaceae_Clostridium_collagenovorans	0.001	0.001	0.001	0	0.001	0	0	0.001	0.001	0.001	0.001	0.001	0.001	0	0	0	0	0	0	0	0	0	0	0	0	0	0	0	0	0	0	0	0	0	0	0	0	0.001	0.001	0.001	0	0	0
Clostridiaceae_Clostridium_cylindrosporum	0	0	0	0	0	0	0	0	0	0	0	0	0	0	0	0	0	0	0	0	0	0	0	0	0	0	0	0	0	0	0	0	0	0	0	0	0	0	0	0	0	0	0
Clostridiaceae_Clostridium_disporicum	0	0	0	0	0	0	0	0	0	0	0	0	0	0	0	0	0	0	0	0.001	0	0	0	0.001	0.001	0.001	0	0	0	0.001	0.001	0.001	0	0	0.001	0.001	0.001	0.001	0.001	0.001	0.001	0.001	0.001
Clostridiaceae_Clostridium_estertheticum	0	0	0	0	0	0	0	0	0	0	0	0	0	0	0	0	0	0	0	0	0	0	0	0	0	0	0	0	0	0	0	0	0	0	0	0	0	0	0	0	0	0	0
Clostridiaceae_Clostridium_formicaceticum	0	0	0	0	0	0	0	0	0	0	0	0	0	0	0	0	0	0	0	0	0	0	0	0	0	0	0	0	0	0	0	0	0	0	0	0	0	0	0	0	0	0	0
Clostridiaceae_Clostridium_frigidicarnis	0	0	0	0	0	0	0	0	0	0	0	0	0	0	0	0	0	0	0	0	0	0	0	0	0	0	0	0	0	0	0	0	0	0	0	0	0	0	0	0	0	0	0
Clostridiaceae_Clostridium_gasigenes	0	0	0	0	0	0	0	0	0	0	0	0	0	0	0	0	0	0	0	0	0	0	0	0	0	0	0	0	0	0	0	0	0	0	0	0	0	0	0	0	0	0	0
Clostridiaceae_Clostridium_glycolicum	0	0	0	0	0	0	0	0	0	0	0	0	0	0	0	0	0	0	0	0	0	0	0	0	0	0	0	0	0	0	0	0	0	0	0	0	0	0	0	0	0	0	0
Clostridiaceae_Clostridium_grantii	0	0	0	0	0	0	0	0	0	0	0	0	0	0	0	0	0	0	0	0	0	0	0	0	0	0	0	0	0	0	0	0	0	0	0	0	0	0	0	0	0	0	0
Clostridiaceae_Clostridium_hathewayi_cluster 3	0	0	0	0	0	0	0	0	0	0	0	0	0	0	0	0	0	0	0	0	0	0	0	0	0	0	0	0	0	0	0	0	0	0	0	0	0	0	0	0	0	0	0
Clostridiaceae_Clostridium_hylemonae	0	0	0	0	0	0	0	0	0	0	0	0	0	0	0	0	0	0	0	0	0	0	0	0	0	0	0	0	0	0	0	0	0	0	0	0	0	0	0	0	0	0	0
Clostridiaceae_Clostridium_intestinale	0	0	0	0	0	0	0	0	0	0	0	0	0	0	0	0	0	0	0	0	0	0	0	0	0	0	0	0	0	0	0	0	0	0	0	0	0	0	0	0	0	0	0
Clostridiaceae_Clostridium_jeddahense	0	0	0	0	0	0	0	0	0	0	0	0	0	0	0	0	0	0	0	0	0	0	0	0	0	0	0	0	0	0	0	0	0	0	0	0	0	0	0	0	0	0	0
Clostridiaceae_Clostridium_kluyveri	0	0	0	0	0	0	0	0	0	0	0	0	0	0	0	0	0	0	0	0	0	0	0	0	0	0	0	0	0	0	0	0	0	0	0	0	0	0	0	0	0	0	0
Clostridiaceae_Clostridium_lentocellum	0	0	0	0	0	0	0	0	0	0	0	0	0	0	0	0	0	0	0	0	0	0	0	0	0	0	0	0	0	0	0	0	0	0	0	0	0	0	0	0	0	0	0
Clostridiaceae_Clostridium_leptum	0	0	0	0	0	0	0	0	0	0	0	0	0	0	0	0	0	0	0	0	0	0	0	0	0	0	0	0	0	0	0	0	0	0	0	0	0	0	0	0	0	0	0
Clostridiaceae_Clostridium_ljungdahlii	0	0	0	0	0	0	0	0	0	0	0	0	0	0	0	0	0	0	0	0	0	0	0	0	0	0	0	0	0	0	0	0	0	0	0	0	0	0	0	0	0	0	0
Clostridiaceae_Clostridium_lundense	0	0	0	0	0	0	0	0	0	0	0	0	0	0	0	0	0	0	0	0	0	0	0	0	0	0	0	0	0	0	0	0	0	0	0	0	0	0	0	0	0	0	0
Clostridiaceae_Clostridium_neopropionicum	0	0	0	0	0	0	0	0	0	0	0	0	0	0	0	0	0	0	0	0	0	0	0	0	0	0	0	0	0	0	0	0	0	0	0	0	0	0	0	0	0	0	0
Clostridiaceae_Clostridium_papyrosolvens	0	0	0	0	0	0	0	0	0	0	0	0	0	0	0	0	0	0	0	0	0	0	0	0	0	0	0	0	0	0	0	0	0	0	0	0	0	0	0	0	0	0	0
Clostridiaceae_Clostridium_paraputrificum	0	0	0	0	0	0	0	0	0	0	0	0	0	0	0	0	0	0	0	0	0	0	0	0	0	0	0	0	0	0	0	0	0	0	0	0	0	0	0	0	0	0	0
Clostridiaceae_Clostridium_pasteurianum_cluster 1	0	0	0	0	0	0	0	0	0	0	0	0	0	0	0	0	0	0	0	0	0	0	0	0	0	0	0	0	0	0	0	0	0	0	0	0	0	0	0	0	0	0	0
Clostridiaceae_Clostridium_pasteurianum_cluster 2	0	0	0	0	0	0	0	0	0	0	0	0	0	0	0	0	0	0	0	0	0	0	0	0	0	0	0	0	0	0	0	0	0	0	0	0	0	0	0	0	0	0	0
Clostridiaceae_Clostridium_perfringens	0	0	0	0	0	0	0	0	0	0	0	0	0	0	0	0	0	0	0	0	0	0	0	0	0	0	0	0	0	0	0	0	0	0	0	0	0	0	0	0	0	0	0
Clostridiaceae_Clostridium_phytofermentans	0	0	0	0	0	0	0	0	0	0	0	0	0	0	0	0	0	0	0	0	0	0	0	0	0	0	0	0	0	0	0	0	0	0	0	0	0	0	0	0	0	0	0
Clostridiaceae_Clostridium_saccharobutylicum	0	0	0	0	0	0	0	0	0	0	0	0	0	0	0	0	0	0	0	0	0	0	0	0	0	0	0	0	0	0	0	0	0	0	0	0	0	0	0	0	0	0	0
Clostridiaceae_Clostridium_saudii	0	0	0	0	0	0	0	0	0	0	0	0	0	0	0	0	0	0	0	0	0	0	0	0	0	0	0	0	0	0	0	0	0	0	0	0	0	0	0	0	0	0	0
Clostridiaceae_Clostridium_scatologenes	0	0	0	0	0	0	0	0	0	0	0	0	0	0	0	0	0	0	0	0	0	0	0	0	0	0	0	0	0	0	0	0	0	0	0	0	0	0	0	0	0	0	0
Clostridiaceae_Clostridium_sordellii	0	0	0	0	0	0	0	0	0	0	0	0	0	0	0	0	0	0	0	0	0	0	0	0	0	0	0	0	0	0	0	0	0	0	0	0	0	0	0	0	0	0	0
Clostridiaceae_Clostridium_spiroforme	0	0	0	0	0	0	0	0	0	0	0	0	0	0	0	0	0	0	0	0	0	0	0	0	0	0	0	0	0	0	0	0	0	0	0	0	0	0	0	0	0	0	0
Clostridiaceae_Clostridium_sporogenes_cluster 1	0	0	0	0	0	0	0	0	0	0	0	0	0	0	0	0	0	0	0	0	0	0	0	0	0	0	0	0	0	0	0	0	0	0	0	0	0	0	0	0	0	0	0
Clostridiaceae_Clostridium_sporosphaeroides	0	0	0	0	0	0	0	0	0	0	0	0	0	0	0	0	0	0	0	0	0	0	0	0	0	0	0	0	0	0	0	0	0	0	0	0	0	0	0	0	0	0	0
Clostridiaceae_Clostridium_stercorarium	0	0	0	0	0	0	0	0	0	0	0	0	0	0	0	0	0	0	0	0	0	0	0	0	0	0	0	0	0	0	0	0	0	0	0	0	0	0	0	0	0	0	0
Clostridiaceae_Clostridium_sticklandii	0	0	0	0	0	0	0	0	0	0	0	0	0	0	0	0	0	0	0	0	0	0	0	0	0	0	0	0	0	0	0	0	0	0	0	0	0	0	0	0	0	0	0
Clostridiaceae_Clostridium_taeniosporum	0	0	0	0	0	0	0	0	0	0	0	0	0	0	0	0	0	0	0	0	0	0	0	0	0	0	0	0	0	0	0	0	0	0	0	0	0	0	0	0	0	0	0
Clostridiaceae_Clostridium_tetani	0	0	0	0	0	0	0	0	0	0	0	0	0	0	0	0	0	0	0	0	0	0	0	0	0	0	0	0	0	0	0	0	0	0	0	0	0	0	0	0	0	0	0
Clostridiaceae_Clostridium_tetanomorphum	0	0	0	0	0	0	0	0	0	0	0	0	0	0	0	0	0	0	0	0.001	0	0	0	0	0	0.001	0.001	0	0	0	0	0.001	0.001	0	0	0	0	0.001	0.002	0.001	0.001	0.001	0.001
Clostridiaceae_Clostridium_tyrobutyricum	0	0	0	0	0	0	0	0	0	0	0	0	0	0	0	0	0	0	0	0	0	0	0	0	0	0	0	0.001	0	0	0	0	0	0.001	0	0	0	0.001	0.001	0.001	0.001	0.001	0.001
Clostridiaceae_Clostridium_ultunense	0.001	0.001	0.001	0.001	0.001	0.001	0.001	0.001	0.001	0.001	0.001	0.001	0.001	0.001	0.001	0	0	0	0	0.005	0.005	0.005	0.004	0.004	0.004	0.005	0.005	0.005	0.004	0.004	0.004	0.005	0.005	0.005	0.004	0.004	0.004	0.001	0.001	0.001	0	0	0
Clostridiaceae_Ruminiclostridium_thermocellum	0	0	0	0	0	0	0	0	0	0	0	0	0	0	0	0	0	0	0	0	0	0	0	0	0	0	0	0	0	0	0	0	0	0	0	0	0	0.001	0.001	0	0	0	0
Clostridiaceae_Thermobrachium_celere	0	0	0	0	0	0	0	0	0	0	0	0	0	0	0	0	0	0	0	0.001	0.001	0.001	0	0	0	0.001	0.001	0.001	0	0	0	0.001	0.001	0.001	0	0	0	0.002	0.001	0.001	0.001	0.001	0.001
Clostridiales_Anaerococcus	0	0	0	0	0	0	0	0.001	0.001	0	0	0	0	0	0	0	0	0	0	0.001	0.001	0.001	0.001	0.001	0.001	0.001	0.001	0.001	0.001	0.001	0.001	0.001	0.001	0.001	0.001	0.001	0.001	0.002	0.002	0.002	0.002	0.002	0.002
Clostridiales_Anaerococcus_prevotii	0	0	0	0	0	0	0	0	0	0	0	0	0	0	0	0	0	0	0	0	0	0	0	0	0	0	0	0	0	0	0	0	0	0	0	0	0	0	0	0	0	0	0
Clostridiales_Anaerococcus_vaginalis	0	0	0	0	0	0	0	0	0	0	0	0	0	0	0	0	0	0	0	0	0	0	0	0	0	0	0	0	0	0	0	0	0	0	0	0	0	0	0	0	0	0	0
Clostridiales Family XVII_Sulfobacillus	0	0	0.005	0.004	0.003	0	0	0	0	0	0	0	0	0.004	0.003	0	0	0	0	0.008	0.007	0.007	0.004	0.006	0.004	0.009	0.008	0.007	0.005	0.006	0.005	0.009	0.008	0.007	0.005	0.006	0.005	0	0.015	0.013	0.009	0.006	0.005
Clostridiales Family XVII_Sulfobacillus_acidophilus	0	0	0	0	0	0	0	0	0	0	0	0	0	0	0	0	0	0	0	0	0	0	0	0	0	0	0	0	0	0	0	0	0	0	0	0	0	0	0	0	0	0	0
Clostridiales Family XVII_Thermaerobacter	0	0	0	0	0	0	0	0	0	0	0	0	0	0	0	0	0	0	0	0	0	0	0	0	0	0	0	0	0	0	0	0	0	0	0	0	0	0.001	0.001	0.001	0	0	0
Clostridiales Family XVII_Thermaerobacter_marianensis	0	0	0	0	0	0	0	0	0	0	0	0	0	0	0	0	0	0	0	0	0	0	0	0	0	0	0	0	0	0	0	0	0	0	0	0	0	0	0	0	0	0	0
Clostridiales Family XVII_Thermaerobacter_subterraneus	0	0	0	0	0	0	0	0	0	0	0	0	0	0	0	0	0	0	0	0	0	0	0	0	0	0	0	0	0	0	0	0	0	0	0	0	0	0	0	0	0	0	0
Coleofasciculaceae_Coleofasciculus_chthonoplastes	0	0	0	0	0	0	0	0	0	0	0	0	0	0	0	0	0	0	0	0	0	0	0	0	0	0	0	0	0	0	0	0	0	0	0	0	0	0	0	0	0	0	0
Coleofasciculaceae_Geitlerinema	0	0	0	0	0	0	0	0	0	0	0	0	0	0	0	0	0	0	0	0	0	0	0	0	0	0	0	0	0	0	0	0	0	0	0	0	0	0	0	0	0	0	0
Colwelliaceae_Colwellia	0	0	0	0	0.002	0	0	0	0	0	0	0	0	0	0	0	0	0.007	0.004	0.004	0.005	0.004	0	0	0	0.004	0.005	0.004	0	0	0	0.004	0.005	0.004	0	0	0	0	0	0.004	0	0	0
Colwelliaceae_Colwellia_piezophila	0	0	0	0	0	0	0	0	0	0	0	0	0	0	0	0	0	0	0	0	0	0	0	0	0	0	0	0	0	0	0	0	0	0	0	0	0	0.001	0.001	0.001	0	0	0.001
Colwelliaceae_Colwellia_psychrerythraea	0	0	0	0	0	0.001	0.001	0.001	0.001	0.001	0.001	0.001	0.001	0.001	0.001	0.001	0.001	0.001	0.001	0.004	0.004	0.004	0.004	0.004	0.004	0.004	0.004	0.004	0.004	0.004	0.004	0.004	0.004	0.004	0.004	0.004	0.004	0.009	0.009	0.009	0.009	0.008	0.008
Comamonadaceae	0.19	0.196	0.196	0.196	0.195	0.252	0.262	0.261	0.265	0.268	0.267	0.27	0.272	0.27	0.27	0.136	0.084	0.226	0.146	0.033	0.033	0.033	0.037	0.037	0.038	0.036	0.035	0.035	0.039	0.039	0.04	0.036	0.035	0.035	0.039	0.04	0.04	0.732	0.729	0.724	0.773	0.775	0.77
Comamonadaceae_Acidovorax	0.014	0.014	0.014	0.013	0.013	0.012	0.013	0.013	0.013	0.014	0.014	0.014	0.014	0.015	0.015	0.009	0.006	0.012	0.008	0.003	0.003	0.003	0.003	0.003	0.003	0.003	0.003	0.003	0.003	0.003	0.003	0.003	0.003	0.003	0.003	0.003	0.003	0.05	0.049	0.048	0.042	0.042	0.041
Comamonadaceae_Acidovorax_avenae	0	0	0	0	0	0	0	0	0	0	0	0	0	0	0	0	0	0	0	0	0	0	0	0	0	0	0	0	0	0	0	0	0	0	0	0	0	0	0	0	0	0	0
Comamonadaceae_Acidovorax_caeni	0	0	0.001	0.001	0.001	0.001	0.001	0.001	0.001	0.001	0.001	0.001	0.001	0.001	0.001	0.001	0	0	0	0	0	0	0	0	0	0	0	0	0	0	0	0	0	0	0	0	0	0.002	0.002	0.002	0.002	0.002	0.002
Comamonadaceae_Acidovorax_citrulli	0	0	0	0	0	0.001	0	0	0	0	0	0	0	0	0	0	0	0	0	0	0	0	0.001	0.001	0.001	0	0	0	0.001	0.001	0.001	0	0	0	0.001	0.001	0.001	0.001	0.001	0.001	0.001	0.001	0.001
Comamonadaceae_Acidovorax_ebreus	0.139	0.138	0.138	0.138	0.138	0.278	0.262	0.26	0.261	0.258	0.258	0.258	0.259	0.259	0.259	0.094	0.058	0.219	0.141	0.024	0.023	0.023	0.035	0.035	0.035	0.025	0.025	0.024	0.037	0.036	0.037	0.025	0.025	0.024	0.037	0.037	0.037	0.512	0.518	0.519	0.745	0.744	0.746
Comamonadaceae_Acidovorax_oryzae	0.001	0.001	0.001	0.001	0.001	0.001	0.001	0.001	0.001	0	0.001	0	0	0.001	0	0.001	0	0.001	0	0.001	0.001	0.001	0.001	0.001	0.001	0.001	0.001	0.001	0.001	0.001	0.001	0.001	0.001	0.001	0.001	0.001	0.001	0.003	0.003	0.003	0.002	0.002	0.002
Comamonadaceae_Acidovorax_radicis	0	0.001	0.001	0	0	0.001	0.001	0.001	0.001	0.001	0.001	0.001	0.001	0.001	0.001	0	0	0.001	0	0	0	0	0	0	0.001	0	0	0	0	0.001	0.001	0	0	0	0	0.001	0.001	0.001	0.001	0.001	0.001	0.001	0.001
Comamonadaceae_Acidovorax_temperans	0.001	0.001	0.001	0.001	0.001	0.002	0.001	0.001	0.001	0.001	0.001	0.001	0.001	0.001	0.001	0.001	0.001	0.001	0.001	0.001	0.001	0.001	0.001	0.001	0.001	0.001	0.001	0.001	0.001	0.001	0.001	0.001	0.001	0.001	0.001	0.001	0.001	0.003	0.002	0.002	0.002	0.002	0.002
Comamonadaceae_Albidiferax_ferrireducens	0	0	0	0	0	0	0	0	0	0	0	0	0	0	0	0	0	0	0	0	0	0	0	0	0	0	0	0	0	0	0	0	0	0	0	0	0	0	0	0	0	0	0
Comamonadaceae_Alicycliphilus_denitrificans	0.001	0.002	0.002	0.002	0.002	0.004	0.003	0.003	0.003	0.003	0.003	0.003	0.003	0.003	0.003	0.001	0.001	0.002	0.001	0	0	0	0	0	0	0	0	0	0	0	0	0	0	0	0	0	0	0.006	0.005	0.005	0.005	0.006	0.006
Comamonadaceae_Brachymonas_chironomi	0.001	0.001	0.001	0.001	0.001	0.001	0.001	0.001	0.001	0.001	0.001	0.001	0.001	0.001	0.001	0	0	0.001	0.001	0.001	0.001	0.001	0.001	0.001	0.001	0.001	0.001	0.001	0.001	0.001	0.001	0.001	0.001	0.001	0.001	0.001	0.001	0.001	0.001	0.001	0.001	0.001	0.001
Comamonadaceae_Caldimonas_manganoxidans	0	0	0	0	0	0.002	0.001	0.001	0.001	0.001	0.001	0.001	0.001	0.001	0.001	0.001	0	0.002	0.001	0	0	0	0.001	0.001	0.001	0	0	0	0.001	0.001	0.001	0	0	0	0.001	0.001	0.001	0.001	0.001	0.001	0.002	0.001	0.001
Comamonadaceae_Comamonas	0.002	0.001	0.001	0.001	0.001	0.001	0.003	0.002	0.002	0.001	0.002	0.002	0.002	0.002	0.002	0.001	0.001	0.003	0.002	0.001	0.001	0.001	0.002	0.001	0.001	0.001	0.001	0.001	0.002	0.001	0.001	0.001	0.001	0.001	0.002	0.001	0.001	0.003	0.003	0.003	0.004	0.003	0.003
Comamonadaceae_Comamonas_aquatica	0	0.001	0.001	0	0.001	0	0.001	0	0	0.001	0	0.001	0	0.001	0.001	0	0	0.001	0.001	0	0	0	0	0	0	0	0	0	0	0	0	0	0	0	0	0	0	0.002	0.002	0.002	0.002	0.002	0.001
Comamonadaceae_Comamonas_testosteroni	0	0	0.001	0.001	0	0.001	0.001	0	0	0	0	0.001	0.001	0.001	0.001	0.001	0	0.001	0.001	0.001	0	0	0.001	0.001	0.001	0.001	0.001	0.001	0.001	0.001	0.001	0.001	0.001	0.001	0.001	0.001	0.001	0.001	0.001	0.001	0.001	0.001	0.001
Comamonadaceae_Curvibacter_lanceolatus	0.001	0.001	0.001	0.001	0.001	0.001	0.001	0.001	0.001	0.001	0.001	0	0	0	0.001	0	0	0.001	0.001	0.001	0.001	0	0.001	0.001	0	0.001	0.001	0	0.001	0.001	0	0.001	0.001	0	0.001	0.001	0	0.001	0.001	0.001	0.001	0.001	0.001
Comamonadaceae_Delftia	0	0	0	0	0	0	0	0	0	0.001	0.001	0.001	0.001	0.001	0.001	0.001	0	0.001	0	0	0	0	0	0	0	0	0	0	0	0	0	0	0	0	0	0	0	0.001	0.002	0.001	0.001	0.001	0.001
Comamonadaceae_Delftia_acidovorans	0.001	0.001	0.001	0.001	0.001	0.001	0.001	0.001	0.001	0.001	0.001	0.001	0.001	0.001	0.001	0.001	0	0.001	0.001	0.001	0.001	0.001	0.001	0.001	0.001	0.001	0.001	0.001	0.001	0.001	0.001	0.001	0.001	0.001	0.001	0.001	0.001	0.001	0.001	0.001	0.001	0.001	0.001
Comamonadaceae_Delftia_tsuruhatensis	0.001	0.001	0.001	0.001	0.001	0	0.002	0.001	0.001	0.001	0.001	0.001	0.001	0.001	0.001	0	0.001	0.001	0.001	0.001	0.001	0.001	0.001	0.001	0	0.001	0.001	0.001	0.001	0.001	0	0.001	0.001	0.001	0.001	0.001	0	0.002	0.002	0.001	0.001	0.001	0.001
Comamonadaceae_Hydrogenophaga	0.001	0	0.001	0	0	0.001	0.001	0.001	0.001	0.001	0.001	0.001	0.001	0.001	0.001	0	0	0.001	0	0.001	0.001	0.001	0.001	0.001	0.001	0.001	0.001	0.001	0.001	0.001	0.001	0.001	0.001	0.001	0.001	0.001	0.001	0.001	0.001	0.001	0.001	0.001	0.001
Comamonadaceae_Hylemonella_gracilis	0	0	0	0	0	0.002	0.001	0.001	0.001	0.001	0.001	0.001	0.001	0.001	0	0.001	0	0.001	0.001	0	0	0	0.001	0.001	0.001	0	0	0	0.001	0.001	0.001	0	0	0	0.001	0.001	0.001	0	0	0.001	0.001	0.001	0.001
Comamonadaceae_Limnohabitans	0.001	0.001	0.001	0.001	0.001	0.001	0	0	0	0	0	0	0	0	0	0	0	0	0	0.001	0.001	0.001	0	0	0	0.001	0.001	0.001	0	0	0	0.001	0.001	0.001	0	0	0	0.001	0.001	0.001	0	0	0.001
Comamonadaceae_Polaromonas	0.001	0.001	0	0	0.001	0.001	0.001	0.001	0.001	0.001	0.001	0.001	0.001	0.001	0.001	0	0	0.001	0.001	0	0.001	0.001	0.001	0.001	0.001	0.001	0.001	0.001	0.001	0.001	0.001	0.001	0.001	0.001	0.001	0.001	0.001	0.001	0.001	0.001	0.001	0.001	0.001
Comamonadaceae_Polaromonas_glacialis	0	0	0	0	0	0.001	0.001	0.001	0.001	0.001	0	0.001	0.001	0.001	0.001	0	0	0	0	0.001	0.001	0.001	0	0	0	0.001	0.001	0.001	0	0	0	0.001	0.001	0.001	0	0	0	0.001	0.001	0.001	0	0	0
Comamonadaceae_Polaromonas_jejuensis	0	0	0	0	0	0	0	0	0	0	0	0	0	0	0	0	0	0.001	0	0	0	0	0	0	0	0	0	0	0	0	0	0	0	0	0	0	0	0	0	0	0.001	0	0
Comamonadaceae_Polaromonas_naphthalenivorans	0	0	0	0	0	0	0	0	0	0	0	0	0	0	0	0	0	0	0	0	0	0	0	0	0	0	0	0	0	0	0	0	0	0	0	0	0	0.001	0.001	0.001	0	0	0
Comamonadaceae_Pseudacidovorax_intermedius	0	0	0	0	0	0	0	0	0	0	0.001	0	0	0	0.001	0.001	0	0	0	0	0	0	0	0	0	0	0	0	0	0	0	0	0	0	0	0	0	0	0	0	0	0	0
Comamonadaceae_Ramlibacter_tataouinensis	0	0	0	0	0	0	0	0	0	0	0	0	0	0	0	0	0	0	0	0	0	0	0	0	0	0	0	0	0	0	0	0	0	0	0	0	0	0.001	0.001	0.001	0.001	0.001	0.001
Comamonadaceae_Variovorax	0	0	0	0	0	0	0	0	0	0	0	0	0	0	0	0	0	0	0	0	0	0	0	0	0	0	0	0	0	0	0	0	0	0	0	0	0	0	0	0	0	0	0
Comamonadaceae_Variovorax_boronicumulans	0	0	0	0	0	0	0	0	0	0	0	0	0	0	0	0	0	0.001	0	0	0	0	0	0	0	0	0	0	0	0	0	0	0	0	0	0	0	0.001	0.001	0.001	0.001	0.001	0.001
Comamonadaceae_Variovorax_paradoxus	0	0	0	0	0	0	0	0	0	0	0	0	0	0	0	0	0	0	0	0	0	0	0	0	0	0	0	0	0	0	0	0	0	0	0	0	0	0	0	0	0	0	0
Comamonadaceae_Variovorax_soli	0	0	0	0	0	0.002	0.001	0.001	0.001	0	0.001	0.001	0.001	0.001	0.001	0	0	0.001	0	0	0	0	0	0	0.001	0	0.001	0	0	0.001	0.001	0	0.001	0	0	0.001	0.001	0.001	0.001	0.001	0.001	0.001	0.001
Comamonadaceae_Verminephrobacter_aporrectodeae	0	0	0.001	0.001	0.001	0	0.001	0.001	0	0.001	0.001	0.001	0.001	0.001	0.001	0	0	0.001	0.001	0.001	0.001	0.001	0	0.001	0.001	0.001	0.001	0.001	0	0.001	0.001	0.001	0.001	0.001	0	0.001	0.001	0.001	0.001	0.001	0.001	0.001	0.001
Comamonadaceae_Verminephrobacter_eiseniae	0	0	0	0	0	0	0	0	0	0	0	0	0	0	0	0	0	0.001	0	0	0	0	0.001	0	0	0	0	0	0.001	0	0	0	0	0	0.001	0	0	0.001	0.001	0.001	0.001	0.001	0.001
Conexibacteraceae_Conexibacter_woesei	0	0	0	0	0	0	0	0	0	0	0	0	0	0	0	0	0	0	0	0	0	0	0	0	0	0	0	0	0	0	0	0	0	0	0	0	0	0	0	0	0.001	0.001	0.001
Coriobacteriaceae_Collinsella	0	0	0	0	0	0	0	0	0	0	0	0	0	0	0	0	0	0	0	0	0	0	0	0	0	0	0	0	0	0	0	0	0	0	0	0	0	0	0	0	0	0	0
Coriobacteriaceae_Coriobacterium_glomerans	0	0	0	0	0	0	0	0	0	0	0	0	0	0	0	0	0	0	0	0	0	0	0	0	0	0	0	0	0	0	0	0	0	0	0	0	0	0	0	0	0	0	0
Coriobacterineae_Finegoldia_magna	0	0	0	0	0	0	0	0	0	0	0	0	0	0	0	0	0	0	0	0	0	0	0	0	0	0	0	0	0	0	0	0	0	0	0	0	0	0	0	0	0	0	0
Corynebacteriaceae	0	0	0	0	0	0	0	0	0	0	0	0	0	0	0	0	0	0	0	0	0.001	0	0	0	0	0	0.001	0	0	0	0	0	0.001	0	0	0	0	0	0.001	0	0	0	0
Corynebacteriaceae_Corynebacterium	0	0	0	0	0	0	0	0	0	0	0	0	0	0	0	0	0	0	0	0.001	0.001	0.001	0.001	0.001	0.001	0.001	0.001	0.001	0.001	0.001	0.001	0.001	0.001	0.001	0.001	0.001	0.001	0.002	0.002	0.002	0.002	0.002	0.002
Corynebacteriaceae_Corynebacterium_ammoniagenes	0	0	0	0	0	0	0	0	0	0	0	0	0	0	0	0	0	0	0	0	0	0	0	0	0	0	0	0	0	0	0	0	0	0	0	0	0	0	0	0	0	0	0
Corynebacteriaceae_Corynebacterium_argentoratense	0	0	0	0	0	0	0	0	0	0	0	0	0	0	0	0	0	0	0	0	0	0	0	0	0	0	0	0	0	0	0	0	0	0	0	0	0	0	0	0	0	0	0
Corynebacteriaceae_Corynebacterium_aurimucosum	0	0	0	0	0	0	0	0	0	0	0	0	0	0	0	0	0	0	0	0	0	0	0	0	0	0	0	0	0	0	0	0	0	0	0	0	0	0.001	0.001	0.001	0.001	0.001	0.001
Corynebacteriaceae_Corynebacterium_capitovis	0	0	0	0	0	0	0	0	0	0	0	0	0	0	0	0	0	0	0	0	0	0	0	0	0	0	0	0	0	0	0	0	0	0	0	0	0	0	0	0	0	0	0
Corynebacteriaceae_Corynebacterium_diphtheriae	0	0	0	0	0	0	0	0	0	0	0	0	0	0	0	0	0	0	0	0	0	0	0	0	0	0	0	0	0	0	0	0	0	0	0	0	0	0	0	0	0	0	0
Corynebacteriaceae_Corynebacterium_doosanense	0	0	0	0	0	0	0	0	0	0	0	0	0	0	0	0	0	0	0	0	0	0	0	0	0	0	0	0	0	0	0	0	0	0	0	0	0	0.001	0.001	0.001	0	0.001	0.001
Corynebacteriaceae_Corynebacterium_durum	0	0	0	0	0	0	0	0	0	0	0	0	0	0	0	0	0	0	0	0	0	0	0	0	0	0	0	0	0	0	0	0	0	0	0	0	0	0	0	0	0	0	0
Corynebacteriaceae_Corynebacterium_efficiens	0	0	0	0	0	0	0	0	0	0	0	0	0	0	0	0	0	0	0	0	0	0	0	0	0	0	0	0	0	0	0	0	0	0	0	0	0	0	0	0	0	0	0
Corynebacteriaceae_Corynebacterium_genitalium	0	0	0	0	0	0	0	0	0	0	0	0	0	0	0	0	0	0	0	0	0	0	0	0	0	0	0	0	0	0	0	0	0	0	0	0	0	0	0	0	0	0	0
Corynebacteriaceae_Corynebacterium_glutamicum	0	0	0	0	0	0	0	0	0	0	0	0	0	0	0	0	0	0	0	0	0	0	0	0	0	0	0	0	0	0	0	0	0	0	0	0	0	0	0	0	0	0	0
Corynebacteriaceae_Corynebacterium_halotolerans	0	0	0	0	0	0	0	0	0	0	0	0	0	0	0	0	0	0	0	0	0	0	0	0	0	0	0	0	0	0	0	0	0	0	0	0	0	0.001	0.001	0.001	0.001	0.001	0.001
Corynebacteriaceae_Corynebacterium_jeikeium	0	0	0	0	0	0	0	0	0	0	0	0	0	0	0	0	0	0	0	0	0	0	0	0	0	0	0	0	0	0	0	0	0	0	0	0	0	0	0	0	0	0	0
Corynebacteriaceae_Corynebacterium_kroppenstedtii	0	0	0	0	0	0	0	0	0	0	0	0	0	0	0	0	0	0	0	0	0	0	0	0	0	0	0	0	0	0	0	0	0	0	0	0	0	0	0	0	0	0	0
Corynebacteriaceae_Corynebacterium_lubricantis	0	0	0	0	0	0	0	0	0	0	0	0	0	0	0	0	0	0	0	0	0	0	0	0	0	0	0	0	0	0	0	0	0	0	0	0	0	0	0	0	0	0	0
Corynebacteriaceae_Corynebacterium_maris	0	0	0	0	0	0	0	0	0	0	0	0	0	0	0	0	0	0	0	0	0	0	0	0	0	0	0	0	0	0	0	0	0	0	0	0	0	0	0	0	0	0	0
Corynebacteriaceae_Corynebacterium_massiliense	0	0	0	0	0	0	0	0	0	0	0	0	0	0	0	0	0	0	0	0.001	0.001	0.001	0.001	0.001	0.001	0.001	0.001	0.001	0.001	0.001	0.001	0.001	0.001	0.001	0.001	0.001	0.001	0.003	0.002	0.002	0.002	0.002	0.002
Corynebacteriaceae_Corynebacterium_mastitidis	0	0	0	0	0	0	0	0	0	0	0	0	0	0	0	0	0	0	0	0	0	0	0	0	0	0	0	0	0	0	0	0	0	0	0	0	0	0	0	0	0	0	0
Corynebacteriaceae_Corynebacterium_matruchotii	0	0	0	0	0	0	0	0	0	0	0	0	0	0	0	0	0	0	0	0	0	0	0	0	0	0	0	0	0	0	0	0	0	0	0	0	0	0	0	0	0	0	0
Corynebacteriaceae_Corynebacterium_pilosum	0	0	0	0	0	0	0	0	0	0	0	0	0	0	0	0	0	0	0	0	0	0	0	0	0	0	0	0	0	0	0	0	0	0	0	0	0	0	0	0	0	0	0
Corynebacteriaceae_Corynebacterium_propinquum	0	0	0	0	0	0	0	0	0	0	0	0	0	0	0	0	0	0	0	0	0	0	0	0	0	0	0	0	0	0	0	0	0	0	0	0	0	0	0	0	0	0	0
Corynebacteriaceae_Corynebacterium_pseudodiphtheriticum	0	0	0	0	0	0	0	0	0	0	0	0	0	0	0	0	0	0	0	0	0	0	0	0	0	0	0	0	0	0	0	0	0	0	0	0	0	0	0	0	0	0	0
Corynebacteriaceae_Corynebacterium_pseudogenitalium	0	0	0	0	0	0	0	0	0	0	0	0	0	0	0	0	0	0	0	0	0	0	0	0	0	0	0	0	0	0	0	0	0	0	0	0	0	0	0	0	0	0	0
Corynebacteriaceae_Corynebacterium_pyruviciproducens	0	0	0	0	0	0	0	0	0	0	0	0	0	0	0	0	0	0	0	0	0	0	0	0	0	0	0	0	0	0	0	0	0	0	0	0	0	0	0	0	0	0	0
Corynebacteriaceae_Corynebacterium_resistens	0	0	0	0	0	0	0	0	0	0	0	0	0	0	0	0	0	0	0	0	0	0	0	0	0	0	0	0	0	0	0	0	0	0	0	0	0	0	0	0	0	0	0
Corynebacteriaceae_Corynebacterium_stationis	0	0	0	0	0	0	0	0	0	0	0	0	0	0	0	0	0	0	0	0	0	0	0	0	0	0	0	0	0	0	0	0	0	0	0	0	0	0	0	0	0	0	0
Corynebacteriaceae_Corynebacterium_terpenotabidum	0	0	0	0	0	0	0	0	0	0	0	0	0	0	0	0	0	0	0	0	0	0	0	0	0	0	0	0	0	0	0	0	0	0	0	0	0	0.001	0.001	0.001	0	0	0
Corynebacteriaceae_Corynebacterium_ulcerans	0	0	0	0	0	0	0	0	0	0	0	0	0	0	0	0	0	0	0	0	0	0	0	0	0	0	0	0	0	0	0	0	0	0	0	0	0	0	0	0	0	0	0
Corynebacteriaceae_Corynebacterium_ulceribovis	0	0	0	0	0	0	0	0	0	0	0	0	0	0	0	0	0	0	0	0	0	0	0	0	0	0	0	0	0	0	0	0	0	0	0	0	0	0	0	0	0	0	0
Corynebacteriaceae_Corynebacterium_urealyticum	0	0	0	0	0	0	0	0	0	0	0	0	0	0	0	0	0	0	0	0	0	0	0	0	0	0	0	0	0	0	0	0	0	0	0	0	0	0.001	0.001	0.001	0	0	0
Corynebacteriaceae_Corynebacterium_variabile	0	0	0	0	0	0	0	0	0	0	0	0	0	0	0	0	0	0	0	0	0	0	0	0	0	0	0	0	0	0	0	0	0	0	0	0	0	0	0.001	0.001	0	0	0
Coxiellaceae_Diplorickettsia_massiliensis	0	0	0	0	0	0	0	0	0	0	0	0	0	0	0	0	0	0	0	0	0	0	0	0	0	0	0	0	0	0	0	0	0	0	0	0	0	0	0	0	0	0	0
Cryomorphaceae_Fluviicola_taffensis	0.001	0.001	0.001	0.001	0.001	0	0	0	0	0	0	0.001	0	0	0	0	0	0	0	0	0	0	0	0	0	0	0	0	0	0	0	0	0	0	0	0	0	0	0	0	0	0	0
Cryomorphaceae_Owenweeksia_hongkongensis	0	0	0	0	0	0.001	0.001	0	0	0	0	0	0	0	0	0	0	0	0	0	0	0	0	0	0	0	0	0	0	0	0	0	0	0	0	0	0	0	0	0	0	0	0
Cyanobacteriaceae_Cyanobacterium	0	0	0	0	0	0	0	0	0	0	0	0	0	0	0	0	0	0	0	0	0	0.001	0	0	0	0	0	0.001	0	0	0	0	0	0.001	0	0	0	0.003	0.003	0.004	0	0	0
Cyanobacteriaceae_Cyanobacterium_aponinum	0	0	0	0	0	0	0	0	0	0	0	0	0	0	0	0	0	0	0	0	0	0	0	0	0	0	0	0	0	0	0	0	0	0	0	0	0	0	0	0	0	0	0
Cyanothecaceae_Cyanothece	0	0	0	0	0	0	0	0	0	0	0	0	0	0	0	0	0	0	0	0	0	0	0	0	0	0	0	0	0	0	0	0	0	0	0	0	0	0	0	0	0	0	0
Cyclobacteriaceae	0	0	0	0	0	0	0	0	0	0	0	0	0	0	0	0	0	0	0	0	0	0	0	0	0	0	0	0	0	0	0	0	0	0	0	0	0	0	0	0	0	0	0
Cyclobacteriaceae_Belliella_baltica	0	0	0	0	0	0	0	0	0	0	0	0	0	0	0	0	0	0	0	0	0	0	0	0	0	0	0	0	0	0	0	0	0	0	0	0	0	0	0	0	0	0	0
Cyclobacteriaceae_Cyclobacterium	0	0	0	0	0	0	0	0	0	0	0	0	0	0	0	0	0	0	0	0	0	0	0	0	0	0	0	0	0	0	0	0	0	0	0	0	0	0	0	0	0	0	0
Cyclobacteriaceae_Cyclobacterium_qasimii	0	0	0	0	0	0	0	0	0	0	0	0	0	0	0	0	0	0	0	0	0	0	0	0	0	0	0	0	0	0	0	0	0	0	0	0	0	0	0	0	0	0	0
Cyclobacteriaceae_Echinicola_vietnamensis	0	0	0	0	0	0	0	0	0	0	0	0	0	0	0	0	0	0	0	0	0	0	0	0	0	0	0	0	0	0	0	0	0	0	0	0	0	0	0	0	0	0	0
Cyclobacteriaceae_Nitritalea_halalkaliphila	0	0	0	0	0	0	0	0	0	0	0	0	0	0	0	0	0	0	0	0	0	0	0	0	0	0	0	0	0	0	0	0	0	0	0	0	0	0	0	0	0	0	0
Cystobacteraceae_Cystobacter_fuscus	0	0	0	0	0	0	0	0	0	0	0	0	0	0	0	0	0	0	0	0	0	0	0	0	0	0	0	0	0	0	0	0	0	0	0	0	0	0	0	0	0	0	0
Cystobacteraceae_Stigmatella_aurantiaca	0	0	0	0	0	0	0	0	0	0	0	0	0	0	0	0	0	0	0	0	0	0	0	0	0	0	0	0	0	0	0	0	0	0	0	0	0	0	0	0	0	0	0
Cytophagaceae	0	0	0	0	0	0	0	0	0	0	0	0	0	0	0	0	0	0	0	0	0	0	0	0	0	0	0	0	0	0	0	0	0	0	0	0	0	0	0	0	0	0	0
Cytophagaceae_Dyadobacter_fermentans	0	0	0	0	0	0	0	0	0	0	0	0	0	0	0	0	0	0	0	0	0	0	0	0	0	0	0	0	0	0	0	0	0	0	0	0	0	0	0	0	0	0	0
Cytophagaceae_Emticicia_oligotrophica	0	0	0	0	0	0.001	0.001	0	0	0	0	0	0	0	0	0	0	0	0	0	0	0	0	0	0	0	0	0	0	0	0	0	0	0	0	0	0	0	0	0	0	0	0
Cytophagaceae_Fibrella_aestuarina	0	0	0	0	0	0	0	0	0	0	0	0	0	0	0	0	0	0	0	0	0	0	0	0	0	0	0	0	0	0	0	0	0	0	0	0	0	0	0	0	0	0	0
Cytophagaceae_Fibrisoma_limi	0	0	0	0	0	0	0	0	0	0	0	0	0	0	0	0	0	0	0	0	0	0	0	0	0	0	0	0	0	0	0	0	0	0	0	0	0	0	0	0	0	0	0
Cytophagaceae_Flexibacter_litoralis	0	0	0	0	0	0	0	0	0	0	0	0	0	0	0	0	0	0	0	0	0	0	0	0	0	0	0	0	0	0	0	0	0	0	0	0	0	0	0	0	0	0	0
Cytophagaceae_Leadbetterella_byssophila	0.001	0.001	0.001	0.001	0.001	0.001	0.001	0.001	0.001	0.001	0.001	0.001	0.001	0.001	0.001	0	0	0	0	0	0	0	0	0	0	0	0	0	0	0	0	0	0	0	0	0	0	0.001	0	0	0	0	0
Cytophagaceae_Rudanella_lutea	0	0	0	0	0	0	0	0	0	0	0	0	0	0	0	0	0	0	0	0	0	0	0	0	0	0	0	0	0	0	0	0	0	0	0	0	0	0	0	0	0	0	0
Cytophagaceae_Runella_slithyformis	0	0	0	0	0	0	0	0	0	0	0	0	0	0	0	0	0	0	0	0	0	0	0	0	0	0	0	0	0	0	0	0	0	0	0	0	0	0	0	0	0	0	0
Cytophagaceae_Spirosoma_linguale	0	0	0	0	0	0	0	0	0	0	0	0	0	0	0	0	0	0	0	0	0	0	0	0	0	0	0	0	0	0	0	0	0	0	0	0	0	0	0	0	0	0	0
Cytophagaceae_Spirosoma_panaciterrae	0	0	0	0	0	0	0	0	0	0	0	0	0	0	0	0	0	0	0	0	0	0	0	0	0	0	0	0	0	0	0	0	0	0	0	0	0	0	0	0	0	0	0
Deferribacteracea_Deferribacter_desulfuricans	0	0	0	0	0	0	0	0	0	0	0	0	0	0	0	0	0	0	0	0	0	0	0	0	0	0	0	0	0	0	0	0	0	0	0	0	0	0	0	0	0	0	0
Deferribacteraceae	0	0	0	0	0	0	0	0	0	0	0	0	0	0	0	0	0	0	0	0	0	0.001	0.002	0.003	0.002	0	0	0.001	0.002	0.003	0.003	0	0	0.001	0.003	0.003	0.003	0.002	0.005	0.004	0.005	0.003	0.003
Deferribacteraceae_Calditerrivibrio_nitroreducens	0	0	0	0	0	0	0	0	0	0	0	0	0	0	0	0	0	0	0	0	0	0	0	0	0	0	0	0	0	0	0	0	0	0	0	0	0	0.001	0	0	0	0	0
Deferribacteraceae_Caldithrix_abyssi	0	0	0	0	0	0	0	0	0	0	0	0	0	0	0	0	0	0	0	0	0	0	0	0	0	0	0	0	0	0	0	0	0	0	0	0	0	0	0	0	0	0	0
Deferribacteraceae_Denitrovibrio_acetiphilus	0	0	0	0	0	0	0	0	0	0	0	0	0	0	0	0	0	0	0	0	0	0	0	0	0	0	0	0	0	0	0	0	0	0	0	0	0	0	0	0	0	0	0
Deferribacteraceae_Flexistipes_sinusarabici	0	0	0	0	0	0	0	0	0	0	0	0	0	0	0	0	0	0	0	0	0	0	0	0	0	0	0	0	0	0	0	0	0	0	0	0	0	0	0	0	0	0	0
Deferribacteraceae_Geovibrio	0	0	0	0	0	0	0	0	0	0	0	0	0	0	0	0	0	0	0	0	0	0	0	0	0	0	0	0	0	0	0	0	0	0	0	0	0	0	0	0	0	0	0
Deferribacteraceae_Mucispirillum_schaedleri	0	0	0	0	0	0	0	0	0	0	0	0	0	0	0	0	0	0	0	0	0	0	0	0	0	0	0	0	0	0	0	0	0	0	0	0	0	0	0	0	0	0	0
Dehalococcoidaceae	0.027	0.028	0.028	0.028	0.025	0	0	0	0	0.011	0.026	0.023	0.02	0.018	0.021	0	0.018	0	0	0.042	0.046	0.044	0.015	0.024	0.018	0.044	0.049	0.05	0.015	0.026	0.019	0.045	0.049	0.047	0.015	0.026	0.019	0.063	0.056	0.042	0	0	0.004
Dehalococcoidaceae_Dehalococcoides	0	0	0	0	0	0	0	0	0	0	0	0	0	0	0	0	0	0	0	0	0	0	0	0	0	0	0	0	0	0	0	0	0	0	0	0	0	0	0	0	0	0	0
Dehalococcoidaceae_Dehalococcoides_ethenogenes	0	0	0	0	0	0	0	0	0	0	0	0	0	0	0	0	0	0	0	0	0	0	0	0	0	0	0	0	0	0	0	0	0	0	0	0	0	0	0	0	0	0	0
Dehalococcoidaceae_Dehalogenimonas_lykanthroporepellens	0	0	0	0	0	0	0	0	0	0	0	0	0	0	0	0	0	0	0	0	0	0	0	0	0	0	0	0	0	0	0	0	0	0	0	0	0	0	0	0	0	0	0
Deinococcaceae_Deinococcus	0	0	0	0	0	0	0	0	0	0	0	0	0	0	0	0	0	0	0	0	0	0	0	0	0	0	0	0	0	0	0	0	0	0	0	0	0	0	0	0	0	0	0
Deinococcaceae_Deinococcus_actinosclerus	0	0	0	0	0	0	0	0	0	0	0	0	0	0	0	0	0	0	0	0	0	0	0	0	0	0	0	0	0	0	0	0	0	0	0	0	0	0	0	0	0	0	0
Deinococcaceae_Deinococcus_apachensis	0	0	0	0	0	0	0	0	0	0	0	0	0	0	0	0	0	0	0	0	0	0	0	0	0	0	0	0	0	0	0	0	0	0	0	0	0	0	0	0	0	0	0
Deinococcaceae_Deinococcus_aquatilis	0	0	0	0	0	0	0	0	0	0	0	0	0	0	0	0	0	0	0	0	0	0	0	0	0	0	0	0	0	0	0	0	0	0	0	0	0	0	0	0	0	0	0
Deinococcaceae_Deinococcus_deserti	0	0	0	0	0	0	0	0	0	0	0	0	0	0	0	0	0	0	0	0	0	0	0	0	0	0	0	0	0	0	0	0	0	0	0	0	0	0.001	0.001	0.001	0.001	0.001	0.001
Deinococcaceae_Deinococcus_ficus	0	0	0	0	0	0	0	0	0	0	0	0	0	0	0	0	0	0	0	0	0	0	0	0	0	0	0	0	0	0	0	0	0	0	0	0	0	0	0	0	0	0	0
Deinococcaceae_Deinococcus_frigens	0	0	0	0	0	0	0	0	0	0	0	0	0	0	0	0	0	0	0	0	0	0	0	0	0	0	0	0	0	0	0	0	0	0	0	0	0	0	0	0	0	0	0
Deinococcaceae_Deinococcus_gobiensis	0	0	0	0	0	0	0	0	0	0	0	0	0	0	0	0	0	0	0	0	0	0	0	0	0	0	0	0	0	0	0	0	0	0	0	0	0	0	0	0	0	0	0
Deinococcaceae_Deinococcus_grandis	0	0	0	0	0	0	0	0	0	0	0	0	0	0	0	0	0	0	0	0	0	0	0	0	0	0	0	0	0	0	0	0	0	0	0	0	0	0	0	0	0	0	0
Deinococcaceae_Deinococcus_maricopensis	0	0	0	0	0	0	0	0	0	0	0	0	0	0	0	0	0	0	0	0	0	0	0	0	0	0	0	0	0	0	0	0	0	0	0	0	0	0	0	0	0	0	0
Deinococcaceae_Deinococcus_murrayi	0	0	0	0	0	0	0	0	0	0	0	0	0	0	0	0	0	0	0	0	0	0	0	0	0	0	0	0	0	0	0	0	0	0	0	0	0	0	0	0	0	0	0
Deinococcaceae_Deinococcus_peraridilitoris	0	0	0	0	0	0	0	0	0	0	0	0	0	0	0	0	0	0	0	0	0	0	0	0	0	0	0	0	0	0	0	0	0	0	0	0	0	0	0	0	0	0	0
Deinococcaceae_Deinococcus_proteolyticus	0	0	0	0	0	0	0	0	0	0	0	0	0	0	0	0	0	0	0	0	0	0	0	0	0	0	0	0	0	0	0	0	0	0	0	0	0	0	0	0	0	0	0
Deinococcaceae_Deinococcus_radiodurans	0	0	0	0	0	0	0	0	0	0	0	0	0	0	0	0	0	0	0	0	0	0	0	0	0	0	0	0	0	0	0	0	0	0	0	0	0	0	0	0	0	0	0
Deinococcaceae_Deinococcus_soli	0	0	0	0	0	0	0	0	0	0	0	0	0	0	0	0	0	0	0	0	0	0	0	0	0	0	0	0	0	0	0	0	0	0	0	0	0	0	0	0	0	0	0
Deinococcaceae_Deinococcus_swuensis	0	0	0	0	0	0	0	0	0	0	0	0	0	0	0	0	0	0	0	0	0	0	0	0	0	0	0	0	0	0	0	0	0	0	0	0	0	0	0	0	0	0	0
Deinococcaceae_Deinococcus_wulumuqiensis	0	0	0	0	0	0	0	0	0	0	0	0	0	0	0	0	0	0	0	0	0	0	0	0	0	0	0	0	0	0	0	0	0	0	0	0	0	0	0	0	0	0	0
Dermabacteraceae_Brachybacterium	0.001	0.002	0.001	0.001	0.001	0.002	0.002	0.001	0.001	0.002	0.001	0.001	0.001	0.001	0.002	0	0	0	0	0.003	0.003	0.003	0.003	0.003	0.002	0.003	0.003	0.004	0.003	0.003	0.003	0.003	0.003	0.004	0.003	0.003	0.003	0.011	0.011	0.011	0.008	0.009	0.01
Dermabacteraceae_Brachybacterium_faecium	0	0.001	0.001	0.001	0.001	0.001	0.001	0.001	0.001	0.001	0.001	0.001	0.001	0.001	0.001	0	0	0	0	0.002	0.002	0.002	0.002	0.002	0.002	0.002	0.002	0.002	0.002	0.002	0.002	0.002	0.002	0.002	0.002	0.002	0.002	0.006	0.006	0.006	0.005	0.005	0.005
Dermabacteraceae_Brachybacterium_muris	0	0	0	0	0	0	0	0	0	0	0	0	0	0	0	0	0	0	0	0	0	0	0.001	0.001	0.001	0	0.001	0	0.001	0.001	0.001	0	0.001	0	0.001	0.001	0.001	0.002	0.002	0.002	0.002	0.002	0.002
Dermabacteraceae_Brachybacterium_paraconglomeratum	0	0	0	0	0	0.001	0.001	0.001	0	0	0	0	0.001	0.001	0.001	0	0	0	0	0.001	0.001	0.001	0.001	0.001	0.001	0.001	0.001	0.001	0.001	0.001	0.001	0.001	0.001	0.001	0.001	0.001	0.001	0.002	0.002	0.003	0.002	0.002	0.002
Dermabacteraceae_Brachybacterium_squillarum	0.001	0.001	0	0	0	0.001	0.001	0.001	0.001	0.001	0.001	0.001	0.001	0.001	0.001	0	0	0	0	0.001	0.001	0.001	0.001	0.001	0.001	0.001	0.001	0.001	0.001	0.001	0.001	0.001	0.001	0.001	0.001	0.001	0.001	0.003	0.003	0.003	0.003	0.003	0.003
Dermabacteraceae_Dermabacter	0	0	0	0	0	0	0	0	0	0	0	0	0	0	0	0	0	0	0	0	0	0	0	0	0	0	0	0	0	0	0	0	0	0	0	0	0	0	0	0	0	0	0
Dermacoccaceae_Demetria_terragena	0	0	0	0	0	0	0	0	0	0	0	0	0	0	0	0	0	0	0	0	0	0	0	0	0	0	0	0	0	0	0	0	0	0	0	0	0	0.001	0.001	0.001	0.001	0.001	0.001
Dermacoccaceae_Dermacoccus	0	0	0	0	0	0	0	0	0	0	0	0	0	0	0	0	0	0	0	0.001	0.001	0	0	0	0	0.001	0.001	0.001	0	0	0	0.001	0.001	0.001	0	0	0	0.002	0.001	0.001	0.001	0.001	0.001
Dermacoccaceae_Kytococcus_sedentarius	0	0	0	0	0	0	0	0	0	0	0	0	0	0	0	0	0	0	0	0	0	0	0	0	0	0	0	0	0	0	0	0	0	0	0	0	0	0.001	0.001	0.001	0.001	0.001	0.001
Dermatophilaceae_Austwickia_chelonae	0	0	0	0	0	0	0	0	0	0	0	0	0	0	0	0	0	0	0	0	0	0	0	0	0	0	0	0	0	0	0	0	0	0	0	0	0	0.001	0.001	0.001	0.001	0.001	0.001
Dermatophilaceae_Kineosphaera_limosa	0	0	0	0	0	0	0	0	0.001	0.001	0.001	0.001	0.001	0.001	0.001	0	0	0	0	0.001	0.001	0.001	0.001	0.001	0.001	0.001	0.001	0.001	0.001	0.001	0.001	0.001	0.001	0.001	0.001	0.001	0.001	0.005	0.004	0.004	0.004	0.003	0.004
Dermatophilaceae_Mobilicoccus_pelagius	0	0	0	0	0	0	0	0	0	0.001	0	0	0	0	0	0	0	0	0	0	0	0	0	0	0	0	0.001	0	0	0	0	0	0.001	0	0	0	0	0.001	0.001	0.001	0.001	0.001	0.001
Dermocarpellaceae_Stanieria_cyanosphaera	0	0	0	0	0	0	0	0	0	0	0	0	0	0	0	0	0	0	0	0	0	0	0	0	0	0	0	0	0	0	0	0	0	0	0	0	0	0	0	0	0	0	0
Desulfarculaceae_Desulfarculus_baarsii	0	0	0	0	0	0	0	0	0	0	0	0	0	0	0	0	0	0	0	0	0	0	0	0	0	0	0	0	0	0	0	0	0	0	0	0	0	0	0	0	0	0	0
Desulfobacteraceae	0	0.001	0.001	0.001	0.001	0.003	0.001	0.001	0.001	0.001	0.001	0.001	0.001	0.001	0.001	0	0	0	0	0.002	0.002	0.002	0.001	0.001	0.001	0.002	0.002	0.003	0.002	0.002	0.002	0.002	0.002	0.003	0.002	0.002	0.002	0.006	0.007	0.007	0.002	0.003	0.004
Desulfobacteraceae_Desulfatibacillum_alkenivorans	0	0	0	0	0	0	0	0	0	0	0	0	0	0	0	0	0	0	0	0	0	0	0	0	0	0	0	0	0	0	0	0	0	0	0	0	0	0.001	0.001	0	0	0	0
Desulfobacteraceae_Desulfobacter_curvatus	0	0	0	0	0	0	0	0	0	0	0	0	0	0	0	0	0	0	0	0	0	0	0	0	0	0	0	0	0	0	0	0	0	0	0	0	0	0	0	0	0	0	0
Desulfobacteraceae_Desulfobacter_postgatei	0	0	0	0	0	0	0	0	0	0	0	0	0	0	0	0	0	0	0	0	0	0	0	0	0	0	0	0	0	0	0	0	0	0	0	0	0	0	0	0	0	0	0
Desulfobacteraceae_Desulfobacterium_autotrophicum	0	0	0	0	0	0	0	0	0	0	0	0	0	0	0	0	0	0	0	0	0	0	0	0	0	0	0	0	0	0	0	0	0	0	0	0	0	0	0	0	0	0	0
Desulfobacteraceae_Desulfobacula_toluolica	0	0	0	0	0	0	0	0	0	0	0	0	0	0	0	0	0	0	0	0	0	0	0	0	0	0	0	0	0	0	0	0	0	0	0	0	0	0	0	0	0	0	0
Desulfobacteraceae_Desulfococcus_multivorans	0	0	0	0	0	0	0	0	0	0	0	0	0	0	0	0	0	0	0	0	0	0	0	0	0	0	0	0	0	0	0	0	0	0	0	0	0	0	0	0	0	0	0
Desulfobacteraceae_Desulfococcus_oleovorans	0	0	0	0	0	0	0	0	0	0	0	0	0	0	0	0	0	0	0	0	0	0	0	0	0	0	0	0	0	0	0	0	0	0	0	0	0	0	0	0	0	0	0
Desulfobacteraceae_Desulfospira_joergensenii	0	0	0	0	0	0	0	0	0	0	0	0	0	0	0	0	0	0	0	0	0	0	0	0	0	0	0	0	0	0	0	0	0	0	0	0	0	0	0	0	0	0	0
Desulfobacteraceae_Desulfotignum_phosphitoxidans	0	0	0	0	0	0	0	0	0	0	0	0	0	0	0	0	0	0	0	0	0	0	0	0	0	0	0	0	0	0	0	0	0	0	0	0	0	0	0	0	0	0	0
Desulfobulbaceae	0.006	0.006	0.006	0.004	0.003	0	0	0	0	0	0.004	0.006	0.005	0.005	0.004	0	0	0	0	0.01	0.008	0.008	0.006	0.006	0.004	0.01	0.008	0.008	0.006	0.006	0.005	0.01	0.008	0.008	0.006	0.006	0.005	0.011	0.01	0.008	0	0.002	0.002
Desulfobulbaceae_Desulfobulbus_propionicus	0	0	0	0	0	0	0	0	0	0	0	0	0	0	0	0	0	0	0	0	0	0	0	0	0	0	0	0	0	0	0	0	0	0	0	0	0	0	0	0	0	0	0
Desulfobulbaceae_Desulfocapsa_sulfexigens	0	0	0	0	0	0	0	0	0	0	0	0	0	0	0	0	0	0	0	0	0	0	0	0	0	0	0	0	0	0	0	0	0	0	0	0	0	0	0	0	0	0	0
Desulfobulbaceae_Desulfotalea_psychrophila	0	0	0	0	0	0	0	0	0	0	0	0	0	0	0	0	0	0	0	0	0	0	0	0	0	0	0	0	0	0	0	0	0	0	0	0	0	0	0	0	0	0	0
Desulfobulbaceae_Desulfurivibrio_alkaliphilus	0	0	0	0	0	0	0	0	0	0	0	0	0	0	0	0	0	0	0	0	0	0	0	0	0	0	0	0	0	0	0	0	0	0	0	0	0	0	0	0	0	0	0
Desulfohalobiaceae	0	0	0	0	0	0	0	0	0	0	0	0	0	0	0	0	0	0	0	0	0	0	0	0	0	0	0	0	0	0	0	0	0	0	0	0	0	0.001	0.001	0.001	0	0	0
Desulfohalobiaceae_Desulfohalobium_retbaense	0	0	0	0	0	0	0	0	0	0	0	0	0	0	0	0	0	0	0	0	0	0	0	0	0	0	0	0	0	0	0	0	0	0	0	0	0	0	0	0	0	0	0
Desulfohalobiaceae_Desulfonatronospira_thiodismutans	0	0	0	0	0	0	0	0	0	0	0	0	0	0	0	0	0	0	0	0	0	0	0	0	0	0	0	0	0	0	0	0	0	0	0	0	0	0	0	0	0	0	0
Desulfomicrobiaceae_Desulfomicrobium_baculatum	0	0	0	0	0	0	0	0	0	0	0	0	0	0	0	0	0	0	0	0	0	0	0	0	0	0	0	0	0	0	0	0	0	0	0	0	0	0	0	0	0	0	0
Desulfonatronaceae_Desulfonatronum_thioautotrophicum	0	0	0	0	0	0	0	0	0	0	0	0	0	0	0	0	0	0	0	0	0	0	0	0	0	0	0	0	0	0	0	0	0	0	0	0	0	0	0	0	0	0	0
Desulfovibrionaceae	0.001	0	0	0	0.001	0	0	0	0	0	0	0	0	0	0	0.001	0	0	0	0.001	0.001	0.001	0	0	0	0.002	0.001	0.002	0	0	0	0.001	0.001	0.001	0	0	0	0.001	0.001	0.001	0	0	0
Desulfovibrionaceae_Bilophila	0	0	0	0	0	0	0	0	0	0	0	0	0	0	0	0	0	0	0	0	0	0	0	0	0	0	0	0	0	0	0	0	0	0	0	0	0	0	0	0	0	0	0
Desulfovibrionaceae_Bilophila_wadsworthia	0	0	0	0	0	0	0	0	0	0	0	0	0	0	0	0	0	0	0	0	0	0	0	0	0	0	0	0	0	0	0	0	0	0	0	0	0	0	0	0	0	0	0
Desulfovibrionaceae_Desulfovibrio	0	0	0	0	0	0	0	0	0	0	0	0	0	0	0	0	0	0	0	0.001	0.001	0.001	0	0	0	0.001	0.001	0.001	0	0	0	0.001	0.001	0.001	0	0	0	0.001	0.001	0.001	0.001	0.001	0.001
Desulfovibrionaceae_Desulfovibrio_aespoeensis	0	0	0	0	0	0	0	0	0	0	0	0	0	0	0	0	0	0	0	0	0	0	0	0	0	0	0	0	0	0	0	0	0	0	0	0	0	0	0	0	0	0	0
Desulfovibrionaceae_Desulfovibrio_africanus	0	0	0	0	0	0	0	0	0	0	0	0	0	0	0	0	0	0	0	0	0	0	0	0	0	0	0	0	0	0	0	0	0	0	0	0	0	0	0	0	0	0	0
Desulfovibrionaceae_Desulfovibrio_alaskensis	0	0	0	0	0	0	0	0	0	0	0	0	0	0	0	0	0	0	0	0	0	0	0	0	0	0	0	0	0	0	0	0	0	0	0	0	0	0	0	0	0	0	0
Desulfovibrionaceae_Desulfovibrio_alcoholivorans	0	0	0	0	0	0	0	0	0	0	0	0	0	0	0	0	0	0	0	0	0	0	0	0	0	0	0	0	0	0	0	0	0	0	0	0	0	0	0	0	0	0	0
Desulfovibrionaceae_Desulfovibrio_alkalitolerans	0	0	0	0	0	0	0	0	0	0	0	0	0	0	0	0	0	0	0	0	0	0	0	0	0	0	0	0	0	0	0	0	0	0	0	0	0	0	0	0	0	0	0
Desulfovibrionaceae_Desulfovibrio_aminophilus	0	0	0	0	0	0	0	0	0	0	0	0	0	0	0	0	0	0	0	0	0	0	0	0	0	0	0	0	0	0	0	0	0	0	0	0	0	0	0	0	0	0	0
Desulfovibrionaceae_Desulfovibrio_brasiliensis	0	0	0	0	0	0	0	0	0	0	0	0	0	0	0	0	0	0	0	0	0	0	0	0	0	0	0	0	0	0	0	0	0	0	0	0	0	0	0	0	0	0	0
Desulfovibrionaceae_Desulfovibrio_dechloracetivorans	0	0	0	0	0	0	0	0	0	0	0	0	0	0	0	0	0	0	0	0	0	0	0	0	0	0	0	0	0	0	0	0	0	0	0	0	0	0	0	0	0	0	0
Desulfovibrionaceae_Desulfovibrio_fairfieldensis	0	0	0	0	0	0	0	0	0	0	0	0	0	0	0	0	0	0	0	0	0	0	0	0	0	0	0	0	0	0	0	0	0	0	0	0	0	0	0	0	0	0	0
Desulfovibrionaceae_Desulfovibrio_ferrireducens	0	0	0	0	0	0	0	0	0	0	0	0	0	0	0	0	0	0	0	0	0	0	0	0	0	0	0	0	0	0	0	0	0	0	0	0	0	0	0	0	0	0	0
Desulfovibrionaceae_Desulfovibrio_frigidus	0	0	0	0	0	0	0	0	0	0	0	0	0	0	0	0	0	0	0	0	0	0	0	0	0	0	0	0	0	0	0	0	0	0	0	0	0	0	0	0	0	0	0
Desulfovibrionaceae_Desulfovibrio_hydrothermalis	0	0	0	0	0	0	0	0	0	0	0	0	0	0	0	0	0	0	0	0	0	0	0	0	0	0	0	0	0	0	0	0	0	0	0	0	0	0	0	0	0	0	0
Desulfovibrionaceae_Desulfovibrio_legallii	0	0	0	0	0	0.001	0	0	0	0	0	0	0	0	0	0	0	0	0	0	0	0	0	0	0	0	0	0	0	0	0	0	0	0	0	0	0	0	0	0	0	0	0
Desulfovibrionaceae_Desulfovibrio_litoralis	0	0	0	0	0	0	0	0	0	0	0	0	0	0	0	0	0	0	0	0	0	0	0	0	0	0	0	0	0	0	0	0	0	0	0	0	0	0	0	0	0	0	0
Desulfovibrionaceae_Desulfovibrio_longus	0	0	0	0	0	0	0	0	0	0	0	0	0	0	0	0	0	0	0	0	0	0	0	0	0	0	0	0	0	0	0	0	0	0	0	0	0	0	0	0	0	0	0
Desulfovibrionaceae_Desulfovibrio_magneticus	0	0	0	0	0	0	0	0	0	0	0	0	0	0	0	0	0	0	0	0	0	0	0	0	0	0	0	0	0	0	0	0	0	0	0	0	0	0	0	0	0	0	0
Desulfovibrionaceae_Desulfovibrio_oxyclinae	0	0	0	0	0	0	0	0	0	0	0	0	0	0	0	0	0	0	0	0	0	0	0	0	0	0	0	0	0	0	0	0	0	0	0	0	0	0	0	0	0	0	0
Desulfovibrionaceae_Desulfovibrio_piezophilus	0	0	0	0	0	0	0	0	0	0	0	0	0	0	0	0	0	0	0	0	0	0	0	0	0	0	0	0	0	0	0	0	0	0	0	0	0	0	0	0	0	0	0
Desulfovibrionaceae_Desulfovibrio_piger	0	0	0	0	0	0	0	0	0	0	0	0	0	0	0	0	0	0	0	0	0	0	0	0	0	0	0	0	0	0	0	0	0	0	0	0	0	0	0	0	0	0	0
Desulfovibrionaceae_Desulfovibrio_putealis	0	0	0	0	0	0	0	0	0	0	0	0	0	0	0	0	0	0	0	0	0	0	0	0	0	0	0	0	0	0	0	0	0	0	0	0	0	0	0	0	0	0	0
Desulfovibrionaceae_Desulfovibrio_termitidis	0	0	0	0	0	0	0	0	0	0	0	0	0	0	0	0	0	0	0	0	0	0	0	0	0	0	0	0	0	0	0	0	0	0	0	0	0	0	0	0	0	0	0
Desulfovibrionaceae_Desulfovibrio_vulgaris	0	0	0	0	0	0	0	0	0	0	0	0	0	0	0	0	0	0	0	0	0	0	0	0	0	0	0	0	0	0	0	0	0	0	0	0	0	0	0	0	0	0	0
Desulfovibrionaceae_Desulfovibrio_zosterae	0	0	0	0	0	0	0	0	0	0	0	0	0	0	0	0	0	0	0	0	0	0	0	0	0	0	0	0	0	0	0	0	0	0	0	0	0	0	0	0	0	0	0
Desulfovibrionaceae_Lawsonia_intracellularis	0	0	0	0	0	0	0	0	0	0	0	0	0	0	0	0	0	0	0	0	0	0	0	0	0	0	0	0	0	0	0	0	0	0	0	0	0	0	0	0	0	0	0
Desulfurellaceae_Hippea_alviniae	0	0	0	0	0	0	0	0	0	0	0	0	0	0	0	0	0	0	0	0	0	0	0	0	0	0	0	0	0	0	0	0	0	0	0	0	0	0	0	0	0	0	0
Desulfurellaceae_Hippea_maritima	0	0	0	0	0	0	0	0	0	0	0	0	0	0	0	0	0	0	0	0	0	0	0	0	0	0	0	0	0	0	0	0	0	0	0	0	0	0	0	0	0	0	0
Desulfurobacteriaceae_Desulfurobacterium	0	0	0	0	0	0	0	0	0	0	0	0	0	0	0	0	0	0	0	0	0	0	0	0	0	0	0	0	0	0	0	0	0	0	0	0	0	0	0	0	0	0	0
Desulfurobacteriaceae_Desulfurobacterium_thermolithotrophum	0	0	0	0	0	0	0	0	0	0	0	0	0	0	0	0	0	0	0	0	0	0	0	0	0	0	0	0	0	0	0	0	0	0	0	0	0	0	0	0	0	0	0
Desulfurobacteriaceae_Thermovibrio_ammonificans	0	0	0	0	0	0	0	0	0	0	0	0	0	0	0	0	0	0	0	0	0	0	0	0	0	0	0	0	0	0	0	0	0	0	0	0	0	0	0	0	0	0	0
Desulfurococcaceae_Desulfurococcus	0	0	0	0	0	0	0	0	0	0	0	0	0	0	0	0	0	0	0	0	0	0	0	0	0	0	0	0	0	0	0	0	0	0	0	0	0	0	0	0	0	0	0
Desulfuromonadaceae_Pelobacter_carbinolicus	0	0	0	0	0	0	0	0	0	0	0	0	0	0	0	0	0	0	0	0	0	0	0	0	0	0	0	0	0	0	0	0	0	0	0	0	0	0	0	0	0	0	0
Desulfuromonadaceae_Pelobacter_propionicus	0	0	0	0	0	0	0	0	0	0	0	0	0	0	0	0	0	0	0	0	0	0	0	0	0	0	0	0	0	0	0	0	0	0	0	0	0	0	0	0	0	0	0
Dictyoglomaceae_Dictyoglomus	0	0.002	0.001	0.002	0.002	0	0	0	0	0	0	0	0	0.001	0.001	0	0	0.001	0.001	0.002	0.003	0.004	0.004	0.003	0.002	0.002	0.004	0.004	0.005	0.003	0.002	0.003	0.004	0.004	0.005	0.003	0.002	0.001	0.004	0.004	0.003	0.004	0.003
Dietziaceae_Dietzia_alimentaria	0	0	0	0	0	0	0	0	0	0	0	0	0	0	0	0	0	0	0	0	0	0	0	0	0	0	0	0	0	0	0	0	0	0	0	0	0	0	0	0	0	0	0
Ectothiorhodospiraceae	0	0	0	0	0	0	0	0	0	0	0	0	0	0	0	0.001	0	0	0	0.001	0.001	0.001	0	0	0	0	0.001	0.001	0	0	0	0	0.001	0.001	0	0	0	0	0.001	0.001	0	0	0
Ectothiorhodospiraceae_Alkalilimnicola_ehrlichii	0	0	0	0	0	0	0	0	0	0	0	0	0	0	0	0	0	0	0	0.001	0	0	0	0	0	0.001	0	0	0	0	0	0.001	0	0	0	0	0	0	0	0	0	0	0
Ectothiorhodospiraceae_Arhodomonas_aquaeolei	0	0	0	0	0	0	0	0	0	0	0	0	0	0	0	0	0	0	0	0	0	0	0	0	0	0	0	0	0	0	0	0	0	0	0	0	0	0	0	0	0	0	0
Ectothiorhodospiraceae_Ectothiorhodospira	0	0	0	0	0	0	0	0	0	0	0	0	0	0	0	0	0	0	0	0	0	0	0	0	0	0	0	0	0	0	0	0	0	0	0	0	0	0	0	0	0	0	0
Ectothiorhodospiraceae_Halorhodospira_halophila	0	0	0	0	0	0	0	0	0	0	0	0	0	0	0	0	0	0	0	0	0	0	0	0	0	0	0	0	0	0	0	0	0	0	0	0	0	0	0	0	0	0	0
Ectothiorhodospiraceae_Nitrococcus_mobilis	0	0	0	0	0	0	0	0	0	0	0	0	0	0	0	0	0	0	0	0	0	0	0	0	0	0	0	0	0	0	0	0	0	0	0	0	0	0	0	0	0	0	0
Ectothiorhodospiraceae_Spiribacter	0	0	0	0	0	0	0	0	0	0	0	0	0	0	0	0	0	0	0	0	0	0	0	0	0	0	0	0	0	0	0	0	0	0	0	0	0	0	0	0	0	0	0
Ectothiorhodospiraceae_Spiribacter_salinus	0	0	0	0	0	0	0	0	0	0	0	0	0	0	0	0	0	0	0	0	0	0	0	0	0	0	0	0	0	0	0	0	0	0	0	0	0	0	0	0	0	0	0
Ectothiorhodospiraceae_Thioalkalivibrio	0	0	0	0	0	0	0	0	0	0	0	0	0	0	0	0	0	0	0	0	0	0	0	0	0	0	0	0	0	0	0	0	0	0	0	0	0	0	0	0	0	0	0
Ectothiorhodospiraceae_Thioalkalivibrio_clusterA	0	0	0	0	0	0	0	0	0	0	0	0	0	0	0	0	0	0	0	0	0	0	0	0	0	0	0	0	0	0	0	0	0	0	0	0	0	0	0	0	0	0	0
Ectothiorhodospiraceae_Thioalkalivibrio_clusterB	0	0	0	0	0	0	0	0	0	0	0	0	0	0	0	0	0	0	0	0	0	0	0	0	0	0	0	0	0	0	0	0	0	0	0	0	0	0	0	0	0	0	0
Ectothiorhodospiraceae_Thioalkalivibrio_clusterC	0	0	0	0	0	0	0	0	0	0	0	0	0	0	0	0	0	0	0	0	0	0	0	0	0	0	0	0	0	0	0	0	0	0	0	0	0	0	0	0	0	0	0
Ectothiorhodospiraceae_Thioalkalivibrio_clusterD	0	0	0	0	0	0	0	0	0	0	0	0	0	0	0	0	0	0	0	0	0	0	0	0	0	0	0	0	0	0	0	0	0	0	0	0	0	0.001	0.001	0.001	0	0	0.001
Ectothiorhodospiraceae_Thioalkalivibrio_nitratireducens	0	0	0	0	0	0	0	0	0	0	0	0	0	0	0	0	0	0	0	0.001	0.001	0.001	0.001	0.001	0.001	0.001	0.001	0.001	0.001	0.001	0.001	0.001	0.001	0.001	0.001	0.001	0.001	0	0	0	0	0	0
Ectothiorhodospiraceae_Thioalkalivibrio_paradoxus	0	0	0	0	0	0	0	0	0	0	0	0	0	0	0	0	0	0	0	0	0	0	0	0	0	0	0	0	0	0	0	0	0	0	0	0	0	0	0	0	0	0	0
Ectothiorhodospiraceae_Thioalkalivibrio_sulfidiphilus	0.001	0.001	0.001	0.001	0	0.001	0.001	0	0.001	0.001	0.001	0.001	0.001	0.001	0.001	0.001	0.001	0	0	0.002	0.002	0.001	0.001	0.001	0	0.002	0.002	0.002	0.001	0.001	0.001	0.002	0.002	0.002	0.001	0.001	0.001	0	0	0	0	0	0
Ectothiorhodospiraceae_Thioalkalivibrio_sulfidophilus	0	0	0	0	0	0	0	0	0	0	0	0	0	0	0	0	0	0	0	0.001	0.001	0.001	0.001	0.001	0.001	0.001	0.001	0.001	0.001	0.001	0.001	0.001	0.001	0.001	0.001	0.001	0.001	0	0	0	0	0	0
Ectothiorhodospiraceae_Thioalkalivibrio_thiocyanodenitrificans	0	0	0	0	0	0	0	0	0	0	0	0	0	0	0	0	0	0	0	0	0	0	0	0	0	0	0	0	0	0	0	0	0	0	0	0	0	0	0	0	0	0	0
Ectothiorhodospiraceae_Thioalkalivibrio_versutus	0	0	0	0	0	0	0	0	0	0	0	0	0	0	0	0	0	0	0	0	0	0	0	0	0	0	0	0	0	0	0	0	0	0	0	0	0	0	0	0	0	0	0
Ectothiorhodospiraceae_Thiorhodospira_sibirica	0	0	0	0	0	0	0	0	0	0	0	0	0	0	0	0	0	0	0	0	0	0	0	0	0	0	0	0	0	0	0	0	0	0	0	0	0	0	0	0	0	0	0
Eggerthellaceae	0	0	0	0	0	0	0	0	0	0	0	0	0	0	0	0	0	0	0	0.001	0.001	0.001	0	0	0	0.001	0.001	0.001	0.001	0	0.001	0.001	0.001	0.001	0.001	0	0.001	0.002	0.002	0.002	0.002	0.001	0.001
Eggerthellaceae_Adlercreutzia_equolifaciens	0	0	0	0	0	0	0	0	0	0	0	0	0	0	0	0	0	0	0	0	0	0	0	0	0	0	0	0	0	0	0	0	0	0	0	0	0	0	0	0	0	0	0
Eggerthellaceae_Cryptobacterium_curtum	0	0	0	0	0	0	0	0	0	0	0	0	0	0	0	0	0	0	0	0	0	0	0	0	0	0	0	0	0	0	0	0	0	0	0	0	0	0	0	0	0	0	0
Eggerthellaceae_Eggerthella	0	0	0	0	0	0	0	0	0	0	0	0	0	0	0	0	0	0	0	0	0	0	0	0	0	0	0	0	0	0	0	0	0	0	0	0	0	0	0	0	0	0	0
Eggerthellaceae_Eggerthia_catenaformis	0	0	0	0	0	0	0	0	0	0	0	0	0	0	0	0	0	0	0	0	0	0	0	0	0	0.001	0	0	0	0	0	0.001	0	0	0	0	0	0	0.001	0	0	0	0
Eggerthellaceae_Enterorhabdus_caecimuris	0	0	0	0	0	0	0	0	0	0	0	0	0	0	0	0	0	0	0	0	0	0	0	0	0	0	0	0	0	0	0	0	0	0	0	0	0	0	0	0	0	0	0
Eggerthellaceae_Slackia_exigua	0	0	0	0	0	0	0	0	0	0	0	0	0	0	0	0	0	0	0	0	0	0	0	0	0	0	0	0	0	0	0	0	0	0	0	0	0	0	0	0	0	0	0
Eggerthellaceae_Slackia_piriformis	0	0	0	0	0	0	0	0	0	0	0	0	0	0	0	0	0	0	0	0	0	0	0	0	0	0	0	0	0	0	0	0	0	0	0	0	0	0	0	0	0	0	0
Enterobacteriaceae	0.208	0.207	0.208	0.21	0.209	0.209	0.216	0.218	0.222	0.221	0.221	0.221	0.222	0.221	0.222	0.171	0.126	0.216	0.159	0.199	0.198	0.199	0.175	0.173	0.174	0.215	0.214	0.215	0.185	0.184	0.186	0.215	0.213	0.214	0.186	0.184	0.185	0.202	0.203	0.201	0.165	0.166	0.165
Enterobacteriaceae_Atlantibacter_hermannii	0.001	0.001	0.001	0.001	0.001	0.001	0.001	0.001	0.001	0.001	0.001	0.001	0.001	0.001	0.001	0.001	0.001	0	0	0.001	0.001	0.001	0	0	0	0.001	0.001	0.001	0.001	0	0	0.001	0.001	0.001	0	0	0	0.001	0.001	0.001	0	0	0
Enterobacteriaceae_Buttiauxella	0.001	0.001	0.001	0.001	0.001	0.001	0.001	0	0	0	0	0	0	0.001	0.001	0.001	0	0	0	0.001	0.001	0.001	0.001	0.001	0.001	0.001	0.001	0.001	0.001	0.001	0.001	0.001	0.001	0.001	0.001	0.001	0.001	0.001	0.001	0.001	0	0	0
Enterobacteriaceae_Buttiauxella_agrestis_1	0	0	0	0	0	0	0	0	0	0	0	0	0	0	0	0.001	0	0.001	0.001	0.001	0.001	0.001	0	0	0	0.001	0.001	0.001	0	0	0	0.001	0	0.001	0	0	0	0	0	0.001	0	0	0
Enterobacteriaceae_Buttiauxella_agrestis_2	0	0	0	0	0	0	0	0	0	0	0	0	0	0	0	0	0	0	0	0	0	0	0	0	0	0	0	0	0	0	0	0	0	0	0	0	0	0	0	0	0	0	0
Enterobacteriaceae_Buttiauxella_brennerae	0	0.001	0.001	0.001	0.001	0	0	0	0	0	0	0	0	0	0	0.001	0.001	0	0	0.001	0	0.001	0	0	0	0.001	0	0.001	0	0	0	0.001	0.001	0.001	0	0	0	0	0	0	0	0	0
Enterobacteriaceae_Buttiauxella_ferragutiae	0.002	0.001	0.001	0.001	0.001	0.001	0.001	0.001	0.001	0.002	0.001	0.002	0.002	0.002	0.002	0.002	0.002	0.002	0.002	0	0	0	0	0	0	0	0	0	0	0	0	0	0	0	0	0	0	0	0	0	0	0	0
Enterobacteriaceae_Buttiauxella_gaviniae	0	0	0	0	0	0	0	0	0	0	0	0	0	0	0	0	0	0	0	0	0	0	0	0	0	0	0	0	0	0	0	0	0	0	0	0	0	0	0	0	0	0	0
Enterobacteriaceae_Buttiauxella_noackiae	0	0	0	0	0	0	0	0	0	0	0	0	0	0	0	0	0	0	0	0	0	0	0	0	0	0	0	0	0	0	0	0	0	0.001	0	0	0	0	0	0	0	0	0
Enterobacteriaceae_Buttiauxella_sp.	0.001	0.001	0.001	0.001	0.001	0.001	0.001	0	0.001	0	0	0	0	0	0	0.001	0.001	0.001	0.001	0.001	0	0.001	0	0	0	0.001	0.001	0.001	0	0	0	0.001	0.001	0.001	0	0	0	0	0.001	0.001	0	0	0
Enterobacteriaceae_Cedecea	0.002	0.002	0.001	0.001	0.001	0	0	0	0	0	0	0	0	0	0.001	0.001	0.002	0	0	0.001	0.001	0.002	0	0	0.001	0.002	0.001	0.002	0	0	0.001	0.001	0.001	0.002	0	0	0.001	0.003	0.002	0.002	0	0.001	0.001
Enterobacteriaceae_Cedecea_davisae	0.001	0.001	0.001	0.001	0.001	0.001	0	0	0.001	0.001	0.001	0.001	0.001	0.001	0.001	0.001	0.001	0.001	0.001	0.001	0.001	0.002	0.001	0.001	0.001	0.002	0.002	0.002	0.001	0.001	0.001	0.001	0.002	0.002	0.001	0.001	0.001	0.001	0.001	0.001	0.001	0.001	0.001
Enterobacteriaceae_Cedecea_lapagei	0.001	0.001	0.001	0.001	0.001	0	0	0	0	0	0	0	0	0	0	0.001	0.001	0.001	0.001	0.001	0.001	0.002	0.001	0.001	0.001	0.001	0.002	0.002	0.001	0.001	0.001	0.001	0.002	0.002	0.001	0.001	0.001	0.002	0.002	0.002	0.002	0.002	0.002
Enterobacteriaceae_Cedecea_neteri	0.001	0.001	0.001	0.001	0.001	0.001	0.001	0.001	0.001	0.001	0.001	0	0	0	0	0.001	0.001	0.001	0	0.001	0.001	0.001	0	0	0	0.001	0.001	0.001	0	0	0	0.001	0.001	0.001	0	0	0	0.001	0.001	0.001	0	0	0
Enterobacteriaceae_Cedecea_neteri_cluster 1	0.001	0.001	0.001	0.001	0.001	0	0	0	0	0	0	0	0	0	0	0.001	0.001	0	0	0.001	0.001	0.001	0	0	0	0.001	0.001	0.001	0	0	0	0.001	0.001	0.001	0	0	0	0.001	0.001	0.001	0	0	0
Enterobacteriaceae_Cedecea_neteri_cluster 2	0.001	0	0.001	0	0.001	0	0	0	0	0	0	0	0	0	0	0.001	0	0	0	0.001	0.001	0.001	0	0	0	0.001	0.001	0.001	0	0	0	0.001	0.001	0.001	0	0	0	0.001	0.001	0.001	0	0	0
Enterobacteriaceae_Cedecea_neteri_cluster 3	0	0	0	0	0	0	0	0	0	0	0	0	0	0	0	0.001	0	0	0	0.001	0.001	0.001	0	0	0	0.001	0.001	0.001	0	0	0	0.001	0.001	0.001	0	0	0	0.001	0.001	0.001	0.001	0.001	0.001
Enterobacteriaceae_Cedecea_neteri_cluster 4	0.001	0	0	0	0	0	0	0	0	0	0	0	0	0	0	0.001	0.001	0	0	0.001	0.001	0.001	0	0	0	0.001	0.001	0.001	0	0	0	0.001	0.001	0.001	0	0	0	0.001	0.001	0.001	0	0	0
Enterobacteriaceae_Citrobacter	0.046	0.046	0.046	0.046	0.046	0.051	0.051	0.049	0.049	0.049	0.05	0.049	0.049	0.05	0.05	0.021	0.014	0.022	0.015	0.016	0.017	0.016	0.013	0.014	0.013	0.018	0.018	0.018	0.014	0.015	0.014	0.018	0.018	0.018	0.014	0.014	0.014	0.017	0.017	0.017	0.014	0.014	0.014
Enterobacteriaceae_Citrobacter_amalonaticus	0.004	0.004	0.004	0.004	0.004	0.002	0.001	0.002	0.002	0.002	0.002	0.002	0.002	0.002	0.002	0.004	0.004	0.002	0.002	0.004	0.004	0.004	0.002	0.002	0.002	0.003	0.004	0.004	0.003	0.003	0.002	0.003	0.004	0.004	0.002	0.002	0.002	0.002	0.002	0.003	0.002	0.002	0.002
Enterobacteriaceae_Citrobacter_amalonaticus_cluster 1	0	0	0.001	0.001	0.001	0	0	0	0	0	0	0.001	0	0	0	0.001	0.001	0	0.001	0.001	0.001	0.001	0	0	0	0.001	0.001	0.001	0.001	0.001	0.001	0.001	0.001	0.001	0	0	0	0.001	0.001	0.001	0	0	0.001
Enterobacteriaceae_Citrobacter_amalonaticus_cluster 2	0.002	0.002	0.002	0.002	0.002	0.002	0.001	0.001	0.001	0.001	0.001	0.001	0.001	0.001	0.001	0.002	0.002	0.001	0.001	0.002	0.002	0.002	0.001	0.001	0.001	0.002	0.002	0.002	0.001	0.001	0.001	0.002	0.002	0.002	0.001	0.001	0.001	0.001	0.001	0.001	0.001	0	0
Enterobacteriaceae_Citrobacter_amalonaticus_cluster 3	0.002	0.002	0.002	0.002	0.002	0.001	0.001	0.001	0.001	0.001	0.001	0.001	0.001	0.001	0.001	0.002	0.002	0.001	0.001	0.002	0.002	0.002	0.001	0.001	0.001	0.002	0.002	0.002	0.001	0.001	0.001	0.002	0.002	0.002	0.001	0.001	0.001	0.002	0.002	0.002	0.001	0.001	0.001
Enterobacteriaceae_Citrobacter_amalonaticus_cluster 4	0.003	0.003	0.002	0.003	0.003	0.001	0.001	0.001	0.001	0.001	0.001	0.001	0.001	0.001	0.001	0.003	0.003	0.002	0.002	0.002	0.002	0.003	0.001	0.001	0.001	0.003	0.003	0.003	0.001	0.001	0.001	0.002	0.003	0.003	0.001	0.001	0.001	0.002	0.002	0.002	0.001	0.001	0.001
Enterobacteriaceae_Citrobacter_braakii	0.287	0.293	0.295	0.294	0.294	0.368	0.357	0.344	0.346	0.348	0.347	0.345	0.347	0.345	0.344	0.1	0.054	0.13	0.084	0.078	0.078	0.077	0.076	0.076	0.077	0.083	0.083	0.083	0.08	0.079	0.081	0.084	0.084	0.083	0.081	0.08	0.081	0.093	0.093	0.092	0.085	0.086	0.086
Enterobacteriaceae_Citrobacter_europaeus	0.004	0.006	0.005	0.005	0.005	0.003	0.003	0.002	0.003	0.003	0.003	0.003	0.003	0.003	0.003	0.002	0.001	0.001	0.001	0.002	0.002	0.002	0.001	0.001	0.001	0.002	0.002	0.002	0.001	0.001	0.001	0.002	0.002	0.002	0.001	0.001	0.001	0.002	0.002	0.002	0.001	0.001	0.001
Enterobacteriaceae_Citrobacter_farmeri	0.002	0.002	0.002	0.002	0.002	0.002	0.002	0.001	0.001	0.001	0.001	0.001	0.001	0.001	0.001	0.003	0.002	0.001	0.001	0.002	0.002	0.002	0.001	0.001	0.001	0.002	0.002	0.002	0.001	0.001	0.001	0.002	0.002	0.002	0.001	0.001	0.001	0.002	0.002	0.002	0.001	0.001	0.001
Enterobacteriaceae_Citrobacter_freundii	0.014	0.015	0.015	0.015	0.016	0.019	0.016	0.016	0.016	0.015	0.014	0.014	0.015	0.015	0.014	0.007	0.006	0.005	0.004	0.005	0.005	0.005	0.003	0.003	0.003	0.007	0.007	0.006	0.005	0.005	0.005	0.006	0.005	0.005	0.003	0.003	0.003	0.006	0.006	0.006	0.004	0.004	0.004
Enterobacteriaceae_Citrobacter_freundii_cluster 1	0.004	0.005	0.005	0.005	0.005	0.003	0.003	0.003	0.003	0.003	0.003	0.003	0.003	0.003	0.003	0.002	0.002	0.001	0.001	0.002	0.002	0.002	0.001	0.001	0.001	0.002	0.002	0.002	0.001	0.001	0.001	0.002	0.002	0.002	0.001	0.001	0.001	0.002	0.002	0.002	0.001	0.001	0.001
Enterobacteriaceae_Citrobacter_freundii_cluster 2	0.004	0.004	0.004	0.004	0.004	0.004	0.003	0.004	0.004	0.004	0.004	0.004	0.003	0.003	0.003	0.002	0.001	0.001	0.001	0.002	0.003	0.003	0.001	0.002	0.002	0.003	0.003	0.003	0.001	0.002	0.002	0.003	0.003	0.003	0.001	0.002	0.002	0.002	0.002	0.002	0	0.001	0.001
Enterobacteriaceae_Citrobacter_freundii_cluster 3	0.005	0.006	0.006	0.006	0.006	0.002	0.003	0.003	0.003	0.003	0.003	0.003	0.003	0.003	0.003	0.004	0.003	0.002	0.002	0.003	0.003	0.003	0.001	0.001	0.001	0.003	0.003	0.003	0.001	0.001	0.001	0.003	0.003	0.003	0.001	0.001	0.001	0.003	0.003	0.003	0.001	0.001	0.001
Enterobacteriaceae_Citrobacter_freundii_cluster 4	0.003	0.004	0.004	0.004	0.004	0.001	0.001	0.001	0.001	0.002	0.002	0.002	0.002	0.002	0.003	0.002	0.002	0.002	0.002	0.002	0.002	0.003	0.001	0.001	0.001	0.002	0.002	0.003	0.001	0.001	0.001	0.003	0.003	0.003	0.001	0.001	0.002	0.003	0.003	0.003	0.002	0.002	0.002
Enterobacteriaceae_Citrobacter_koseri	0.003	0.003	0.003	0.003	0.003	0.001	0.002	0.002	0.002	0.002	0.001	0.001	0.001	0.002	0.002	0.004	0.004	0.002	0.002	0.003	0.003	0.003	0.001	0.001	0.001	0.003	0.003	0.003	0.001	0.001	0.001	0.003	0.003	0.003	0.001	0.001	0.001	0.002	0.002	0.002	0.001	0.001	0.001
Enterobacteriaceae_Citrobacter_pasteurii	0.005	0.005	0.005	0.005	0.005	0.005	0.004	0.003	0.003	0.002	0.002	0.002	0.002	0.002	0.003	0.004	0.002	0.002	0.002	0.003	0.003	0.003	0.001	0.001	0.001	0.004	0.003	0.003	0.001	0.001	0.001	0.004	0.003	0.003	0.001	0.001	0.001	0.003	0.003	0.003	0.001	0.001	0.001
Enterobacteriaceae_Citrobacter_portucalensis	0.002	0.003	0.003	0.003	0.003	0.005	0.003	0.003	0.002	0.002	0.002	0.002	0.002	0.002	0.002	0.002	0.001	0.001	0.001	0.001	0.001	0.001	0.001	0.001	0.001	0.001	0.001	0.001	0	0	0.001	0.001	0.002	0.002	0	0	0.001	0.001	0.001	0.001	0.001	0.001	0.001
Enterobacteriaceae_Citrobacter_rodentium	0	0	0.007	0.011	0.013	0	0	0	0	0	0	0	0	0	0	0	0.029	0	0.009	0.015	0.015	0.011	0	0	0	0.008	0.011	0.008	0	0	0	0.016	0.016	0.012	0	0	0	0	0	0	0	0	0
Enterobacteriaceae_Citrobacter_rodentium_cluster 1	0.003	0.002	0.002	0.002	0.002	0	0	0	0.001	0.001	0.001	0	0	0	0.001	0.003	0.002	0.001	0.001	0.002	0.002	0.002	0.001	0.001	0.001	0.002	0.002	0.002	0.001	0	0.001	0.002	0.002	0.002	0.001	0.001	0.001	0.001	0.001	0.001	0	0	0
Enterobacteriaceae_Citrobacter_rodentium_cluster 2	0.002	0.002	0.002	0.002	0.002	0.001	0.001	0.001	0.001	0.001	0.001	0.001	0.001	0.001	0.001	0.002	0.002	0.001	0.001	0.003	0.003	0.003	0.002	0.002	0.002	0.003	0.003	0.003	0.002	0.002	0.002	0.003	0.003	0.003	0.002	0.002	0.002	0.002	0.002	0.002	0.001	0.001	0.001
Enterobacteriaceae_Citrobacter_sp.	0.002	0.002	0.002	0.002	0.002	0.001	0.001	0.001	0.001	0.001	0.001	0.001	0.001	0.001	0.001	0.002	0.002	0.002	0.001	0.003	0.003	0.003	0.001	0.001	0.001	0.003	0.003	0.003	0.001	0.001	0.001	0.003	0.003	0.003	0.002	0.001	0.001	0.002	0.002	0.002	0.001	0.001	0.001
Enterobacteriaceae_Citrobacter_werkmanii	0.02	0.017	0.011	0.01	0.008	0	0	0	0	0	0	0	0	0	0	0	0.011	0	0.003	0.011	0.009	0.011	0	0	0	0.014	0.013	0.017	0	0	0	0.012	0.009	0.013	0	0	0	0.005	0.005	0.006	0	0	0
Enterobacteriaceae_Citrobacter_werkmanii_cluster 1	0.005	0.006	0.005	0.005	0.005	0.006	0.006	0.005	0.005	0.004	0.004	0.004	0.004	0.004	0.004	0.002	0.002	0.002	0.002	0.003	0.003	0.003	0.001	0.001	0.001	0.003	0.003	0.003	0.001	0.002	0.002	0.003	0.003	0.003	0.001	0.001	0.001	0.003	0.003	0.003	0.001	0.001	0.001
Enterobacteriaceae_Citrobacter_werkmanii_cluster 2	0.003	0.003	0.003	0.003	0.003	0.002	0.001	0.002	0.002	0.002	0.002	0.002	0.002	0.002	0.002	0.003	0.003	0.001	0.001	0.003	0.003	0.003	0.001	0.001	0.001	0.003	0.003	0.003	0.001	0.001	0.001	0.003	0.003	0.003	0.001	0.001	0.001	0.003	0.003	0.003	0.002	0.002	0.002
Enterobacteriaceae_Citrobacter_youngae	0.004	0.004	0.004	0.004	0.004	0.005	0.003	0.003	0.003	0.002	0.002	0.002	0.002	0.002	0.002	0.003	0.002	0.001	0.001	0.002	0.002	0.002	0.001	0.001	0.001	0.002	0.002	0.002	0.001	0.001	0.001	0.002	0.002	0.002	0.001	0.001	0.001	0.002	0.002	0.002	0.001	0.001	0.001
Enterobacteriaceae_Cronobacter	0.001	0.001	0.001	0.001	0.001	0	0	0	0	0	0	0	0	0	0	0.001	0.001	0.001	0	0.001	0.001	0.001	0.001	0.001	0.001	0.001	0.001	0.001	0.001	0.001	0.001	0.001	0.001	0.001	0.001	0.001	0.001	0.002	0.002	0.002	0.001	0.001	0.001
Enterobacteriaceae_Cronobacter_condimenti	0	0	0.001	0.001	0.001	0	0	0	0	0	0	0	0	0	0	0.001	0.001	0	0	0.001	0.001	0.001	0	0	0	0.001	0.001	0.001	0	0	0	0.001	0.001	0.001	0	0	0	0	0.001	0.001	0	0	0
Enterobacteriaceae_Cronobacter_dublinensis	0.001	0.001	0.001	0.001	0.001	0	0	0	0	0	0	0	0	0	0	0.001	0.001	0.001	0	0.001	0.001	0.001	0	0	0	0.001	0.001	0.001	0	0	0	0.001	0.001	0.001	0	0	0	0.001	0.001	0.001	0.001	0.001	0.001
Enterobacteriaceae_Cronobacter_malonaticus	0	0.001	0	0	0	0.002	0.001	0.001	0.001	0.001	0.001	0.001	0.001	0.001	0.001	0.001	0.001	0.001	0.001	0.001	0.001	0.001	0.001	0.001	0.001	0.001	0.001	0.001	0.001	0.001	0.001	0.001	0.001	0.001	0.001	0.001	0.001	0.001	0.001	0.001	0.001	0.001	0.001
Enterobacteriaceae_Cronobacter_muytjensii	0	0	0.001	0.001	0.001	0	0	0	0	0	0	0	0	0	0	0	0	0	0	0.001	0.001	0.001	0	0	0	0.001	0.001	0.001	0	0	0	0.001	0.001	0.001	0	0	0	0.001	0.001	0.001	0	0	0
Enterobacteriaceae_Cronobacter_sakazakii	0.001	0.001	0.001	0.001	0.001	0	0	0	0	0	0	0	0	0	0	0.001	0.001	0	0	0.001	0.001	0.001	0.001	0.001	0.001	0.001	0.001	0.001	0.001	0.001	0.001	0.001	0.001	0.001	0.001	0.001	0.001	0.001	0.001	0.001	0.001	0.001	0.001
Enterobacteriaceae_Cronobacter_universalis	0.001	0.001	0.001	0.001	0.001	0.001	0	0.001	0.001	0.001	0.001	0.001	0.001	0.001	0.001	0.001	0.001	0	0	0.001	0.001	0.001	0.001	0.001	0.001	0.001	0.001	0.001	0.001	0.001	0.001	0.001	0.001	0.001	0.001	0.001	0.001	0.001	0	0	0	0	0
Enterobacteriaceae_Edwardsiella	0.002	0.002	0.001	0.001	0.001	0.001	0.001	0.001	0.001	0.001	0.001	0.001	0.001	0.001	0.001	0.001	0.001	0	0	0.002	0.002	0.002	0.001	0.001	0.001	0.002	0.002	0.002	0.001	0.001	0.001	0.002	0.002	0.002	0.001	0.001	0.001	0.001	0.001	0.001	0.001	0.001	0
Enterobacteriaceae_Edwardsiella_anguillarum	0	0.001	0	0	0	0.001	0.001	0	0	0	0	0	0	0	0.001	0	0	0	0	0.001	0.001	0.001	0.002	0.001	0.001	0.001	0.001	0.001	0.002	0.002	0.001	0.001	0.001	0.001	0.002	0.002	0.001	0	0	0	0	0	0
Enterobacteriaceae_Edwardsiella_hoshinae	0	0	0	0	0	0	0	0	0	0	0	0	0	0	0	0.001	0	0	0	0	0	0	0	0	0	0	0	0	0	0	0	0	0	0	0	0	0	0	0	0	0	0	0
Enterobacteriaceae_Edwardsiella_ictaluri	0	0	0	0	0	0	0	0	0	0	0	0	0	0	0	0	0	0	0	0	0	0	0	0	0	0	0	0	0	0	0	0	0	0	0	0	0	0	0	0	0	0	0
Enterobacteriaceae_Edwardsiella_piscicida	0	0	0	0	0	0	0	0	0	0	0	0	0	0	0	0	0	0	0	0	0	0	0	0	0	0	0	0	0	0	0	0	0	0	0	0	0	0	0	0	0	0	0
Enterobacteriaceae_Edwardsiella_tarda	0	0	0	0	0	0.001	0	0	0	0	0	0	0	0	0	0	0	0	0	0	0	0	0	0	0	0	0	0	0	0	0	0	0	0	0	0	0	0	0	0	0	0	0
Enterobacteriaceae_Enterobacter	0.008	0.008	0.009	0.008	0.008	0.011	0.012	0.011	0.011	0.011	0.011	0.011	0.01	0.011	0.01	0.078	0.048	0.128	0.083	0.306	0.307	0.308	0.335	0.336	0.333	0.325	0.328	0.329	0.352	0.354	0.352	0.327	0.329	0.331	0.355	0.356	0.352	0.673	0.675	0.671	0.684	0.683	0.681
Enterobacteriaceae_Enterobacter_asburiae	0.007	0.007	0.006	0.006	0.006	0.008	0.008	0.006	0.006	0.006	0.006	0.006	0.006	0.007	0.007	0.073	0.043	0.116	0.075	0.272	0.273	0.267	0.282	0.274	0.267	0.289	0.291	0.286	0.297	0.288	0.281	0.291	0.293	0.287	0.299	0.29	0.282	0.593	0.591	0.592	0.554	0.559	0.565
Enterobacteriaceae_Enterobacter_asburiae_cluster 1	0.002	0.001	0.001	0.001	0.002	0.003	0.001	0.001	0.001	0.001	0.001	0.001	0.001	0.001	0.001	0.023	0.012	0.023	0.015	0.071	0.069	0.066	0.061	0.057	0.061	0.076	0.073	0.071	0.064	0.06	0.065	0.076	0.074	0.071	0.065	0.061	0.065	0.149	0.149	0.145	0.125	0.132	0.135
Enterobacteriaceae_Enterobacter_asburiae_cluster 2	0.001	0.001	0.002	0.002	0.002	0	0.001	0	0	0	0	0	0	0.001	0.001	0.008	0.006	0.01	0.007	0.032	0.031	0.032	0.031	0.031	0.032	0.034	0.034	0.035	0.032	0.033	0.034	0.034	0.034	0.035	0.033	0.033	0.034	0.071	0.074	0.072	0.067	0.063	0.061
Enterobacteriaceae_Enterobacter_asburiae_cluster 3	0.002	0.002	0.002	0.002	0.002	0	0.001	0.002	0.002	0.002	0.003	0.003	0.002	0.002	0.002	0.021	0.012	0.025	0.016	0.077	0.079	0.079	0.07	0.071	0.072	0.082	0.084	0.085	0.074	0.075	0.076	0.082	0.084	0.085	0.074	0.075	0.076	0.177	0.176	0.171	0.148	0.152	0.15
Enterobacteriaceae_Enterobacter_asburiae_cluster 4	0.005	0.005	0.005	0.005	0.005	0.005	0.005	0.005	0.005	0.005	0.005	0.005	0.005	0.005	0.005	0.043	0.027	0.059	0.038	0.17	0.168	0.167	0.159	0.159	0.159	0.181	0.179	0.178	0.167	0.167	0.168	0.182	0.18	0.179	0.168	0.168	0.169	0.367	0.368	0.366	0.328	0.33	0.329
Enterobacteriaceae_Enterobacter_bugandensis	0.001	0.001	0.001	0.001	0.001	0.001	0.001	0.001	0.001	0.001	0.001	0.001	0.001	0.001	0.001	0.003	0.003	0.005	0.004	0.015	0.015	0.015	0.013	0.013	0.013	0.016	0.016	0.016	0.013	0.014	0.014	0.016	0.016	0.016	0.013	0.014	0.014	0.031	0.031	0.031	0.026	0.027	0.027
Enterobacteriaceae_Enterobacter_cancerogenus	0	0.013	0.009	0.01	0.008	0	0	0	0	0	0	0	0	0	0	0	0.004	0.008	0.005	0.031	0.026	0.024	0.034	0.032	0.038	0.033	0.028	0.026	0.036	0.034	0.04	0.033	0.028	0.028	0.036	0.034	0.04	0.05	0.06	0.07	0.081	0.074	0.066
Enterobacteriaceae_Enterobacter_cancerogenus_cluster 1	0.001	0.001	0.001	0.001	0.001	0	0	0	0.001	0.001	0.001	0.001	0.001	0.001	0.001	0.002	0.001	0.002	0.002	0.005	0.005	0.005	0.004	0.004	0.004	0.005	0.005	0.005	0.005	0.004	0.004	0.005	0.005	0.005	0.005	0.004	0.005	0.009	0.009	0.01	0.008	0.008	0.008
Enterobacteriaceae_Enterobacter_cancerogenus_cluster 2	0.001	0.001	0.001	0.001	0.001	0.001	0.001	0.001	0.001	0.001	0.001	0.001	0.001	0.001	0.001	0.008	0.005	0.012	0.008	0.028	0.028	0.027	0.027	0.027	0.028	0.029	0.03	0.029	0.029	0.029	0.03	0.029	0.03	0.029	0.029	0.029	0.03	0.061	0.061	0.061	0.058	0.059	0.059
Enterobacteriaceae_Enterobacter_cancerogenus_cluster 3	0.001	0.001	0.001	0.001	0.001	0.001	0	0	0.001	0.001	0.001	0.001	0.001	0.001	0	0.001	0	0.001	0.001	0.001	0.001	0.001	0.001	0.001	0.001	0.001	0.001	0.002	0.001	0.001	0.001	0.002	0.002	0.002	0.001	0.001	0.001	0.001	0.001	0.001	0.001	0.001	0
Enterobacteriaceae_Enterobacter_cloacae	0.002	0.003	0.002	0.002	0.002	0.002	0.002	0.001	0.002	0.002	0.002	0.002	0.002	0.002	0.002	0.011	0.007	0.016	0.01	0.039	0.04	0.039	0.04	0.04	0.04	0.042	0.042	0.042	0.042	0.042	0.042	0.042	0.042	0.042	0.043	0.042	0.042	0.084	0.085	0.085	0.08	0.08	0.08
Enterobacteriaceae_Enterobacter_cloacae_cluster 1	0.001	0.001	0.001	0.001	0.001	0.001	0.001	0.001	0.001	0.001	0.001	0.001	0.001	0	0	0.001	0.001	0.001	0.001	0.004	0.004	0.004	0.002	0.003	0.002	0.004	0.004	0.004	0.002	0.003	0.003	0.004	0.004	0.004	0.002	0.003	0.003	0.007	0.008	0.008	0.005	0.005	0.005
Enterobacteriaceae_Enterobacter_cloacae_cluster 10	0	0.001	0.001	0.001	0.001	0	0	0	0	0.001	0	0	0	0	0	0.001	0.001	0.001	0.001	0.001	0.001	0.001	0.001	0.001	0.001	0.002	0.001	0.002	0.001	0.001	0.001	0.002	0.002	0.002	0.001	0.001	0.001	0.003	0.003	0.003	0.003	0.002	0.002
Enterobacteriaceae_Enterobacter_cloacae_cluster 11	0.004	0.004	0.004	0.005	0.005	0.004	0.003	0.004	0.004	0.004	0.004	0.004	0.003	0.003	0.003	0.001	0.001	0.002	0.002	0.002	0.002	0.002	0.001	0.001	0.001	0.003	0.002	0.002	0.001	0.001	0.001	0.003	0.002	0.002	0.001	0.001	0.001	0.002	0.002	0.002	0.001	0.001	0.001
Enterobacteriaceae_Enterobacter_cloacae_cluster 12	0	0	0	0	0	0	0	0	0	0	0	0	0	0	0	0	0	0	0	0	0	0	0	0	0	0	0	0	0	0	0	0	0	0	0	0	0	0	0	0	0	0	0
Enterobacteriaceae_Enterobacter_cloacae_cluster 13	0.045	0.023	0.015	0.011	0.009	0	0	0	0	0.035	0.029	0.025	0.022	0.02	0.018	0	0.015	0.028	0.018	0.015	0.01	0.008	0	0	0.012	0.016	0.011	0.008	0	0	0.013	0.016	0.011	0.008	0	0	0.013	0.018	0.012	0.009	0	0	0
Enterobacteriaceae_Enterobacter_cloacae_cluster 14	0.001	0.001	0.001	0.001	0.001	0.002	0.001	0.001	0.001	0.001	0.001	0.001	0.001	0.001	0.001	0.003	0.003	0.004	0.003	0.012	0.012	0.012	0.009	0.01	0.01	0.013	0.013	0.013	0.01	0.01	0.01	0.013	0.013	0.013	0.01	0.011	0.01	0.025	0.025	0.025	0.02	0.019	0.02
Enterobacteriaceae_Enterobacter_cloacae_cluster 15	0.004	0.004	0.003	0.003	0.004	0.002	0.005	0.005	0.007	0.007	0.006	0.005	0.006	0.005	0.005	0.058	0.038	0.097	0.062	0.222	0.225	0.225	0.244	0.25	0.249	0.236	0.24	0.241	0.256	0.263	0.263	0.237	0.241	0.242	0.259	0.265	0.263	0.498	0.501	0.499	0.521	0.521	0.526
Enterobacteriaceae_Enterobacter_cloacae_cluster 16	0.003	0.002	0.003	0.004	0.004	0.006	0.006	0.004	0.006	0.005	0.005	0.005	0.005	0.005	0.004	0.041	0.019	0.053	0.034	0.146	0.149	0.151	0.157	0.16	0.159	0.155	0.158	0.161	0.165	0.169	0.168	0.156	0.16	0.163	0.168	0.17	0.169	0.337	0.339	0.347	0.327	0.332	0.334
Enterobacteriaceae_Enterobacter_cloacae_cluster 2	0.001	0.001	0.001	0.001	0.001	0.001	0	0	0	0	0	0	0	0	0	0.006	0.003	0.006	0.004	0.015	0.015	0.016	0.015	0.016	0.015	0.016	0.016	0.017	0.015	0.017	0.016	0.016	0.016	0.017	0.016	0.017	0.016	0.034	0.035	0.036	0.032	0.033	0.032
Enterobacteriaceae_Enterobacter_cloacae_cluster 5	0.001	0.001	0.001	0.001	0.001	0.001	0.001	0.001	0	0.001	0.001	0	0	0	0.001	0.002	0.001	0.002	0.001	0.005	0.004	0.004	0.003	0.003	0.004	0.005	0.005	0.005	0.004	0.003	0.004	0.005	0.005	0.005	0.004	0.003	0.004	0.008	0.008	0.008	0.007	0.007	0.007
Enterobacteriaceae_Enterobacter_cloacae_cluster 6	0.001	0.001	0.001	0.001	0.001	0.001	0.002	0.002	0.001	0.001	0.001	0.001	0.001	0.001	0.001	0.008	0.006	0.012	0.008	0.036	0.035	0.037	0.032	0.034	0.035	0.038	0.038	0.04	0.034	0.035	0.036	0.038	0.038	0.04	0.034	0.036	0.037	0.082	0.082	0.081	0.072	0.072	0.072
Enterobacteriaceae_Enterobacter_cloacae_cluster 7	0.003	0.002	0.002	0.002	0.001	0	0	0	0	0	0	0	0	0.001	0.001	0	0	0	0.001	0.002	0.001	0.001	0	0	0	0.017	0.017	0.015	0.012	0.008	0.008	0.002	0.002	0.002	0	0	0	0.002	0.002	0.002	0	0	0
Enterobacteriaceae_Enterobacter_cloacae_cluster 8	0.002	0.001	0.002	0.001	0.001	0	0	0.001	0.002	0.002	0.001	0.001	0.001	0.001	0.001	0.006	0.004	0.008	0.005	0.023	0.023	0.023	0.02	0.02	0.02	0.025	0.025	0.025	0.021	0.021	0.021	0.025	0.025	0.025	0.021	0.021	0.021	0.049	0.049	0.048	0.039	0.038	0.037
Enterobacteriaceae_Enterobacter_cloacae_cluster 9	0	0	0.001	0.001	0.001	0	0	0	0	0	0	0	0	0	0	0.003	0.002	0.006	0.004	0.015	0.015	0.016	0.016	0.016	0.015	0.016	0.016	0.017	0.017	0.017	0.016	0.016	0.016	0.017	0.017	0.017	0.016	0.034	0.035	0.034	0.032	0.033	0.032
Enterobacteriaceae_Enterobacter_cloacae_dissolvens	0.001	0.001	0	0	0	0	0	0	0	0	0	0	0	0	0	0.002	0.001	0.001	0.001	0.004	0.004	0.004	0.002	0.003	0.003	0.005	0.005	0.005	0.002	0.003	0.003	0.005	0.004	0.005	0.002	0.003	0.003	0.008	0.008	0.008	0.006	0.006	0.006
Enterobacteriaceae_Enterobacter_cloacae_Hoffmann cluster III	0	0	0.001	0.001	0.001	0	0	0	0	0	0	0	0	0	0	0.001	0.001	0.001	0.001	0.002	0.003	0.003	0.002	0.002	0.002	0.002	0.003	0.003	0.003	0.002	0.002	0.002	0.003	0.003	0.003	0.002	0.002	0.005	0.005	0.005	0.004	0.004	0.003
Enterobacteriaceae_Enterobacter_cloacae_Hoffmann cluster IV	0.001	0.001	0.001	0.001	0.001	0.002	0.001	0.002	0.001	0.001	0.001	0.001	0.001	0.002	0.002	0.009	0.005	0.014	0.009	0.037	0.035	0.034	0.034	0.036	0.036	0.039	0.037	0.036	0.036	0.038	0.038	0.039	0.038	0.037	0.036	0.038	0.038	0.075	0.076	0.076	0.075	0.072	0.07
Enterobacteriaceae_Enterobacter_hormaechei	0.001	0.001	0.001	0.001	0.001	0	0.001	0.001	0.001	0.001	0.001	0.001	0.001	0.001	0.001	0.003	0.002	0.002	0.002	0.005	0.005	0.005	0.004	0.004	0.004	0.005	0.005	0.005	0.004	0.004	0.004	0.005	0.005	0.005	0.004	0.004	0.004	0.006	0.006	0.006	0.005	0.005	0.005
Enterobacteriaceae_Enterobacter_hormaechei_cluster 2	0	0	0.001	0.001	0.001	0	0.001	0.001	0.001	0.001	0.001	0.001	0.001	0.001	0.001	0.001	0.001	0.003	0.002	0.005	0.005	0.005	0.005	0.005	0.004	0.005	0.006	0.005	0.005	0.005	0.004	0.005	0.006	0.005	0.005	0.005	0.004	0.009	0.009	0.009	0.008	0.007	0.008
Enterobacteriaceae_Enterobacter_hormaechei_cluster 3	0.001	0.001	0.001	0.001	0.001	0	0	0	0	0	0.001	0.001	0	0.001	0.001	0.002	0.002	0.002	0.002	0.007	0.007	0.007	0.006	0.006	0.006	0.008	0.007	0.007	0.006	0.006	0.007	0.008	0.007	0.007	0.006	0.007	0.007	0.014	0.014	0.015	0.013	0.013	0.012
Enterobacteriaceae_Enterobacter_hormaechei_oharae	0.001	0.001	0.001	0.001	0.001	0	0.001	0.001	0	0	0	0	0	0.001	0	0.002	0.001	0.001	0.001	0.004	0.003	0.003	0.003	0.003	0.003	0.004	0.004	0.003	0.003	0.003	0.003	0.004	0.004	0.003	0.003	0.003	0.003	0.006	0.006	0.006	0.005	0.005	0.005
Enterobacteriaceae_Enterobacter_hormaechei_steigerwaltii	0.002	0.001	0.001	0.001	0.001	0.001	0.001	0.001	0.001	0.001	0.001	0.001	0.001	0.001	0.001	0.002	0.001	0.001	0.001	0.003	0.002	0.003	0.002	0.002	0.002	0.003	0.003	0.003	0.002	0.002	0.002	0.003	0.003	0.003	0.002	0.002	0.002	0.005	0.005	0.005	0.005	0.004	0.005
Enterobacteriaceae_Enterobacter_kobei_cluster 1	0.001	0.001	0.001	0.001	0.001	0.001	0.001	0.001	0.001	0.001	0	0	0	0	0	0.003	0.002	0.003	0.002	0.008	0.008	0.008	0.008	0.007	0.008	0.009	0.009	0.009	0.008	0.008	0.008	0.009	0.009	0.009	0.008	0.008	0.008	0.018	0.018	0.018	0.016	0.016	0.016
Enterobacteriaceae_Enterobacter_kobei_cluster 2	0.001	0.001	0.001	0.001	0.001	0.001	0	0.001	0.001	0	0	0	0	0	0	0.001	0.001	0.001	0.001	0.002	0.001	0.001	0	0.001	0.001	0.001	0.001	0.001	0	0	0	0.001	0.001	0.001	0	0	0	0.001	0.001	0.001	0	0	0
Enterobacteriaceae_Enterobacter_lignolyticus	0.002	0.002	0.002	0.002	0.002	0	0	0.001	0.001	0.001	0.001	0.001	0.001	0.001	0.001	0.003	0.002	0.001	0.001	0.002	0.002	0.002	0.001	0.001	0.001	0.003	0.003	0.003	0.001	0.001	0.001	0.003	0.003	0.003	0.001	0.001	0.001	0.003	0.003	0.003	0.002	0.002	0.002
Enterobacteriaceae_Enterobacter_ludwigii	0	0	0	0	0	0	0	0	0	0	0	0	0	0	0	0	0	0	0	0.001	0.001	0.001	0	0	0	0.001	0.001	0.001	0	0	0	0.001	0.001	0.001	0	0	0	0	0.001	0.001	0	0	0
Enterobacteriaceae_Enterobacter_ludwigii_cluster 1	0	0.001	0.001	0.001	0.001	0	0	0	0	0	0	0	0	0	0	0.001	0.001	0.001	0.001	0.003	0.003	0.003	0.003	0.003	0.003	0.003	0.003	0.003	0.003	0.003	0.003	0.003	0.003	0.003	0.003	0.003	0.003	0.006	0.006	0.006	0.006	0.006	0.006
Enterobacteriaceae_Enterobacter_ludwigii_cluster 2	0	0	0	0	0	0	0	0	0	0	0	0	0	0	0	0	0	0	0	0	0	0	0	0	0	0.001	0.001	0.001	0	0	0	0.001	0.001	0.001	0	0	0	0.001	0.001	0.001	0.001	0.001	0.001
Enterobacteriaceae_Enterobacter_ludwigii_cluster 3	0	0	0	0	0	0	0	0	0	0	0	0	0	0	0	0.001	0.001	0.001	0.001	0.002	0.001	0.001	0.001	0.002	0.002	0.002	0.001	0.001	0.001	0.001	0.001	0.002	0.001	0.001	0.002	0.001	0.001	0.002	0.002	0.002	0.003	0.002	0.002
Enterobacteriaceae_Enterobacter_mori	0	0.001	0.001	0.001	0.001	0.001	0	0	0.001	0.001	0.001	0	0	0	0.001	0.01	0.006	0.012	0.008	0.03	0.028	0.028	0.028	0.029	0.029	0.032	0.03	0.03	0.029	0.03	0.03	0.033	0.03	0.03	0.029	0.031	0.03	0.061	0.061	0.061	0.059	0.058	0.059
Enterobacteriaceae_Enterobacter_muelleri	0.001	0.001	0.001	0.001	0.001	0.002	0.001	0.001	0.001	0.001	0.001	0.001	0.001	0.001	0.001	0.01	0.008	0.016	0.01	0.04	0.041	0.041	0.039	0.039	0.04	0.043	0.044	0.044	0.041	0.041	0.042	0.043	0.044	0.044	0.042	0.041	0.042	0.091	0.091	0.09	0.082	0.083	0.083
Enterobacteriaceae_Enterobacter_soli	0.001	0.001	0.001	0.002	0.002	0.001	0.001	0.001	0.001	0.001	0.001	0.001	0.001	0.001	0.001	0.001	0.002	0.001	0.001	0.004	0.004	0.004	0.003	0.003	0.003	0.004	0.004	0.004	0.003	0.003	0.003	0.004	0.004	0.004	0.003	0.003	0.003	0.007	0.008	0.007	0.006	0.005	0.005
Enterobacteriaceae_Enterobacter_sp.	0.001	0.002	0.003	0.003	0.003	0.003	0.002	0.003	0.002	0.002	0.003	0.002	0.002	0.002	0.002	0.003	0.003	0.004	0.003	0.007	0.008	0.008	0.006	0.007	0.007	0.008	0.008	0.008	0.006	0.007	0.007	0.008	0.008	0.008	0.006	0.007	0.007	0.014	0.014	0.012	0.012	0.012	0.012
Enterobacteriaceae_Enterobacter_sp._1	0.002	0.002	0.001	0.001	0.001	0.001	0.001	0.001	0.001	0.001	0.001	0.001	0.001	0.001	0.001	0.001	0.001	0	0	0.001	0.001	0.001	0	0.001	0.001	0.001	0.001	0.001	0	0.001	0.001	0.001	0.001	0.001	0.001	0.001	0.001	0.001	0.001	0.001	0	0	0
Enterobacteriaceae_Enterobacter_sp._2	0.001	0.001	0.001	0.001	0.001	0	0	0	0	0	0	0	0	0	0	0.001	0.001	0.001	0.001	0.001	0.001	0.001	0.001	0.001	0.001	0.001	0.002	0.002	0.001	0.001	0.001	0.001	0.001	0.002	0.001	0.001	0.001	0.002	0.002	0.002	0.001	0.001	0.001
Enterobacteriaceae_Enterobacter_sp._3	0.001	0.001	0	0.001	0	0	0	0	0	0	0	0	0	0	0	0	0	0	0	0	0.001	0	0	0	0	0.001	0.001	0	0	0	0	0.001	0.001	0	0	0	0	0	0	0	0	0	0
Enterobacteriaceae_Enterobacter_sp._4	0.001	0.001	0.001	0.001	0.001	0	0	0	0	0	0	0	0	0	0	0.001	0.001	0	0.001	0.001	0.001	0.001	0	0	0	0.001	0.001	0.001	0	0	0	0.001	0.001	0.001	0	0	0	0.001	0.001	0.001	0	0	0
Enterobacteriaceae_Enterobacter_sp._5	0.001	0.001	0.001	0.001	0.001	0	0	0	0	0	0	0	0	0	0	0	0.001	0	0	0.001	0.001	0.001	0	0	0	0.001	0.001	0.001	0	0	0	0.001	0.001	0.001	0	0	0	0.001	0.001	0.001	0	0	0
Enterobacteriaceae_Enterobacter_sp._6	0.001	0.001	0.001	0.001	0.001	0	0	0	0	0	0	0	0	0	0	0.001	0.001	0	0	0.001	0.001	0.001	0	0	0	0.001	0.001	0.001	0	0	0	0.001	0.001	0.001	0	0	0	0.001	0.001	0.001	0	0	0
Enterobacteriaceae_Enterobacter_sp._7	0.001	0.001	0.001	0.001	0.001	0.001	0	0	0	0	0	0	0	0	0	0.001	0.001	0.001	0.001	0.002	0.002	0.002	0.001	0.001	0.001	0.002	0.002	0.002	0.001	0.001	0.001	0.002	0.002	0.002	0.001	0.001	0.001	0.004	0.004	0.003	0.002	0.002	0.003
Enterobacteriaceae_Enterobacter_sp._8	0.001	0.001	0.001	0.001	0.001	0	0.001	0.001	0.001	0.001	0.001	0.001	0.001	0.001	0.001	0.001	0	0	0	0.001	0.001	0.001	0.001	0.001	0.001	0.001	0.001	0.001	0.001	0.001	0.001	0.001	0.001	0.001	0.001	0.001	0.001	0.001	0	0	0	0	0
Enterobacteriaceae_Enterobacter_sp._9	1.021	1.043	1.048	1.061	1.069	1.419	1.359	1.285	1.335	1.324	1.322	1.319	1.334	1.327	1.337	0.351	0.202	0.466	0.299	0.273	0.273	0.273	0.263	0.269	0.268	0.289	0.291	0.292	0.277	0.283	0.283	0.291	0.292	0.293	0.279	0.285	0.284	0.327	0.326	0.323	0.299	0.3	0.302
Enterobacteriaceae_Enterobacter_sp._10	0	0	0	0	0	0	0	0	0	0	0	0	0	0	0	0	0	0	0	0	0	0	0	0	0	0.003	0.002	0.001	0	0	0	0	0	0.001	0	0	0	0	0	0.001	0	0	0
Enterobacteriaceae_Enterobacter_sp._11	0.002	0.002	0.001	0.001	0.001	0.001	0.001	0.001	0.001	0	0.001	0.001	0.001	0.001	0	0.002	0.002	0.001	0.001	0.002	0.002	0.002	0.001	0.001	0.001	0.002	0.002	0.002	0.001	0.001	0.001	0.002	0.002	0.002	0.001	0.001	0.001	0.002	0.002	0.002	0.002	0.002	0.001
Enterobacteriaceae_Enterobacter_sp._12	0.001	0.002	0.002	0.002	0.001	0.001	0.001	0.001	0.001	0.001	0.001	0.001	0.001	0.001	0.001	0.001	0.001	0.001	0.001	0.003	0.004	0.004	0.002	0.002	0.002	0.004	0.004	0.004	0.002	0.002	0.002	0.004	0.004	0.004	0.002	0.002	0.002	0.006	0.006	0.006	0.004	0.004	0.004
Enterobacteriaceae_Enterobacter_sp._13	0.001	0.001	0.001	0.001	0.001	0.001	0.001	0.001	0.001	0.001	0.001	0.001	0.001	0.001	0.001	0.002	0.001	0.001	0.001	0.002	0.002	0.002	0.001	0.001	0.001	0.002	0.002	0.002	0.001	0.001	0.001	0.002	0.002	0.002	0.001	0.001	0.001	0.002	0.002	0.002	0.001	0.001	0.001
Enterobacteriaceae_Enterobacter_sp._14	0	0.001	0.001	0.001	0.001	0	0	0	0	0	0	0	0	0	0	0.001	0	0	0	0.001	0.001	0.001	0.001	0.001	0.001	0.001	0.002	0.002	0.001	0.001	0.001	0.001	0.002	0.002	0.001	0.001	0.001	0.002	0.002	0.002	0.002	0.001	0.001
Enterobacteriaceae_Enterobacter_sp._15	0.001	0.001	0.001	0.001	0.001	0	0	0	0	0	0	0	0	0	0	0.001	0.001	0	0	0.001	0.001	0.001	0.001	0	0	0.001	0.001	0.001	0.001	0	0	0.001	0.001	0.001	0	0	0	0.001	0	0	0	0	0
Enterobacteriaceae_Enterobacter_sp._16	0.001	0.001	0.001	0.001	0	0	0	0	0	0	0	0	0	0	0	0.001	0.001	0	0	0	0	0	0	0	0	0	0	0	0	0	0	0.001	0	0	0	0	0	0	0	0	0	0	0
Enterobacteriaceae_Enterobacter_sp._17	0	0	0	0	0	0.003	0.002	0.001	0.001	0.001	0.001	0.001	0.001	0.001	0.001	0.007	0.001	0.005	0.003	0.016	0.016	0.017	0.013	0.014	0.015	0.017	0.018	0.018	0.014	0.015	0.016	0.017	0.018	0.018	0.014	0.015	0.016	0.038	0.041	0.04	0.031	0.032	0.035
Enterobacteriaceae_Enterobacter_sp._18	0.001	0.001	0.001	0.002	0.001	0.002	0.001	0.001	0.001	0.001	0.001	0.001	0.001	0.001	0.001	0.015	0.008	0.017	0.011	0.048	0.048	0.05	0.048	0.047	0.047	0.051	0.051	0.053	0.051	0.05	0.05	0.051	0.052	0.053	0.051	0.05	0.05	0.109	0.108	0.109	0.099	0.096	0.098
Enterobacteriaceae_Enterobacter_timonensis	0.001	0.002	0.002	0.002	0.002	0.001	0.001	0.001	0.001	0.001	0.001	0.001	0.001	0.001	0.001	0.002	0.002	0.001	0.001	0.003	0.003	0.003	0.001	0.001	0.001	0.003	0.003	0.003	0.001	0.001	0.001	0.003	0.003	0.003	0.002	0.001	0.001	0.004	0.004	0.004	0.002	0.002	0.002
Enterobacteriaceae_Escherichia	0.041	0.041	0.041	0.041	0.041	0.047	0.049	0.05	0.051	0.052	0.052	0.052	0.051	0.052	0.051	0.11	0.071	0.169	0.109	0.335	0.332	0.33	0.346	0.347	0.345	0.355	0.354	0.353	0.364	0.365	0.364	0.358	0.356	0.354	0.367	0.367	0.366	0.203	0.203	0.204	0.197	0.197	0.196
Enterobacteriaceae_Escherichia_albertii	0.002	0.002	0.002	0.002	0.002	0	0	0.001	0.001	0.001	0.001	0.001	0.001	0.001	0.001	0.004	0.003	0.001	0.001	0.011	0.012	0.011	0.004	0.004	0.004	0.012	0.013	0.013	0.004	0.004	0.004	0.012	0.013	0.012	0.004	0.004	0.004	0.007	0.007	0.007	0.002	0.002	0.002
Enterobacteriaceae_Escherichia_coli	0.143	0.142	0.142	0.142	0.141	0.18	0.182	0.18	0.181	0.18	0.177	0.179	0.179	0.178	0.177	0.247	0.156	0.373	0.242	1.214	1.209	1.207	1.226	1.226	1.223	1.289	1.288	1.29	1.289	1.29	1.291	1.298	1.295	1.295	1.299	1.298	1.295	0.687	0.69	0.688	0.659	0.66	0.658
Enterobacteriaceae_Escherichia_coli_A	0.363	0.372	0.368	0.372	0.364	0.324	0.295	0.306	0.337	0.325	0.332	0.359	0.369	0.375	0.376	0.249	0.161	0.348	0.224	2.301	2.302	2.3	2.187	2.17	2.164	2.442	2.453	2.458	2.299	2.284	2.284	2.458	2.47	2.469	2.319	2.297	2.288	1.411	1.413	1.421	1.251	1.222	1.226
Enterobacteriaceae_Escherichia_coli_AB1	0.02	0.02	0.013	0.015	0.012	0	0	0	0	0	0	0.011	0.019	0.017	0.015	0.106	0.065	0.196	0.126	0.174	0.178	0.18	0.209	0.223	0.172	0.185	0.19	0.192	0.22	0.235	0.182	0.185	0.195	0.196	0.22	0.235	0.182	0.099	0.086	0.087	0.145	0.127	0.112
Enterobacteriaceae_Escherichia_coli_AE1	0.003	0.009	0.007	0.006	0.007	0	0	0	0	0	0	0	0	0	0	0.013	0.01	0.009	0.006	0.06	0.056	0.054	0.014	0.017	0.016	0.064	0.061	0.058	0.016	0.019	0.016	0.066	0.061	0.058	0.015	0.018	0.016	0.037	0.037	0.033	0.008	0.009	0.01
Enterobacteriaceae_Escherichia_coli_AE2	0	0	0	0	0	0	0	0	0	0	0	0	0	0	0	0.021	0.006	0	0	0.059	0.048	0.042	0.02	0.02	0.015	0.062	0.051	0.045	0.021	0.021	0.016	0.063	0.051	0.045	0.021	0.022	0.016	0.022	0.04	0.033	0.022	0.015	0.011
Enterobacteriaceae_Escherichia_coli_B1	0.113	0.127	0.121	0.123	0.124	0.121	0.127	0.127	0.148	0.15	0.143	0.14	0.148	0.142	0.144	0.358	0.198	0.504	0.325	1.714	1.721	1.734	1.62	1.605	1.625	1.819	1.835	1.854	1.703	1.689	1.715	1.833	1.844	1.863	1.713	1.7	1.72	1.032	1.035	1.05	0.924	0.936	0.952
Enterobacteriaceae_Escherichia_coli_B2a	0.006	0.007	0.006	0.006	0.006	0	0.002	0.002	0.001	0.002	0.002	0.001	0.001	0.001	0.001	0.01	0.009	0.002	0.002	0.031	0.03	0.03	0.007	0.007	0.006	0.033	0.031	0.032	0.008	0.008	0.006	0.034	0.032	0.032	0.007	0.007	0.006	0.023	0.02	0.018	0.006	0.004	0.004
Enterobacteriaceae_Escherichia_coli_B2b	0.19	0.191	0.189	0.187	0.189	0.21	0.21	0.21	0.214	0.215	0.212	0.213	0.214	0.214	0.216	0.989	0.612	1.427	0.918	0.525	0.524	0.519	0.5	0.488	0.488	0.558	0.559	0.556	0.525	0.513	0.515	0.561	0.561	0.557	0.53	0.517	0.516	0.65	0.656	0.649	0.592	0.589	0.586
Enterobacteriaceae_Escherichia_coli_B2c	0.008	0.007	0.006	0.006	0.006	0	0	0.001	0.001	0.001	0.002	0.003	0.002	0.002	0.002	0.013	0.008	0.006	0.005	0.033	0.034	0.035	0.013	0.014	0.012	0.035	0.037	0.038	0.014	0.015	0.013	0.035	0.037	0.038	0.014	0.015	0.013	0.019	0.02	0.02	0.009	0.008	0.008
Enterobacteriaceae_Escherichia_coli_CL1	0.005	0.005	0.005	0.005	0.005	0.003	0.003	0.003	0.003	0.003	0.003	0.003	0.003	0.002	0.002	0.009	0.006	0.004	0.003	0.033	0.033	0.032	0.012	0.012	0.012	0.035	0.035	0.034	0.012	0.013	0.013	0.035	0.035	0.035	0.012	0.013	0.013	0.02	0.02	0.019	0.007	0.007	0.007
Enterobacteriaceae_Escherichia_coli_CL2	0.003	0.003	0.003	0.003	0.003	0.002	0.001	0.001	0.001	0.001	0.002	0.001	0.001	0.001	0.001	0.005	0.004	0.003	0.002	0.015	0.015	0.015	0.005	0.005	0.005	0.015	0.016	0.016	0.005	0.006	0.005	0.016	0.016	0.016	0.006	0.006	0.005	0.009	0.008	0.008	0.004	0.004	0.004
Enterobacteriaceae_Escherichia_coli_CL3	0.002	0.002	0.002	0.002	0.002	0	0.001	0.001	0.001	0.001	0.001	0.001	0.001	0.001	0.001	0.006	0.003	0.003	0.002	0.018	0.018	0.018	0.006	0.006	0.006	0.019	0.019	0.019	0.006	0.006	0.006	0.019	0.019	0.02	0.006	0.006	0.007	0.01	0.01	0.01	0.003	0.003	0.003
Enterobacteriaceae_Escherichia_coli_CL4	0.004	0.004	0.003	0.003	0.003	0	0	0	0	0	0	0	0	0	0.001	0.006	0.004	0.003	0.002	0.023	0.022	0.022	0.008	0.008	0.008	0.024	0.024	0.023	0.008	0.008	0.008	0.025	0.024	0.024	0.008	0.008	0.008	0.012	0.012	0.012	0.005	0.005	0.005
Enterobacteriaceae_Escherichia_coli_CL5	0.002	0.002	0.002	0.002	0.002	0.002	0.001	0.001	0.001	0.001	0.001	0.001	0.001	0.001	0.001	0.004	0.003	0.002	0.001	0.013	0.012	0.013	0.004	0.004	0.003	0.014	0.013	0.013	0.004	0.004	0.004	0.013	0.013	0.013	0.004	0.004	0.004	0.007	0.007	0.007	0.002	0.002	0.002
Enterobacteriaceae_Escherichia_coli_CL6	0.002	0.003	0.003	0.003	0.003	0	0.005	0.003	0.002	0.002	0.002	0.002	0.002	0.002	0.002	0.005	0.005	0.003	0.003	0.023	0.022	0.022	0.006	0.007	0.007	0.024	0.023	0.024	0.006	0.007	0.008	0.024	0.023	0.024	0.006	0.007	0.008	0.011	0.013	0.013	0.003	0.003	0.003
Enterobacteriaceae_Escherichia_coli_D	0.004	0.004	0.004	0.004	0.004	0.001	0.002	0.002	0.001	0.001	0.001	0.001	0.002	0.002	0.002	0.01	0.006	0.005	0.004	0.034	0.033	0.034	0.01	0.009	0.009	0.036	0.035	0.036	0.01	0.009	0.009	0.036	0.035	0.036	0.01	0.009	0.009	0.02	0.019	0.019	0.004	0.004	0.005
Enterobacteriaceae_Escherichia_coli_E	0.005	0.004	0.004	0.004	0.004	0.001	0.002	0.002	0.002	0.002	0.003	0.003	0.003	0.002	0.002	0.007	0.005	0.003	0.002	0.031	0.031	0.03	0.015	0.015	0.015	0.033	0.033	0.032	0.016	0.015	0.015	0.034	0.033	0.032	0.016	0.016	0.016	0.017	0.017	0.016	0.007	0.007	0.007
Enterobacteriaceae_Escherichia_coli_E2	0.008	0.008	0.008	0.007	0.008	0	0	0	0	0.003	0.002	0.002	0.002	0.003	0.003	0.01	0.008	0.005	0.003	0.04	0.041	0.045	0.032	0.029	0.027	0.041	0.042	0.047	0.034	0.031	0.029	0.044	0.043	0.048	0.034	0.031	0.029	0.028	0.023	0.02	0.021	0.019	0.018
Enterobacteriaceae_Escherichia_coli_F1	0.004	0.003	0.004	0.004	0.004	0.002	0.002	0.001	0.002	0.002	0.001	0.001	0.002	0.001	0.002	0.009	0.006	0.003	0.002	0.031	0.031	0.031	0.01	0.009	0.01	0.033	0.033	0.033	0.01	0.01	0.01	0.034	0.033	0.033	0.011	0.01	0.01	0.018	0.018	0.018	0.005	0.005	0.005
Enterobacteriaceae_Escherichia_coli_F2	0.008	0.008	0.006	0.006	0.006	0.005	0.005	0.007	0.005	0.005	0.004	0.004	0.005	0.004	0.004	0.016	0.009	0.008	0.005	0.033	0.032	0.031	0.007	0.006	0.009	0.035	0.034	0.033	0.007	0.007	0.009	0.036	0.035	0.033	0.008	0.007	0.009	0.022	0.021	0.018	0.005	0.004	0.004
Enterobacteriaceae_Escherichia_coli_G	0.004	0.005	0.005	0.005	0.005	0.002	0.001	0.001	0.001	0.001	0.001	0.001	0.001	0.001	0.001	0.008	0.006	0.004	0.003	0.033	0.033	0.032	0.009	0.009	0.009	0.035	0.035	0.034	0.009	0.009	0.01	0.035	0.035	0.034	0.01	0.009	0.01	0.018	0.019	0.019	0.005	0.005	0.005
Enterobacteriaceae_Escherichia_coli_S2	0.005	0.005	0.005	0.005	0.006	0.004	0.003	0.002	0.002	0.002	0.002	0.002	0.002	0.002	0.002	0.011	0.007	0.006	0.004	0.039	0.039	0.039	0.013	0.013	0.013	0.042	0.042	0.042	0.014	0.014	0.014	0.042	0.042	0.042	0.014	0.014	0.014	0.022	0.022	0.022	0.006	0.007	0.007
Enterobacteriaceae_Escherichia_coli_S3	0.007	0.007	0.007	0.007	0.007	0.003	0.003	0.003	0.003	0.003	0.003	0.003	0.003	0.003	0.003	0.013	0.009	0.009	0.006	0.048	0.049	0.048	0.016	0.016	0.016	0.051	0.052	0.051	0.017	0.017	0.017	0.051	0.052	0.051	0.017	0.017	0.017	0.027	0.028	0.028	0.009	0.01	0.009
Enterobacteriaceae_Escherichia_fergusonii	0.001	0.002	0.002	0.002	0.002	0	0	0.001	0.001	0.001	0.001	0.001	0.001	0.001	0.001	0.004	0.002	0.002	0.002	0.008	0.008	0.008	0.003	0.003	0.003	0.008	0.008	0.008	0.003	0.003	0.003	0.009	0.008	0.008	0.003	0.003	0.003	0.005	0.005	0.005	0.002	0.002	0.002
Enterobacteriaceae_Franconibacter	0	0.002	0.001	0.002	0.002	0	0	0	0	0	0	0	0	0	0	0.005	0.004	0	0.001	0.004	0.003	0.003	0	0	0	0.003	0.003	0.003	0	0	0	0.005	0.004	0.004	0	0	0	0.005	0.003	0.003	0	0	0
Enterobacteriaceae_Franconibacter_helveticus	0.001	0.001	0.001	0.001	0.001	0.001	0.001	0	0	0.001	0.001	0.001	0.001	0	0	0.001	0.001	0.001	0.001	0.001	0.001	0.001	0.001	0.001	0.001	0.001	0.001	0.001	0.001	0.001	0.001	0.001	0.002	0.001	0.001	0.001	0.001	0.002	0.002	0.002	0.001	0.001	0.001
Enterobacteriaceae_Franconibacter_pulveris	0	0	0	0.001	0.001	0	0	0	0	0	0	0	0	0	0	0.001	0	0.001	0.001	0.001	0.001	0.001	0.001	0.001	0.001	0.001	0.001	0.001	0.001	0.001	0.001	0.001	0.001	0.001	0.001	0.001	0.001	0.001	0.002	0.002	0.001	0.001	0.001
Enterobacteriaceae_Gibbsiella_quercinecans	0	0.001	0.001	0.001	0.001	0	0	0	0	0	0	0	0	0	0	0	0	0	0	0.001	0.001	0.001	0.001	0.001	0.001	0.001	0.001	0.001	0.001	0.001	0.001	0.001	0.001	0.001	0.001	0.001	0.001	0	0	0	0	0	0
Enterobacteriaceae_Hafnia	0	0	0	0	0	0.002	0.001	0.001	0	0	0.001	0	0	0	0	0	0.001	0	0	0	0	0	0	0	0	0	0	0	0	0	0	0	0	0	0	0	0	0	0	0	0	0	0
Enterobacteriaceae_Hafnia_alvei	0.001	0.001	0.001	0.001	0.001	0	0	0	0	0.001	0.001	0.001	0.001	0.001	0.001	0	0	0	0	0.001	0.001	0.001	0.001	0.001	0.001	0.001	0.001	0.001	0.001	0.001	0.001	0.001	0.001	0.001	0.001	0.001	0.001	0	0	0	0	0	0
Enterobacteriaceae_Hafnia_alvei_cluster 1	0	0	0	0	0	0	0	0	0	0	0	0	0	0	0	0	0	0	0	0	0	0	0	0	0	0	0	0	0	0	0	0	0	0	0	0	0	0	0	0	0	0	0
Enterobacteriaceae_Hafnia_alvei_cluster 2	0	0	0	0	0	0	0	0	0	0	0	0	0	0	0	0	0	0	0	0	0	0	0	0	0	0	0	0	0	0	0	0	0	0	0	0	0	0	0	0	0	0	0
Enterobacteriaceae_Hafnia_alvei_cluster 3	0	0	0	0	0	0	0	0	0	0	0	0	0	0	0	0	0	0	0	0	0	0	0	0	0	0	0	0	0	0	0	0	0	0	0	0	0	0	0	0	0	0	0
Enterobacteriaceae_Hafnia_alvei_cluster 4	0	0	0	0	0	0	0	0	0	0	0	0	0	0	0	0	0	0	0	0	0	0	0	0	0	0	0	0	0	0	0	0	0	0	0	0	0	0	0	0	0	0	0
Enterobacteriaceae_Hafnia_paralvei	0	0	0	0	0	0	0	0	0	0	0	0	0	0	0	0	0	0	0	0	0	0	0	0	0	0	0	0	0	0	0	0	0	0	0	0	0	0	0	0	0	0	0
Enterobacteriaceae_Izhakiella	0	0	0	0.003	0.002	0	0	0	0	0	0	0	0	0	0	0.006	0.008	0	0	0	0	0	0	0	0	0	0	0	0	0	0	0	0	0	0	0	0	0.005	0.006	0.005	0	0	0
Enterobacteriaceae_Izhakiella_australiensis	0	0	0	0	0	0	0	0	0	0	0	0	0	0	0	0	0	0	0	0	0	0	0	0	0	0	0	0	0	0	0	0	0	0	0	0	0	0	0	0	0	0	0
Enterobacteriaceae_Izhakiella_capsodis	0.001	0	0	0	0	0	0	0	0	0	0	0	0	0	0	0	0	0	0	0	0	0	0	0	0	0	0	0	0	0	0	0	0	0.001	0	0	0	0	0	0	0	0	0
Enterobacteriaceae_Klebsiella	0.129	0.13	0.13	0.13	0.13	0.154	0.159	0.158	0.16	0.159	0.159	0.161	0.161	0.16	0.161	0.078	0.05	0.118	0.076	0.081	0.081	0.081	0.08	0.08	0.079	0.086	0.086	0.087	0.084	0.084	0.084	0.087	0.087	0.087	0.085	0.085	0.084	0.058	0.059	0.058	0.052	0.052	0.053
Enterobacteriaceae_Klebsiella_aerogenes_cluster 1	0.002	0.002	0.002	0.002	0.002	0	0.001	0.001	0.001	0.001	0.001	0.001	0.001	0.001	0.001	0.001	0.001	0.001	0	0.002	0.002	0.002	0.001	0.001	0.001	0.002	0.002	0.002	0.001	0.001	0.001	0.002	0.002	0.002	0.001	0.001	0.001	0.002	0.002	0.002	0.001	0.001	0.001
Enterobacteriaceae_Klebsiella_aerogenes_cluster 2	0.001	0.001	0.002	0.002	0.002	0	0	0	0	0	0	0	0	0	0.001	0.001	0.001	0	0	0.001	0.001	0.001	0	0	0	0.001	0.001	0.001	0	0	0	0.001	0.001	0.001	0	0	0	0.001	0	0	0.001	0.001	0
Enterobacteriaceae_Klebsiella_grimontii	0.005	0.004	0.005	0.005	0.005	0.008	0.006	0.007	0.007	0.006	0.006	0.006	0.006	0.006	0.006	0.002	0.001	0.002	0.001	0.003	0.003	0.003	0.004	0.003	0.003	0.004	0.003	0.004	0.004	0.003	0.003	0.004	0.004	0.004	0.004	0.003	0.003	0.003	0.003	0.003	0.003	0.003	0.003
Enterobacteriaceae_Klebsiella_michiganensis	0.002	0.002	0.002	0.002	0.002	0	0.001	0.001	0.001	0.001	0.001	0.001	0.001	0.001	0.001	0.002	0.002	0.001	0.001	0.002	0.002	0.002	0.001	0.001	0.001	0.002	0.002	0.002	0.001	0.001	0.001	0.002	0.002	0.002	0.001	0.001	0.001	0.002	0.002	0.002	0.001	0.001	0.001
Enterobacteriaceae_Klebsiella_michiganensis_cluster 1	0.002	0.001	0.001	0.001	0.001	0.001	0.001	0.001	0.001	0.001	0.001	0.001	0.001	0.001	0.001	0.001	0.001	0.001	0.001	0.001	0.001	0.001	0	0	0.001	0.001	0.001	0.001	0	0	0	0.002	0.002	0.001	0	0	0.001	0.001	0.001	0.001	0	0.001	0.001
Enterobacteriaceae_Klebsiella_michiganensis_cluster 2	0.001	0.001	0.001	0.001	0.001	0	0	0	0	0	0	0	0	0	0	0.001	0.001	0	0	0.001	0.001	0.001	0	0	0	0.001	0.001	0.001	0	0	0	0.001	0.001	0.001	0	0	0.001	0.001	0.001	0.001	0	0	0
Enterobacteriaceae_Klebsiella_oxytoca	0.001	0.001	0.001	0.001	0.001	0.001	0.001	0.001	0.001	0.001	0.001	0.001	0.001	0.001	0.001	0.001	0.001	0.001	0	0.001	0.001	0.001	0	0	0	0.001	0.001	0.001	0	0	0	0.001	0.001	0.001	0	0	0	0.001	0.001	0.001	0.001	0.001	0.001
Enterobacteriaceae_Klebsiella_planticola	0	0	0.001	0.002	0.001	0	0	0	0	0	0	0	0	0	0	0.002	0.002	0.001	0.001	0	0	0	0	0	0	0	0	0	0	0	0	0	0	0	0	0	0	0	0	0	0	0	0
Enterobacteriaceae_Klebsiella_pneumoniae	5.254	5.189	5.174	5.178	5.19	5.866	5.945	5.869	5.938	5.957	5.936	5.968	5.977	5.932	5.919	3.339	2.089	4.531	2.913	3.387	3.358	3.364	3.137	3.165	3.135	3.595	3.579	3.597	3.297	3.332	3.309	3.625	3.596	3.607	3.32	3.358	3.317	2.554	2.579	2.558	2.22	2.215	2.224
Enterobacteriaceae_Klebsiella_quasipneumoniae	0.011	0.011	0.012	0.012	0.012	0.005	0.005	0.005	0.006	0.006	0.006	0.005	0.005	0.005	0.005	0.009	0.005	0.007	0.004	0.008	0.008	0.008	0.002	0.002	0.003	0.009	0.009	0.008	0.002	0.003	0.003	0.009	0.009	0.008	0.002	0.003	0.003	0.006	0.006	0.006	0.001	0.002	0.002
Enterobacteriaceae_Klebsiella_quasipneumoniae_quasipneumoniae	0.009	0.008	0.008	0.008	0.008	0.002	0.002	0.003	0.003	0.003	0.003	0.003	0.003	0.003	0.003	0.006	0.003	0.002	0.002	0.006	0.006	0.006	0.002	0.002	0.002	0.007	0.006	0.006	0.002	0.002	0.002	0.007	0.006	0.006	0.002	0.002	0.002	0.005	0.005	0.005	0.002	0.002	0.002
Enterobacteriaceae_Klebsiella_quasipneumoniae_similipneumoniae	0.009	0.01	0.01	0.01	0.01	0.003	0.004	0.004	0.004	0.004	0.004	0.004	0.004	0.004	0.004	0.007	0.004	0.003	0.002	0.007	0.007	0.007	0.002	0.002	0.002	0.007	0.007	0.008	0.002	0.002	0.002	0.007	0.007	0.008	0.002	0.002	0.002	0.006	0.006	0.006	0.001	0.001	0.002
Enterobacteriaceae_Klebsiella_quasivariicola	0.011	0.012	0.012	0.012	0.012	0.004	0.004	0.004	0.004	0.005	0.005	0.005	0.005	0.005	0.005	0.009	0.005	0.003	0.002	0.008	0.008	0.008	0.002	0.002	0.002	0.009	0.009	0.009	0.003	0.002	0.002	0.009	0.009	0.009	0.003	0.002	0.002	0.007	0.007	0.007	0.002	0.002	0.002
Enterobacteriaceae_Klebsiella_variicola	0.014	0.013	0.013	0.013	0.013	0.005	0.005	0.005	0.005	0.005	0.005	0.005	0.005	0.005	0.005	0.009	0.006	0.004	0.003	0.01	0.009	0.009	0.003	0.003	0.003	0.01	0.01	0.01	0.003	0.003	0.003	0.01	0.01	0.01	0.003	0.003	0.003	0.008	0.008	0.008	0.002	0.002	0.002
Enterobacteriaceae_Kluyvera	0.004	0.004	0.004	0.004	0.003	0.003	0.003	0.002	0.002	0.002	0.002	0.002	0.002	0.002	0.002	0.002	0.003	0.001	0.001	0.003	0.003	0.004	0.002	0.002	0.002	0.004	0.004	0.004	0.002	0.002	0.002	0.003	0.003	0.004	0.002	0.002	0.002	0.004	0.004	0.004	0.002	0.002	0.002
Enterobacteriaceae_Kluyvera_ascorbata	0.005	0.002	0.002	0.002	0.002	0	0	0	0	0	0	0	0	0	0	0	0.003	0	0	0.002	0.001	0.002	0.005	0.005	0.005	0	0	0.002	0.005	0.005	0.005	0	0	0.002	0.005	0.005	0.005	0	0.001	0.003	0.011	0.011	0.008
Enterobacteriaceae_Kluyvera_ascorbata_1	0.003	0.002	0.002	0.002	0.002	0	0	0	0	0.001	0.001	0.001	0.001	0.001	0.001	0.002	0.001	0	0	0.003	0.003	0.003	0.002	0.002	0.002	0.003	0.003	0.003	0.002	0.002	0.002	0.003	0.003	0.003	0.002	0.002	0.002	0.002	0.002	0.002	0.001	0.001	0.001
Enterobacteriaceae_Kluyvera_ascorbata_2	0.002	0.002	0.002	0.002	0.001	0	0	0	0	0.001	0	0	0	0	0	0.002	0.002	0	0.001	0.002	0.002	0.002	0.001	0.001	0.001	0.002	0.002	0.002	0.001	0.001	0.001	0.002	0.002	0.002	0.001	0.001	0.001	0.002	0.002	0.003	0.001	0.002	0.001
Enterobacteriaceae_Kluyvera_ascorbata_3	0	0.001	0.001	0.001	0.002	0.003	0.003	0.002	0.002	0.001	0.001	0.001	0.001	0.001	0.001	0.002	0.002	0.001	0.001	0.001	0.001	0.001	0	0	0	0.001	0.001	0.001	0	0	0	0.001	0.001	0.001	0	0	0	0.002	0.002	0.001	0	0	0
Enterobacteriaceae_Kluyvera_cryocrescens	0.002	0.003	0.003	0.003	0.003	0	0	0	0	0	0	0	0	0	0	0	0.004	0	0	0.001	0.001	0.002	0	0.001	0.001	0.002	0.002	0.002	0	0.001	0.001	0.002	0.001	0.002	0	0	0.001	0.001	0.001	0.001	0	0	0
Enterobacteriaceae_Kluyvera_cryocrescens_1	0.001	0.001	0.001	0.001	0.001	0.001	0.001	0.001	0.001	0.001	0.001	0.001	0.001	0.001	0.001	0.001	0.001	0	0	0.002	0.002	0.002	0.001	0.001	0.001	0.002	0.002	0.002	0.001	0.001	0.001	0.002	0.002	0.002	0.001	0.001	0.001	0.001	0.001	0.001	0	0.001	0.001
Enterobacteriaceae_Kluyvera_cryocrescens_2	0.001	0.001	0.001	0.001	0.001	0	0	0	0	0	0	0	0	0	0	0.001	0.001	0	0	0.001	0.001	0.001	0	0	0	0.001	0.001	0.001	0	0	0	0.001	0.001	0.001	0	0	0	0.001	0.001	0.001	0	0	0
Enterobacteriaceae_Kluyvera_georgiana	0.002	0.002	0.002	0.002	0.002	0	0	0.001	0.001	0	0	0	0	0	0	0.002	0.002	0.002	0.001	0.002	0.002	0.002	0.002	0.002	0.002	0.002	0.002	0.002	0.002	0.002	0.002	0.003	0.002	0.002	0.002	0.002	0.002	0.003	0.003	0.003	0.003	0.002	0.002
Enterobacteriaceae_Kluyvera_georgiana_1	0.001	0.001	0.001	0.001	0.001	0	0	0	0	0	0.001	0.001	0.001	0.001	0	0.002	0.001	0.001	0.001	0.001	0.001	0.001	0.001	0.001	0.001	0.002	0.002	0.002	0.001	0.001	0.001	0.001	0.001	0.001	0.001	0.001	0.001	0.002	0.002	0.002	0.001	0.001	0.001
Enterobacteriaceae_Kluyvera_georgiana_2	0.004	0.003	0.002	0.002	0.002	0	0	0	0	0	0	0	0	0	0	0.003	0.002	0.005	0.004	0.001	0.002	0.001	0	0	0.001	0.002	0.002	0.001	0	0	0.001	0.001	0.002	0.002	0	0	0.001	0.001	0.001	0.001	0	0	0
Enterobacteriaceae_Kluyvera_intermedia_1	0	0.001	0.001	0.001	0.001	0	0.001	0.001	0.001	0.001	0.001	0.001	0.001	0.001	0.001	0.001	0.001	0	0	0.001	0.001	0.001	0	0.001	0	0.001	0.001	0.001	0	0.001	0.001	0.001	0.001	0.001	0	0.001	0.001	0	0	0.001	0	0	0
Enterobacteriaceae_Kluyvera_intermedia_2	0.004	0.003	0.003	0.003	0.003	0.001	0.002	0.002	0.002	0.002	0.002	0.002	0.002	0.002	0.002	0.002	0.002	0.001	0.001	0.005	0.005	0.005	0.003	0.003	0.003	0.005	0.005	0.005	0.003	0.003	0.003	0.005	0.005	0.005	0.003	0.003	0.003	0.003	0.003	0.003	0.002	0.002	0.002
Enterobacteriaceae_Kluyvera_intestini	0.001	0.001	0.001	0.001	0.001	0	0	0	0	0	0	0	0	0	0	0.001	0.001	0	0	0.001	0.001	0.001	0.001	0.001	0.001	0.001	0.001	0.001	0.001	0.001	0.001	0.001	0.001	0.001	0.001	0.001	0.001	0.001	0.001	0.001	0	0	0
Enterobacteriaceae_Kosakonia	0.001	0.001	0.001	0.001	0.001	0	0	0.001	0.001	0.001	0.001	0.001	0.001	0.001	0.001	0.001	0.001	0.001	0.001	0.002	0.002	0.002	0.001	0.001	0.001	0.002	0.002	0.002	0.001	0.001	0.001	0.002	0.002	0.002	0.001	0.001	0.001	0.002	0.002	0.002	0.002	0.002	0.002
Enterobacteriaceae_Kosakonia_arachidis	0.001	0.001	0.001	0.001	0.001	0.001	0.001	0.001	0.001	0.001	0.001	0.001	0.001	0.001	0.001	0.001	0.001	0	0	0.001	0.001	0.001	0.001	0.001	0.001	0.001	0.001	0.001	0.001	0.001	0.001	0.001	0.001	0.001	0.001	0.001	0.001	0.001	0.001	0.001	0.001	0.001	0.001
Enterobacteriaceae_Kosakonia_cowanii	0.001	0.001	0.001	0.001	0.001	0	0	0	0	0	0	0	0	0	0	0.001	0.001	0	0	0.001	0.001	0.001	0	0	0	0.001	0.001	0.001	0	0	0	0.001	0.001	0.001	0	0	0	0.001	0.001	0.001	0	0	0
Enterobacteriaceae_Kosakonia_oryzae	0.001	0.001	0.001	0.001	0.001	0.001	0.001	0.001	0.001	0.001	0.001	0.001	0.001	0.001	0.001	0.001	0.001	0.001	0	0.001	0.001	0.001	0.001	0.001	0.001	0.001	0.001	0.001	0.001	0.001	0.001	0.001	0.001	0.001	0.001	0.001	0.001	0.001	0.001	0.001	0.001	0.001	0.001
Enterobacteriaceae_Kosakonia_oryzendophytica	0.001	0.001	0.001	0.001	0.001	0	0	0	0	0	0	0	0	0	0	0.002	0.001	0.002	0.001	0.002	0.002	0.002	0.003	0.003	0.003	0.002	0.003	0.003	0.003	0.003	0.003	0.002	0.003	0.003	0.003	0.004	0.003	0.001	0.002	0.002	0.002	0.002	0.002
Enterobacteriaceae_Kosakonia_oryziphila	0.001	0.001	0.002	0.001	0.001	0	0	0	0	0	0	0	0	0	0	0.002	0.001	0.001	0.001	0.002	0.001	0.001	0.001	0.001	0	0.002	0.002	0.002	0	0	0	0.002	0.002	0.002	0	0	0	0.001	0.001	0.001	0.001	0.001	0.001
Enterobacteriaceae_Kosakonia_pseudosacchari	0.001	0.001	0.001	0.001	0.001	0	0.001	0	0	0.001	0.001	0.001	0.001	0.001	0.001	0.001	0.001	0	0	0.001	0.001	0.001	0.001	0.001	0.001	0.001	0.001	0.001	0.001	0.001	0.001	0.001	0.001	0.001	0.001	0.001	0.001	0.001	0	0	0	0	0
Enterobacteriaceae_Kosakonia_radicincitans	0.001	0.001	0.001	0.001	0.001	0	0.001	0.001	0.001	0.001	0.001	0.001	0.001	0.001	0.001	0.001	0.001	0.001	0.001	0.001	0.001	0.001	0.001	0.001	0.001	0.001	0.001	0.001	0.001	0.001	0.001	0.001	0.001	0.001	0.001	0.001	0.001	0.001	0.001	0.001	0.001	0	0.001
Enterobacteriaceae_Kosakonia_sacchari	0.001	0.001	0.001	0.001	0.001	0.001	0	0.001	0	0	0	0	0	0	0	0.001	0.002	0.001	0.001	0.002	0.002	0.001	0.001	0.001	0.001	0.002	0.002	0.002	0.001	0.001	0.001	0.002	0.002	0.001	0.001	0.001	0.001	0.002	0.002	0.002	0.002	0.002	0.002
Enterobacteriaceae_Kosakonia_sacchari_cluster 1	0	0	0.001	0.001	0.001	0	0	0	0	0	0	0	0	0	0	0.001	0.001	0.001	0.001	0.001	0.001	0.001	0	0	0	0.001	0.001	0.001	0	0	0	0.001	0.001	0.001	0	0	0	0.001	0.001	0.001	0.001	0.001	0
Enterobacteriaceae_Kosakonia_sacchari_cluster 2	0.001	0	0.001	0.001	0.001	0	0	0	0	0	0	0	0	0	0	0.001	0.001	0	0	0	0	0	0	0	0	0	0.001	0	0	0	0	0	0	0	0	0	0	0	0	0	0	0	0
Enterobacteriaceae_Kosakonia_sacchari_cluster 3	0	0	0	0	0	0	0	0	0	0	0	0	0	0	0	0.001	0	0	0	0.001	0.001	0.001	0	0	0	0.001	0.001	0.001	0	0	0	0.001	0.001	0.001	0	0	0	0.001	0.001	0.001	0	0	0.001
Enterobacteriaceae_Kosakonia_sp.	0.001	0.001	0.001	0.001	0.001	0	0	0	0	0	0	0	0	0	0	0.001	0.001	0	0	0.001	0.001	0.001	0	0	0	0.001	0.001	0.001	0	0	0	0.001	0.001	0.001	0	0	0	0.001	0.001	0.001	0	0	0
Enterobacteriaceae_Leclercia	0.002	0.002	0.002	0.002	0.003	0.001	0.001	0.001	0.001	0.001	0.002	0.002	0.001	0.001	0.002	0.002	0.002	0.001	0.001	0.004	0.003	0.003	0.002	0.002	0.002	0.004	0.003	0.003	0.002	0.002	0.002	0.004	0.004	0.004	0.002	0.002	0.002	0.004	0.004	0.003	0.002	0.002	0.002
Enterobacteriaceae_Leclercia_adecarboxylata	0.001	0.002	0.002	0.002	0.002	0.002	0.002	0.001	0.001	0.001	0.001	0.001	0.001	0.001	0.001	0.002	0.002	0.002	0.001	0.003	0.003	0.003	0.002	0.002	0.002	0.004	0.003	0.003	0.002	0.002	0.002	0.003	0.003	0.003	0.002	0.002	0.002	0.004	0.004	0.004	0.003	0.003	0.003
Enterobacteriaceae_Leclercia_adecarboxylata_cluster 1	0.001	0.001	0.001	0.001	0.001	0	0	0	0	0	0	0	0	0	0	0.001	0.001	0.001	0.001	0.002	0.002	0.002	0.001	0.001	0.001	0.002	0.002	0.002	0.001	0.001	0.001	0.002	0.002	0.002	0.001	0.001	0.001	0.002	0.002	0.002	0.002	0.001	0.001
Enterobacteriaceae_Leclercia_adecarboxylata_cluster 2	0	0	0	0	0	0.002	0.001	0.001	0	0	0	0	0	0	0	0	0	0	0	0.001	0.001	0.001	0.001	0	0	0.001	0.001	0.001	0.001	0	0	0.001	0.001	0.001	0.001	0	0	0.001	0.001	0.001	0.001	0.001	0.001
Enterobacteriaceae_Leclercia_adecarboxylata_cluster 3	0	0	0	0	0.001	0	0	0	0	0	0	0	0	0	0	0.003	0.002	0.003	0.002	0.008	0.008	0.009	0.008	0.008	0.009	0.009	0.008	0.009	0.009	0.008	0.009	0.009	0.009	0.01	0.009	0.008	0.009	0.019	0.02	0.02	0.018	0.018	0.018
Enterobacteriaceae_Leclercia_adecarboxylata_cluster 4	0.001	0.001	0.001	0.001	0.001	0	0	0	0	0	0	0	0	0	0	0.001	0.001	0	0	0.001	0.001	0.001	0	0.001	0.001	0.001	0.001	0.001	0.001	0.001	0.001	0.001	0.001	0.001	0.001	0.001	0.001	0.001	0.001	0.001	0.001	0.001	0.001
Enterobacteriaceae_Leclercia_adecarboxylata_cluster 5	0.001	0	0	0	0.001	0	0	0	0	0	0	0	0	0	0	0.001	0	0.001	0	0.001	0.001	0.001	0.002	0.001	0.001	0.001	0.001	0.001	0.002	0.002	0.001	0.001	0.001	0.001	0.002	0.002	0.002	0.002	0.003	0.002	0.003	0.003	0.002
Enterobacteriaceae_Leclercia_sp.	0.001	0.001	0.001	0.001	0.001	0.001	0	0	0.001	0	0	0	0	0.001	0.001	0.001	0.001	0.001	0.001	0.002	0.002	0.002	0.001	0.001	0.001	0.002	0.002	0.002	0.002	0.001	0.001	0.002	0.002	0.002	0.002	0.001	0.001	0.003	0.003	0.003	0.003	0.003	0.003
Enterobacteriaceae_Leclercia_sp._1	0.006	0.003	0.002	0.002	0.001	0	0	0	0	0	0	0.001	0.001	0.001	0.001	0.007	0.004	0.003	0.003	0.003	0.004	0.005	0.003	0.004	0.004	0.003	0.004	0.005	0.003	0.005	0.004	0.004	0.004	0.006	0.003	0.005	0.004	0.008	0.012	0.013	0.007	0.005	0.005
Enterobacteriaceae_Leclercia_sp._2	0.001	0	0.001	0.001	0.001	0.001	0.001	0.001	0.001	0.001	0.001	0.001	0.001	0.001	0.001	0.001	0.001	0	0	0.001	0.001	0.001	0.001	0.001	0.001	0.001	0.001	0.001	0.001	0.001	0.001	0.001	0.001	0.001	0.001	0.001	0.001	0.002	0.002	0.002	0.002	0.002	0.002
Enterobacteriaceae_Leclercia_sp._3	0	0.001	0.001	0.001	0.001	0	0	0	0	0	0	0	0	0	0	0.001	0.001	0	0	0.001	0.001	0.002	0.001	0.001	0.001	0.002	0.002	0.002	0.001	0.001	0.001	0.002	0.002	0.002	0.001	0.001	0.001	0.002	0.002	0.002	0.001	0.001	0.001
Enterobacteriaceae_Leclercia_sp._4	0.001	0.001	0.001	0.001	0.001	0	0	0.001	0.001	0.001	0.001	0.001	0.001	0.001	0.001	0.001	0.001	0	0	0.002	0.002	0.002	0.001	0.001	0.001	0.002	0.002	0.002	0.001	0.001	0.001	0.002	0.002	0.002	0.001	0.001	0.001	0.002	0.001	0.002	0.001	0.001	0.001
Enterobacteriaceae_Lelliottia	0.02	0.01	0.009	0.007	0.005	0	0	0	0	0.003	0.002	0.004	0.003	0.003	0.003	0.005	0.01	0	0.001	0.004	0.005	0.004	0	0	0	0.004	0.005	0.005	0	0	0	0.005	0.005	0.004	0.002	0.001	0.001	0.005	0.006	0.005	0	0.002	0.003
Enterobacteriaceae_Lelliottia_amnigena	0	0	0	0	0	0	0	0	0	0	0	0	0	0	0	0	0	0	0	0	0	0	0	0	0	0	0	0	0	0	0	0	0	0	0	0	0	0	0	0.011	0	0	0
Enterobacteriaceae_Lelliottia_amnigena_cluster 1	0.001	0.001	0.001	0.001	0.001	0	0	0	0	0	0	0	0	0	0	0.001	0.001	0	0	0.001	0.001	0.001	0.001	0.001	0.001	0.002	0.002	0.002	0.001	0.001	0.001	0.002	0.002	0.002	0.001	0.001	0.001	0.002	0.002	0.002	0.001	0.001	0.001
Enterobacteriaceae_Lelliottia_amnigena_cluster 2	0.001	0.001	0.001	0.001	0.001	0.001	0.001	0.001	0.001	0.001	0.001	0.001	0.001	0.001	0.001	0.002	0.001	0.001	0.001	0.002	0.002	0.002	0.001	0.001	0.001	0.002	0.002	0.002	0.001	0.001	0.001	0.002	0.002	0.002	0.001	0.001	0.001	0.003	0.002	0.002	0.001	0.001	0.001
Enterobacteriaceae_Lelliottia_jeotgali	0.001	0.001	0.001	0.001	0.001	0.001	0.001	0.001	0.001	0.001	0.001	0.001	0.001	0.001	0.001	0.002	0.001	0.001	0.001	0.003	0.003	0.003	0.002	0.002	0.002	0.003	0.003	0.003	0.002	0.002	0.002	0.003	0.003	0.003	0.002	0.002	0.002	0.004	0.004	0.004	0.003	0.003	0.003
Enterobacteriaceae_Lelliottia_nimipressuralis	0	0	0	0	0	0	0	0.103	0.078	0.062	0.052	0.045	0.039	0.035	0.031	0	0.027	0	0	0.055	0.073	0.054	0.043	0.029	0.021	0.058	0.078	0.058	0.045	0.03	0.023	0.058	0.078	0.058	0.045	0.03	0.022	0.124	0.145	0.109	0.046	0.122	0.114
Enterobacteriaceae_Lelliottia_nimipressuralis_cluster 1	0.001	0.001	0.001	0.001	0.001	0.001	0.001	0	0	0	0	0	0	0	0	0.001	0.001	0.002	0.001	0.002	0.002	0.002	0.001	0.001	0.001	0.002	0.002	0.002	0.001	0.001	0.001	0.002	0.002	0.002	0.001	0.001	0.001	0.003	0.003	0.003	0.002	0.002	0.002
Enterobacteriaceae_Lelliottia_nimipressuralis_cluster 2	0.001	0.001	0.001	0.001	0.001	0	0.001	0.001	0.001	0.001	0.001	0.001	0.001	0.001	0.001	0.008	0.004	0.01	0.007	0.025	0.025	0.025	0.026	0.026	0.026	0.027	0.027	0.027	0.027	0.027	0.028	0.027	0.027	0.027	0.027	0.028	0.028	0.055	0.056	0.057	0.054	0.054	0.054
Enterobacteriaceae_Limnobaculum_parvum	0	0	0	0	0	0	0	0	0	0	0	0	0	0	0	0	0	0	0	0.001	0.001	0.001	0.001	0.001	0.001	0.001	0.001	0.001	0.001	0.001	0.001	0.001	0.001	0.001	0.001	0.001	0.001	0.001	0.001	0.001	0.001	0.001	0.001
Enterobacteriaceae_Mangrovibacter	0	0	0.001	0.001	0	0	0	0	0	0	0	0	0	0	0	0.001	0.001	0.001	0.001	0.001	0.001	0.001	0	0	0	0.001	0.001	0.001	0	0	0	0.001	0.001	0.001	0	0	0	0	0	0	0	0	0
Enterobacteriaceae_Mangrovibacter_phragmitis	0	0	0	0	0	0	0	0	0	0	0	0	0	0	0	0	0	0	0	0	0	0	0	0	0	0	0	0	0	0	0	0	0	0	0	0	0	0	0	0	0	0	0
Enterobacteriaceae_Mangrovibacter_plantisponsor	0	0	0	0	0	0	0	0	0	0	0	0	0	0	0	0	0	0	0	0	0	0	0	0	0	0	0	0	0	0	0	0	0	0	0	0	0	0	0	0	0	0	0
Enterobacteriaceae_Mangrovibacter_sp.	0	0	0	0	0	0	0	0	0	0	0	0	0	0	0	0	0	0	0	0	0	0	0	0	0	0	0	0	0	0	0	0	0	0	0	0	0	0	0	0	0	0	0
Enterobacteriaceae_Metakosakonia_massiliensis	0.001	0.001	0.001	0.001	0.002	0	0.001	0.001	0.001	0.001	0.001	0.001	0.001	0	0	0.001	0.001	0.001	0.001	0.001	0.001	0.001	0.001	0.001	0.001	0.001	0.001	0.001	0.001	0.001	0.001	0.001	0.001	0.001	0.001	0.001	0.001	0.002	0.001	0.001	0.002	0.001	0.001
Enterobacteriaceae_Plesiomonas_shigelloides	0	0	0	0	0	0	0	0	0	0	0	0	0	0	0	0.001	0	0	0	0.001	0.001	0.001	0	0	0	0.001	0.001	0.001	0	0	0	0.001	0.001	0.001	0	0	0	0.001	0.001	0.001	0.001	0.001	0.001
Enterobacteriaceae_Pluralibacter	0	0.019	0.013	0.01	0.008	0	0	0	0	0	0	0	0	0	0	0	0.013	0.024	0.015	0.013	0.013	0.01	0	0	0	0.014	0.014	0.014	0	0	0	0.014	0.014	0.01	0	0	0	0.022	0.015	0.015	0	0	0
Enterobacteriaceae_Pluralibacter_gergoviae	0.001	0.001	0.001	0.001	0.001	0.001	0.001	0.001	0.001	0.001	0.001	0.001	0.001	0.001	0.001	0.001	0.001	0	0	0.001	0.001	0.001	0	0	0	0.001	0.001	0.001	0	0	0	0.001	0.001	0.001	0	0	0.001	0.001	0.001	0.001	0.001	0.001	0.001
Enterobacteriaceae_Pluralibacter_sp.	0.001	0.001	0.001	0.001	0.001	0	0	0	0	0	0	0	0	0	0	0.001	0.001	0	0	0.001	0.001	0.001	0	0	0	0.001	0.001	0.001	0	0	0	0.001	0.001	0.001	0	0	0	0.001	0.001	0.001	0	0	0
Enterobacteriaceae_Pseudescherichia_vulneris	0.004	0.004	0.004	0.004	0.004	0.003	0.004	0.003	0.004	0.004	0.004	0.004	0.004	0.004	0.004	0.003	0.002	0.001	0.001	0.006	0.006	0.006	0.002	0.002	0.002	0.006	0.007	0.006	0.003	0.003	0.003	0.007	0.008	0.007	0.002	0.003	0.003	0.003	0.003	0.003	0	0.001	0.001
Enterobacteriaceae_Pseudescherichia_vulneris_cluster 1	0.001	0.001	0.001	0.001	0.001	0	0	0	0.001	0.001	0.001	0	0	0.001	0.001	0.001	0.001	0.001	0.001	0.001	0.001	0.001	0.001	0.001	0.001	0.001	0.001	0.001	0.001	0.001	0.001	0.001	0.001	0.001	0.001	0.001	0.001	0.001	0.001	0.001	0.001	0.001	0.001
Enterobacteriaceae_Pseudescherichia_vulneris_cluster 2	0	0.001	0.001	0.001	0.001	0.001	0	0	0	0.001	0.001	0.001	0.001	0.001	0	0.001	0.001	0.001	0.001	0.001	0.001	0.001	0.001	0.001	0.001	0.001	0.001	0.001	0.001	0.001	0.001	0.001	0.001	0.001	0.001	0.001	0.001	0.001	0.001	0.001	0.001	0.001	0.001
Enterobacteriaceae_Raoultella	0.001	0.001	0.001	0.002	0.002	0.001	0.001	0.001	0.001	0.001	0.001	0.001	0.001	0.001	0.001	0.002	0.002	0.001	0.001	0.002	0.002	0.001	0.001	0.001	0.001	0.002	0.002	0.002	0.001	0.001	0.001	0.001	0.001	0.001	0.001	0.001	0.001	0.001	0.001	0.001	0.001	0.001	0.001
Enterobacteriaceae_Raoultella_ornithinolytica	0.001	0.001	0.001	0.001	0.001	0	0	0	0	0	0	0	0	0	0	0.001	0.001	0	0	0.001	0.001	0.001	0	0	0	0.001	0.001	0.001	0	0	0	0.001	0.001	0.001	0	0	0	0.001	0.001	0.001	0	0	0
Enterobacteriaceae_Raoultella_planticola	0.002	0.001	0.002	0.002	0.001	0.001	0.001	0.001	0.001	0.001	0.001	0.001	0.001	0.001	0.001	0.001	0.001	0.001	0	0.001	0.001	0.001	0.001	0.001	0.001	0.001	0.002	0.002	0.001	0.001	0.001	0.001	0.001	0.001	0.001	0.001	0.001	0.001	0.001	0.001	0.001	0.001	0.001
Enterobacteriaceae_Raoultella_sp.	0.001	0.001	0.001	0.001	0.001	0	0	0	0.001	0.001	0	0	0	0	0	0.002	0.001	0	0	0.001	0.001	0.001	0.001	0.001	0.001	0.001	0.001	0.001	0.001	0.001	0.001	0.001	0.001	0.001	0.001	0.001	0.001	0.002	0.002	0.002	0.001	0.001	0.001
Enterobacteriaceae_Raoultella_terrigena	0.001	0.002	0.001	0.001	0.001	0.001	0.001	0.001	0.001	0.001	0.001	0.001	0.001	0.001	0.001	0.001	0.001	0.001	0.001	0.001	0.001	0.001	0	0.001	0.001	0.002	0.001	0.001	0.001	0.001	0.001	0.001	0.001	0.001	0.001	0.001	0.001	0.001	0.001	0.001	0	0	0
Enterobacteriaceae_Rosenbergiella_nectarea	0	0	0	0	0	0	0	0	0	0	0	0	0	0	0	0	0	0	0	0	0	0	0	0	0	0	0	0	0	0	0	0	0	0	0	0	0	0	0	0	0	0	0
Enterobacteriaceae_Salmonella	0.414	0.423	0.425	0.425	0.424	0.507	0.503	0.499	0.499	0.5	0.501	0.501	0.498	0.497	0.497	0.626	0.692	0.906	1.029	0.191	0.19	0.189	0.183	0.182	0.18	0.315	0.317	0.318	0.31	0.312	0.312	0.236	0.236	0.236	0.229	0.229	0.228	0.142	0.143	0.141	0.126	0.126	0.125
Enterobacteriaceae_Salmonella_arizonae	0.021	0.021	0.02	0.021	0.02	0.009	0.008	0.009	0.009	0.01	0.01	0.01	0.01	0.009	0.009	0.028	0.031	0.011	0.012	0.008	0.008	0.008	0.002	0.003	0.003	0.01	0.01	0.01	0.003	0.002	0.002	0.009	0.009	0.009	0.003	0.003	0.003	0.008	0.007	0.007	0.002	0.002	0.002
Enterobacteriaceae_Salmonella_Baguida	0.018	0.021	0.02	0.021	0.019	0	0	0	0	0.004	0.003	0.003	0.007	0.008	0.007	0.027	0.035	0	0	0.006	0.009	0.008	0.002	0.002	0.002	0.012	0.011	0.01	0.008	0.005	0.004	0.007	0.007	0.009	0	0	0	0.004	0.006	0.005	0.003	0.003	0.003
Enterobacteriaceae_Salmonella_Banjul	0.027	0.027	0.032	0.031	0.033	0	0	0	0	0	0	0.002	0.002	0.001	0.003	0.043	0.047	0.019	0.019	0.014	0.014	0.015	0.004	0.002	0.002	0.013	0.014	0.014	0.006	0.004	0.005	0.013	0.011	0.01	0.006	0.005	0.007	0.012	0.013	0.014	0.008	0.006	0.005
Enterobacteriaceae_Salmonella_bongori	0.02	0.019	0.02	0.02	0.021	0.011	0.009	0.009	0.008	0.008	0.008	0.008	0.009	0.009	0.008	0.026	0.03	0.011	0.011	0.009	0.01	0.009	0.002	0.002	0.003	0.01	0.01	0.01	0.002	0.003	0.003	0.011	0.01	0.01	0.003	0.003	0.003	0.009	0.008	0.009	0.004	0.003	0.003
Enterobacteriaceae_Salmonella_Degania	0.024	0.027	0.029	0.027	0.03	0.019	0.028	0.025	0.019	0.019	0.016	0.016	0.019	0.019	0.019	0.041	0.042	0.012	0.021	0.008	0.009	0.007	0	0	0	0.014	0.015	0.013	0.003	0.004	0.003	0.014	0.013	0.011	0	0.002	0.003	0.009	0.007	0.008	0.014	0.009	0.007
Enterobacteriaceae_Salmonella_diarizonae	0.023	0.029	0.03	0.029	0.029	0.022	0.015	0.012	0.013	0.012	0.011	0.011	0.01	0.012	0.012	0.038	0.048	0.022	0.02	0.012	0.01	0.01	0	0.001	0.002	0.01	0.01	0.01	0.002	0.002	0.002	0.011	0.01	0.011	0.002	0.003	0.004	0.016	0.015	0.016	0.003	0.003	0.003
Enterobacteriaceae_Salmonella_enterica	1.87	1.893	1.886	1.886	1.883	2.28	2.286	2.26	2.267	2.272	2.272	2.28	2.282	2.279	2.278	2.614	2.804	3.809	4.257	0.978	0.974	0.974	0.977	0.986	0.985	0.835	0.834	0.834	0.817	0.818	0.82	0.789	0.785	0.783	0.762	0.764	0.763	0.725	0.726	0.724	0.675	0.678	0.678
Enterobacteriaceae_Salmonella_enterica_Aba_cluster 1	0.033	0.031	0.03	0.029	0.026	0.008	0.004	0.003	0.009	0.007	0.006	0.006	0.008	0.009	0.009	0.033	0.037	0.011	0.014	0.012	0.012	0.011	0.002	0.002	0.002	0.021	0.02	0.018	0.005	0.005	0.007	0.014	0.014	0.015	0.002	0.002	0.001	0.007	0.006	0.007	0.001	0.003	0.002
Enterobacteriaceae_Salmonella_enterica_Aba_cluster 2	0.07	0.071	0.087	0.09	0.093	0.053	0.027	0.027	0.027	0.027	0.031	0.027	0.024	0.021	0.024	0.123	0.136	0.048	0.07	0.017	0.03	0.028	0	0.002	0.004	0.03	0.032	0.03	0.004	0.005	0.006	0.038	0.037	0.037	0.008	0.01	0.012	0.027	0.032	0.035	0.008	0.005	0.004
Enterobacteriaceae_Salmonella_enterica_Abaetetuba	0.092	0.093	0.062	0.046	0.056	0	0	0.117	0.088	0.071	0.059	0.101	0.089	0.079	0.071	0	0.091	0.114	0.073	0.031	0.062	0.046	0	0	0	0.033	0.022	0.017	0	0	0	0	0	0.033	0.051	0.034	0.051	0.035	0.071	0.071	0	0	0
Enterobacteriaceae_Salmonella_enterica_Abaetetuba_cluster 1	0.019	0.01	0.006	0.029	0.039	0	0	0.024	0.018	0.015	0.012	0.011	0.009	0.008	0.015	0.061	0.038	0.024	0.031	0.026	0.022	0.016	0.02	0.014	0.01	0.035	0.041	0.038	0.011	0.007	0.005	0.042	0.032	0.028	0.011	0.007	0.005	0	0.03	0.026	0.011	0.007	0.011
Enterobacteriaceae_Salmonella_enterica_Abaetetuba_cluster 2	0.084	0.042	0.084	0.063	0.068	0	0	0	0	0	0	0	0	0	0	0.045	0.138	0	0	0.057	0.075	0.071	0	0	0	0.03	0.04	0.045	0.046	0.031	0.023	0	0.04	0.03	0	0	0	0	0	0.032	0	0	0
Enterobacteriaceae_Salmonella_enterica_Aberdeen	0.044	0.033	0.052	0.056	0.075	0.084	0.042	0.028	0.021	0.017	0.014	0.012	0.011	0.019	0.017	0.094	0.094	0.027	0.035	0.022	0.025	0.026	0	0	0.006	0.04	0.042	0.036	0.024	0.016	0.018	0.056	0.048	0.04	0	0	0.006	0.034	0.028	0.042	0	0	0
Enterobacteriaceae_Salmonella_enterica_Abony_cluster 1	0.129	0.065	0.072	0.065	0.069	0	0.083	0.109	0.083	0.066	0.055	0.047	0.042	0.037	0.033	0.092	0.128	0	0.051	0.015	0.048	0.043	0.023	0.015	0.011	0.015	0.01	0.008	0	0.016	0.012	0.047	0.052	0.039	0.024	0.016	0.012	0.033	0.022	0.041	0	0	0
Enterobacteriaceae_Salmonella_enterica_Abony_cluster 2	0.104	0.092	0.087	0.082	0.079	0.008	0.034	0.028	0.031	0.029	0.028	0.028	0.026	0.028	0.026	0.11	0.129	0.04	0.049	0.033	0.032	0.033	0.013	0.012	0.012	0.036	0.035	0.036	0.013	0.014	0.014	0.039	0.039	0.037	0.017	0.015	0.014	0.034	0.032	0.038	0.01	0.011	0.009
Enterobacteriaceae_Salmonella_enterica_Abortusequi	0.074	0.072	0.075	0.08	0.078	0	0	0	0.005	0.004	0.013	0.016	0.017	0.015	0.017	0.127	0.109	0.043	0.051	0.032	0.031	0.029	0.008	0.01	0.012	0.052	0.045	0.042	0.022	0.02	0.015	0.048	0.043	0.037	0.014	0.011	0.008	0.036	0.037	0.035	0.011	0.009	0.008
Enterobacteriaceae_Salmonella_enterica_Abortusovis	0.075	0.06	0.083	0.086	0.085	0.021	0.021	0.021	0.016	0.012	0.031	0.027	0.023	0.023	0.021	0.106	0.101	0.047	0.051	0.04	0.036	0.036	0.011	0.008	0.006	0.029	0.026	0.027	0.003	0.008	0.006	0.027	0.032	0.03	0.009	0.008	0.009	0.031	0.029	0.027	0.012	0.008	0.006
Enterobacteriaceae_Salmonella_enterica_Adelaide_cluster 1	0.073	0.092	0.087	0.084	0.084	0	0.03	0.02	0.02	0.016	0.013	0.011	0.015	0.02	0.022	0.069	0.14	0.042	0.043	0.03	0.028	0.027	0.003	0.004	0.003	0.036	0.031	0.035	0.003	0.004	0.007	0.036	0.037	0.04	0.009	0.008	0.006	0.02	0.017	0.019	0.018	0.014	0.013
Enterobacteriaceae_Salmonella_enterica_Adelaide_cluster 2	0.06	0.061	0.088	0.083	0.078	0.026	0.013	0.034	0.032	0.031	0.043	0.041	0.039	0.037	0.039	0.096	0.11	0.021	0.037	0.023	0.023	0.026	0.007	0.007	0.009	0.034	0.037	0.037	0.015	0.012	0.011	0.036	0.032	0.042	0.007	0.015	0.013	0.026	0.024	0.023	0.004	0.003	0.006
Enterobacteriaceae_Salmonella_enterica_Agama	0.046	0.039	0.041	0.046	0.043	0	0	0	0.015	0.012	0.01	0.008	0.007	0.007	0.006	0.041	0.065	0.019	0.012	0.031	0.027	0.026	0.008	0.011	0.008	0.011	0.011	0.014	0	0	0.004	0.011	0.018	0.019	0.009	0.006	0.004	0.012	0.012	0.015	0	0	0
Enterobacteriaceae_Salmonella_enterica_Agbeni	0.03	0.045	0.05	0.06	0.048	0.114	0.172	0.114	0.115	0.092	0.077	0.066	0.087	0.077	0.081	0.08	0.059	0.055	0.047	0.01	0.02	0.015	0	0	0.016	0.021	0.014	0.022	0	0	0.008	0.022	0.021	0.016	0	0	0	0.011	0.008	0.017	0	0	0.008
Enterobacteriaceae_Salmonella_enterica_Ago	0.057	0.069	0.076	0.072	0.078	0.043	0.022	0.014	0.022	0.035	0.029	0.031	0.033	0.029	0.026	0.103	0.101	0.049	0.054	0.054	0.049	0.046	0.018	0.016	0.015	0.045	0.033	0.033	0.006	0.008	0.006	0.029	0.022	0.022	0	0.004	0.006	0.048	0.041	0.033	0.013	0.009	0.006
Enterobacteriaceae_Salmonella_enterica_Agona	3.073	3.122	3.086	3.071	3.085	3.316	3.368	3.36	3.391	3.351	3.327	3.35	3.378	3.364	3.368	2.925	1.851	3.842	2.489	5.769	5.761	5.763	5.247	5.247	5.208	0.029	0.029	0.03	0.006	0.006	0.008	0.028	0.028	0.028	0.006	0.005	0.007	0.026	0.026	0.027	0.008	0.008	0.007
Enterobacteriaceae_Salmonella_enterica_Agoueve_88	0.019	0.018	0.018	0.017	0.018	0.016	0.012	0.011	0.01	0.008	0.007	0.008	0.008	0.007	0.006	0.028	0.029	0.015	0.015	0.009	0.011	0.013	0.001	0.002	0.002	0.009	0.009	0.01	0.002	0.003	0.002	0.016	0.016	0.014	0.002	0.002	0.003	0.005	0.006	0.006	0.002	0.003	0.004
Enterobacteriaceae_Salmonella_enterica_Alachua	0.06	0.061	0.064	0.069	0.067	0.077	0.039	0.051	0.048	0.047	0.045	0.044	0.039	0.039	0.035	0.097	0.126	0.037	0.028	0.027	0.023	0.024	0.011	0.011	0.008	0.036	0.034	0.036	0.006	0.011	0.017	0.098	0.094	0.094	0.034	0.045	0.053	0.027	0.028	0.021	0.017	0.011	0.011
Enterobacteriaceae_Salmonella_enterica_Alachua_cluster 1	0.023	0.02	0.021	0.025	0.027	0	0.006	0.008	0.006	0.008	0.006	0.007	0.008	0.009	0.008	0.071	0.029	0.022	0.025	0.017	0.014	0.013	0	0	0.002	0.02	0.018	0.014	0.006	0.005	0.004	3.373	3.345	3.347	3.546	3.469	3.451	0.013	0.008	0.01	0	0.001	0.001
Enterobacteriaceae_Salmonella_enterica_Alachua_cluster 2	0.06	0.051	0.058	0.056	0.053	0.014	0.022	0.019	0.018	0.017	0.024	0.023	0.024	0.021	0.022	0.086	0.092	0.026	0.037	0.028	0.025	0.027	0.01	0.008	0.007	0.023	0.021	0.026	0.006	0.007	0.006	0.023	0.025	0.026	0.006	0.004	0.006	0.03	0.024	0.025	0.002	0.007	0.006
Enterobacteriaceae_Salmonella_enterica_Albany	0.013	0.016	0.014	0.014	0.013	0.006	0.003	0.002	0.003	0.004	0.003	0.004	0.004	0.003	0.004	0.018	0.022	0.004	0.006	0.004	0.005	0.006	0	0	0.001	0.007	0.007	0.007	0	0.001	0.001	0.003	0.003	0.004	0	0.001	0	0.005	0.003	0.004	0.001	0.001	0
Enterobacteriaceae_Salmonella_enterica_Albuquerque	0.066	0.059	0.067	0.069	0.072	0.013	0.013	0.009	0.01	0.016	0.016	0.017	0.022	0.021	0.019	0.079	0.105	0.021	0.044	0.032	0.033	0.031	0.009	0.009	0.008	0.035	0.037	0.032	0.017	0.014	0.014	0.03	0.033	0.033	0.006	0.006	0.006	0.031	0.033	0.029	0.002	0.001	0.002
Enterobacteriaceae_Salmonella_enterica_Altendorf	0.006	0.005	0.004	0.005	0.005	0.006	0.003	0.004	0.003	0.002	0.002	0.002	0.001	0.001	0.002	0.005	0.008	0.003	0.003	0.002	0.002	0.002	0.001	0.001	0	0.001	0.002	0.003	0.001	0.001	0	0.003	0.002	0.002	0	0	0	0.002	0.002	0.002	0	0.001	0.001
Enterobacteriaceae_Salmonella_enterica_Altona_cluster 1	0.073	0.081	0.079	0.078	0.071	0	0	0	0	0	0.019	0.016	0.021	0.019	0.023	0.117	0.092	0.045	0.052	0.035	0.026	0.022	0.008	0.01	0.012	0.047	0.035	0.04	0	0	0.008	0.032	0.032	0.034	0	0	0.004	0.056	0.068	0.056	0.008	0.006	0.008
Enterobacteriaceae_Salmonella_enterica_Altona_cluster 2	0.073	0.082	0.085	0.09	0.084	0	0	0	0.008	0.006	0.005	0.013	0.016	0.017	0.022	0.134	0.126	0.035	0.042	0.03	0.029	0.027	0.009	0.009	0.006	0.032	0.035	0.034	0.018	0.012	0.009	0.023	0.029	0.031	0.009	0.009	0.007	0.034	0.035	0.03	0.009	0.006	0.007
Enterobacteriaceae_Salmonella_enterica_Amager	0.045	0.046	0.046	0.057	0.046	0	0	0	0	0	0	0	0	0	0.018	0.024	0.105	0.028	0.054	0.031	0.02	0.038	0.048	0.032	0.024	0.049	0.033	0.025	0	0.017	0.013	0.016	0.011	0.008	0	0.017	0.013	0.053	0.058	0.044	0	0	0
Enterobacteriaceae_Salmonella_enterica_Amersfoort/Charity	0.087	0.073	0.077	0.084	0.077	0	0.009	0.006	0.005	0.019	0.016	0.021	0.021	0.021	0.021	0.091	0.112	0.045	0.056	0.039	0.034	0.033	0.01	0.01	0.008	0.056	0.043	0.038	0.013	0.009	0.009	0.031	0.027	0.028	0.011	0.007	0.007	0.019	0.022	0.022	0.005	0.007	0.008
Enterobacteriaceae_Salmonella_enterica_Amoutive	0.275	0.139	0.124	0.093	0.074	0.351	0.177	0.117	0.088	0.071	0.118	0.101	0.089	0.079	0.071	0.049	0.121	0	0	0.062	0.041	0.031	0	0	0	0	0	0	0	0	0	0	0	0	0	0	0	0	0	0.018	0	0	0
Enterobacteriaceae_Salmonella_enterica_Amsterdam_cluster 1	0.065	0.058	0.07	0.072	0.067	0	0.021	0.014	0.021	0.021	0.021	0.018	0.021	0.023	0.023	0.058	0.099	0.014	0.026	0.013	0.014	0.016	0.003	0.004	0.003	0.018	0.016	0.016	0.009	0.008	0.006	0.014	0.016	0.017	0.003	0.004	0.005	0.023	0.021	0.018	0	0	0.002
Enterobacteriaceae_Salmonella_enterica_Amsterdam_cluster 2	0.11	0.081	0.091	0.102	0.096	0	0	0.016	0.024	0.028	0.031	0.034	0.047	0.042	0.043	0.111	0.146	0.068	0.088	0.033	0.03	0.031	0.026	0.017	0.016	0.053	0.05	0.046	0	0	0	0.035	0.038	0.042	0.021	0.014	0.01	0.019	0.022	0.019	0	0	0
Enterobacteriaceae_Salmonella_enterica_Anatum	0.78	0.592	0.755	0.715	0.709	1.493	1.316	1.119	0.845	0.828	0.814	0.807	0.756	0.67	0.678	2.553	2.027	2.477	1.592	0.993	0.945	1.102	1.135	1.102	0.955	0	0	0	0	0	0	0	0.047	0.035	0	0	0	0.038	0.05	0.037	0	0	0
Enterobacteriaceae_Salmonella_enterica_Anfo	0.037	0.056	0.059	0.056	0.056	0	0	0	0	0.007	0.018	0.015	0.013	0.02	0.021	0.079	0.073	0.017	0.033	0.031	0.025	0.028	0.005	0.003	0.002	0.03	0.024	0.027	0.015	0.014	0.01	0.023	0.027	0.023	0.01	0.007	0.005	0.025	0.021	0.019	0	0	0.01
Enterobacteriaceae_Salmonella_enterica_Antsalova	0.056	0.068	0.072	0.071	0.07	0	0	0.014	0.011	0.009	0.014	0.012	0.011	0.01	0.009	0.096	0.096	0.035	0.045	0.019	0.025	0.023	0.024	0.016	0.012	0.028	0.032	0.028	0.006	0.004	0.003	0.041	0.038	0.042	0.006	0.013	0.009	0.017	0.02	0.017	0	0	0.003
Enterobacteriaceae_Salmonella_enterica_Apapa	0.034	0.038	0.031	0.036	0.035	0	0	0.015	0.016	0.022	0.018	0.016	0.017	0.015	0.013	0.073	0.051	0.018	0.025	0.019	0.019	0.025	0	0	0.002	0.014	0.012	0.016	0.006	0.004	0.003	0.012	0.019	0.017	0	0.002	0.002	0.013	0.01	0.01	0	0	0
Enterobacteriaceae_Salmonella_enterica_Apeyeme	0.05	0.088	0.109	0.107	0.09	0	0	0	0	0.038	0.032	0.027	0.024	0.021	0.019	0.08	0.173	0.031	0.05	0.059	0.039	0.029	0.013	0.018	0.02	0.036	0.03	0.04	0	0.009	0.007	0.018	0.024	0.036	0.014	0.009	0.014	0.067	0.058	0.048	0	0	0.007
Enterobacteriaceae_Salmonella_enterica_Arechavaleta_cluster 1	0.088	0.069	0.073	0.07	0.069	0.026	0.026	0.026	0.026	0.026	0.026	0.03	0.026	0.029	0.026	0.12	0.103	0.034	0.038	0.025	0.029	0.028	0.004	0.005	0.005	0.11	0.101	0.103	0.076	0.076	0.08	0.034	0.028	0.028	0.004	0.005	0.006	0.034	0.031	0.031	0.008	0.005	0.012
Enterobacteriaceae_Salmonella_enterica_Arechavaleta_cluster 2	0.046	0.058	0.05	0.055	0.062	0.087	0.044	0.044	0.033	0.026	0.022	0.019	0.017	0.015	0.022	0.073	0.09	0.014	0.018	0.012	0.013	0.013	0.006	0.004	0.003	0.029	0.036	0.037	0.013	0.008	0.01	0.012	0.019	0.023	0.013	0.013	0.013	0.013	0.015	0.013	0	0.004	0.006
Enterobacteriaceae_Salmonella_enterica_Aschersleben	0.086	0.081	0.087	0.078	0.077	0	0	0	0	0	0	0	0	0	0	0.079	0.122	0.023	0.029	0.017	0.017	0.019	0.007	0.004	0.01	0.035	0.033	0.027	0	0.009	0.014	0.004	0.009	0.009	0	0	0	0.009	0.016	0.021	0	0.005	0.003
Enterobacteriaceae_Salmonella_enterica_Atento	0.114	0.094	0.09	0.089	0.098	0.04	0.02	0.013	0.01	0.008	0.02	0.017	0.02	0.022	0.02	0.11	0.174	0.083	0.086	0.07	0.056	0.044	0	0.004	0.005	0.037	0.045	0.052	0	0.004	0.009	0.022	0.022	0.026	0.006	0.008	0.014	0.064	0.061	0.05	0	0.004	0.003
Enterobacteriaceae_Salmonella_enterica_Augustenborg/Mgulani	0.032	0.021	0.025	0.021	0.021	0	0	0	0	0.008	0.007	0.006	0.01	0.009	0.008	0.034	0.035	0.007	0.008	0.018	0.017	0.014	0	0	0.003	0.015	0.015	0.015	0	0	0.003	0.015	0.018	0.015	0	0	0.003	0.012	0.011	0.01	0	0.004	0.003
Enterobacteriaceae_Salmonella_enterica_Baildon	0.096	0.069	0.064	0.066	0.066	0	0.026	0.017	0.026	0.021	0.035	0.03	0.04	0.035	0.032	0.095	0.117	0.025	0.027	0.028	0.025	0.025	0	0	0	0.03	0.026	0.032	0.008	0.01	0.008	0.025	0.023	0.022	0.008	0.005	0.004	0.011	0.011	0.016	0.008	0.005	0.004
Enterobacteriaceae_Salmonella_enterica_Ball	0.103	0.063	0.076	0.078	0.075	0	0	0	0	0	0	0	0	0.009	0.008	0.055	0.15	0.026	0.049	0.056	0.056	0.049	0.022	0.015	0.011	0.089	0.104	0.119	0.069	0.069	0.081	0.037	0.035	0.041	0	0.008	0.006	0.04	0.027	0.032	0.023	0.016	0.012
Enterobacteriaceae_Salmonella_enterica_Bangkok	0.076	0.089	0.069	0.067	0.066	0	0	0.015	0.011	0.014	0.011	0.013	0.011	0.018	0.02	0.06	0.106	0.036	0.035	0.028	0.03	0.033	0.012	0.012	0.011	0.025	0.023	0.028	0.003	0.004	0.003	0.032	0.032	0.029	0.003	0.002	0.002	0.027	0.026	0.025	0.01	0.009	0.01
Enterobacteriaceae_Salmonella_enterica_Bardo	0.157	0.159	0.119	0.099	0.095	0	0	0	0	0	0	0	0	0	0	0.189	0.117	0.024	0.016	0.013	0.018	0.02	0.021	0.014	0.01	0.014	0.019	0.028	0	0	0	0.014	0.028	0.035	0.022	0.015	0.011	0.03	0.03	0.045	0.022	0.03	0.022
Enterobacteriaceae_Salmonella_enterica_Bareilly	0.077	0.05	0.048	0.047	0.038	0	0	0	0	0	0	0	0	0	0.004	0.141	0.061	0.054	0.074	0.019	0.012	0.011	0.006	0.004	0.003	0.016	0.024	0.02	0.012	0.008	0.012	0.02	0.016	0.016	0	0	0	0.013	0.017	0.017	0.006	0.008	0.012
Enterobacteriaceae_Salmonella_enterica_Bareilly_cluster 2	0.085	0.075	0.1	0.102	0.086	0	0.041	0.027	0.02	0.016	0.014	0.012	0.01	0.018	0.016	0.114	0.147	0.119	0.093	0.051	0.053	0.05	0	0.008	0.011	0.023	0.02	0.019	0	0	0	0.069	0.046	0.042	0.012	0.016	0.012	0.033	0.022	0.033	0.036	0.024	0.024
Enterobacteriaceae_Salmonella_enterica_Bareilly_cluster 3	0.035	0.063	0.071	0.054	0.061	0	0.034	0.023	0.017	0.014	0.011	0.029	0.026	0.03	0.027	0.066	0.076	0.033	0.035	0.03	0.032	0.036	0	0	0	0.025	0.025	0.022	0	0	0	0.013	0.017	0.019	0.01	0.007	0.01	0.02	0.014	0.017	0.01	0.007	0.005
Enterobacteriaceae_Salmonella_enterica_Bareilly_cluster 4	0	0.013	0.017	0.019	0.035	0	0	0	0	0	0	0.014	0.012	0.011	0.01	0.134	0.058	0.047	0.05	0.042	0.039	0.03	0	0	0	0.027	0.03	0.032	0.014	0.019	0.014	0	0.018	0.014	0	0.019	0.014	0.039	0.026	0.029	0	0	0
Enterobacteriaceae_Salmonella_enterica_Bareilly_cluster 5	0.028	0.042	0.047	0.056	0.056	0	0	0	0	0	0	0	0	0	0.011	0.074	0.055	0.035	0.044	0.038	0.038	0.028	0	0	0.007	0.05	0.04	0.035	0	0	0	0	0	0.005	0.016	0.01	0.008	0.043	0.043	0.037	0	0.011	0.024
Enterobacteriaceae_Salmonella_enterica_Bareilly_cluster 6	0	0.034	0.045	0.061	0.071	0	0	0.028	0.021	0.034	0.028	0.024	0.021	0.019	0.017	0.118	0.08	0.027	0.018	0.022	0.04	0.041	0.023	0.016	0.012	0.024	0.032	0.032	0	0.008	0.006	0.008	0.011	0.008	0	0.008	0.006	0.026	0.023	0.017	0	0	0
Enterobacteriaceae_Salmonella_enterica_Barranquilla	0.024	0.028	0.032	0.029	0.031	0.013	0.007	0.004	0.003	0.005	0.004	0.004	0.005	0.004	0.007	0.042	0.051	0.028	0.023	0.014	0.015	0.012	0.005	0.004	0.004	0.031	0.034	0.031	0.032	0.027	0.026	0.006	0.005	0.007	0.006	0.005	0.004	0.005	0.008	0.007	0.006	0.004	0.004
Enterobacteriaceae_Salmonella_enterica_Beaudesert	0.014	0.021	0.023	0.026	0.026	0	0.004	0.005	0.004	0.003	0.003	0.003	0.003	0.003	0.005	0.034	0.031	0.008	0.008	0.009	0.011	0.01	0.004	0.004	0.003	0.012	0.013	0.013	0.003	0.005	0.003	0.01	0.013	0.011	0.003	0.003	0.002	0.008	0.009	0.009	0.005	0.003	0.002
Enterobacteriaceae_Salmonella_enterica_Benin	0.024	0.032	0.027	0.044	0.045	0.03	0.015	0.02	0.015	0.012	0.01	0.009	0.011	0.01	0.009	0.042	0.05	0.015	0.028	0.008	0.005	0.005	0	0	0.002	0.011	0.011	0.017	0.004	0.003	0.002	0.014	0.01	0.01	0	0.003	0.002	0.003	0.012	0.015	0	0	0.002
Enterobacteriaceae_Salmonella_enterica_Benue	0.039	0.043	0.042	0.046	0.045	0.05	0.038	0.033	0.025	0.025	0.025	0.025	0.028	0.031	0.03	0.08	0.071	0.036	0.031	0.031	0.026	0.027	0	0.002	0.003	0.028	0.031	0.029	0.007	0.007	0.007	0.026	0.023	0.028	0.007	0.007	0.005	0.018	0.022	0.021	0.004	0.002	0.002
Enterobacteriaceae_Salmonella_enterica_Bere_cluster 1	0.085	0.07	0.075	0.073	0.073	0.093	0.07	0.069	0.058	0.051	0.043	0.043	0.041	0.039	0.037	0.123	0.11	0.086	0.075	0.072	0.07	0.068	0.054	0.043	0.046	0.068	0.061	0.06	0.054	0.043	0.044	0.085	0.078	0.074	0.044	0.036	0.039	0.051	0.051	0.049	0.017	0.025	0.022
Enterobacteriaceae_Salmonella_enterica_Bere_cluster 2	0.032	0.053	0.062	0.072	0.071	0.02	0.01	0.013	0.015	0.024	0.02	0.02	0.02	0.023	0.02	0.099	0.103	0.033	0.04	0.039	0.033	0.036	0.011	0.011	0.008	0.034	0.034	0.036	0.006	0.008	0.006	0.042	0.037	0.036	0.006	0.004	0.003	0.03	0.023	0.023	0.015	0.012	0.01
Enterobacteriaceae_Salmonella_enterica_Bere_cluster 3	0.14	0.118	0.11	0.1	0.08	0	0	0	0.022	0.036	0.045	0.051	0.045	0.04	0.045	0.112	0.138	0.058	0.093	0.047	0.031	0.031	0	0	0	0	0.006	0.008	0	0	0	0.042	0.034	0.025	0.013	0.009	0.006	0.027	0.024	0.027	0	0	0
Enterobacteriaceae_Salmonella_enterica_Bergen	0.065	0.073	0.073	0.068	0.073	0	0.017	0.022	0.017	0.013	0.011	0.017	0.017	0.015	0.013	0.105	0.103	0.035	0.047	0.027	0.026	0.026	0.012	0.008	0.009	0.03	0.033	0.035	0.01	0.008	0.011	0.027	0.025	0.025	0.01	0.01	0.01	0.017	0.025	0.03	0.01	0.01	0.011
Enterobacteriaceae_Salmonella_enterica_Bergen_210	0	0.009	0.034	0.03	0.045	0	0	0	0	0	0	0.009	0.008	0.015	0.013	0.055	0.062	0.011	0.047	0.023	0.019	0.023	0	0	0.005	0.012	0.029	0.034	0.009	0.013	0.01	0.031	0.037	0.037	0	0	0	0.013	0.022	0.02	0	0	0.005
Enterobacteriaceae_Salmonella_enterica_Berta	1.578	1.592	1.536	1.497	1.474	1.41	1.643	1.461	1.439	1.373	1.392	1.417	1.447	1.472	1.468	1	1.794	1.362	2.639	0.043	0.036	0.03	0.006	0.004	0.003	0.049	0.056	0.049	0.029	0.039	0.044	0.019	0.018	0.019	0.006	0.004	0.006	6.301	6.209	6.275	5.509	5.482	5.582
Enterobacteriaceae_Salmonella_enterica_Birkenhead	0.08	0.063	0.061	0.072	0.072	0	0	0.009	0.007	0.006	0.005	0.008	0.014	0.016	0.017	0.055	0.108	0.045	0.046	0.02	0.016	0.02	0.004	0.003	0.004	0.013	0.014	0.013	0.008	0.005	0.004	0.018	0.019	0.022	0.008	0.008	0.006	0.014	0.013	0.011	0.004	0.003	0.006
Enterobacteriaceae_Salmonella_enterica_Blegdam/Moscow	0.063	0.085	0.083	0.079	0.081	0.009	0.04	0.048	0.036	0.034	0.033	0.036	0.034	0.032	0.033	0.122	0.128	0.038	0.045	0.039	0.037	0.04	0.007	0.009	0.009	0.038	0.041	0.044	0.012	0.012	0.012	0.043	0.041	0.042	0.014	0.014	0.012	0.037	0.037	0.036	0.009	0.008	0.007
Enterobacteriaceae_Salmonella_enterica_Blijdorp	0.063	0.072	0.068	0.064	0.064	0.018	0.013	0.015	0.018	0.02	0.019	0.024	0.023	0.021	0.021	0.091	0.102	0.027	0.041	0.035	0.032	0.031	0.006	0.009	0.012	0.055	0.056	0.054	0.039	0.036	0.035	0.032	0.029	0.03	0.01	0.012	0.01	0.042	0.038	0.037	0.012	0.011	0.013
Enterobacteriaceae_Salmonella_enterica_Blockley_cluster 1	0.053	0.107	0.107	0.098	0.085	0	0	0	0.051	0.041	0.045	0.049	0.043	0.038	0.034	0.141	0.116	0.054	0.07	0.03	0.028	0.039	0.009	0.006	0.005	0.032	0.025	0.032	0	0	0	0.006	0.008	0.01	0	0	0	0.014	0.023	0.024	0	0	0
Enterobacteriaceae_Salmonella_enterica_Blockley_cluster 2	0.025	0.017	0.021	0.024	0.023	0	0	0	0	0	0	0	0	0	0	0.029	0.03	0.008	0.01	0.003	0.005	0.006	0.002	0.001	0.001	0.01	0.012	0.011	0	0	0	0.006	0.005	0.007	0.002	0.005	0.006	0.005	0.003	0.004	0	0	0
Enterobacteriaceae_Salmonella_enterica_Bousso	0.079	0.08	0.089	0.072	0.077	0.075	0.076	0.075	0.057	0.053	0.051	0.054	0.048	0.042	0.042	0.116	0.104	0.03	0.035	0.04	0.031	0.027	0.005	0.003	0.003	0.021	0.033	0.03	0.011	0.007	0.011	0.018	0.014	0.021	0.005	0.011	0.008	0.019	0.02	0.021	0.011	0.007	0.008
Enterobacteriaceae_Salmonella_enterica_Bovismorbificans_cluster 1	0.042	0.032	0.043	0.043	0.043	0	0.041	0.054	0.041	0.065	0.068	0.058	0.051	0.045	0.041	0.169	0.09	0.039	0.067	0.036	0.029	0.025	0.022	0.022	0.017	0.015	0.01	0.019	0.023	0.024	0.018	0.053	0.035	0.027	0.024	0.016	0.012	0.033	0.033	0.028	0	0.016	0.024
Enterobacteriaceae_Salmonella_enterica_Bovismorbificans_cluster 2	0.069	0.061	0.058	0.065	0.059	0	0.033	0.044	0.033	0.027	0.022	0.028	0.025	0.022	0.02	0.074	0.102	0.011	0.048	0.035	0.031	0.029	0	0	0	0.025	0.029	0.028	0.01	0.006	0.005	0.025	0.029	0.022	0.01	0.006	0.005	0.04	0.031	0.033	0.019	0.013	0.01
Enterobacteriaceae_Salmonella_enterica_Braenderup	1.245	1.033	0.989	1.032	0.995	1.525	1.536	1.46	1.343	1.346	1.279	1.209	1.158	1.133	1.193	1.809	1.38	2.097	1.864	0.017	0.034	0.025	0	0	0	0.018	0.012	0.009	0.028	0.019	0.014	0.018	0.024	0.018	0	0	0	0.019	0.013	0.029	0	0	0
Enterobacteriaceae_Salmonella_enterica_Brandenburg	0.059	0.045	0.045	0.056	0.048	0	0	0.019	0.014	0.023	0.038	0.033	0.029	0.025	0.029	0.103	0.088	0.046	0.047	0.015	0.017	0.022	0	0	0	0.021	0.032	0.027	0	0	0	0.037	0.028	0.029	0.008	0.005	0.004	0.017	0.015	0.02	0	0	0
Enterobacteriaceae_Salmonella_enterica_Brazzaville	0.059	0.058	0.062	0.061	0.06	0.019	0.01	0.006	0.005	0.008	0.016	0.016	0.014	0.015	0.019	0.084	0.106	0.04	0.045	0.018	0.017	0.021	0.003	0.003	0.007	0.025	0.027	0.029	0.005	0.004	0.006	0.021	0.024	0.02	0.003	0.002	0.004	0.03	0.025	0.023	0.008	0.011	0.008
Enterobacteriaceae_Salmonella_enterica_Bredeney_cluster 1	0	0.095	0.063	0.059	0.047	0	0	0	0	0	0	0	0	0	0	0.025	0.093	0	0.019	0.016	0.032	0.024	0.025	0.033	0.025	0.034	0.022	0.017	0	0	0	0	0	0.008	0	0	0	0.018	0.012	0.009	0	0	0
Enterobacteriaceae_Salmonella_enterica_Bredeney_cluster 2	0.15	0.104	0.088	0.066	0.064	0	0.036	0.048	0.036	0.029	0.024	0.031	0.036	0.032	0.029	0.12	0.117	0.023	0.045	0.025	0.03	0.038	0	0	0.005	0.054	0.04	0.047	0.01	0.014	0.01	0.02	0.036	0.034	0.01	0.007	0.005	0.029	0.024	0.025	0	0	0
Enterobacteriaceae_Salmonella_enterica_Bredeney_cluster 3	0.036	0.04	0.046	0.069	0.069	0	0.014	0.009	0.014	0.017	0.023	0.02	0.018	0.016	0.014	0.112	0.084	0.027	0.032	0.025	0.029	0.031	0.008	0.005	0.006	0.034	0.037	0.033	0.004	0.003	0.008	0.031	0.031	0.031	0.008	0.008	0.008	0.02	0.015	0.017	0.008	0.008	0.008
Enterobacteriaceae_Salmonella_enterica_Brisbane	0.024	0.042	0.06	0.048	0.053	0	0	0.015	0.011	0.028	0.023	0.02	0.017	0.015	0.023	0.07	0.067	0.03	0.033	0.032	0.038	0.038	0.013	0.008	0.009	0.073	0.072	0.075	0.013	0.013	0.023	0.034	0.037	0.034	0.02	0.013	0.013	0.014	0.018	0.016	0.013	0.009	0.01
Enterobacteriaceae_Salmonella_enterica_Bristol	0.136	0.124	0.11	0.089	0.099	0	0	0	0.026	0.042	0.052	0.06	0.053	0.047	0.042	0.087	0.162	0.017	0.054	0.028	0.025	0.018	0	0	0	0.059	0.052	0.054	0	0.01	0.008	0.02	0.02	0.02	0.015	0.01	0.015	0.042	0.028	0.021	0	0	0
Enterobacteriaceae_Salmonella_enterica_Brunei	0.047	0.044	0.048	0.045	0.048	0.036	0.018	0.012	0.012	0.012	0.016	0.014	0.014	0.013	0.017	0.072	0.071	0.008	0.016	0.016	0.015	0.019	0.005	0.006	0.004	0.018	0.02	0.016	0.002	0.002	0.003	0.019	0.02	0.017	0	0.002	0.003	0.015	0.017	0.016	0.002	0.004	0.005
Enterobacteriaceae_Salmonella_enterica_Butantan	0.013	0.034	0.03	0.034	0.034	0.016	0.016	0.011	0.012	0.01	0.011	0.019	0.016	0.015	0.018	0.043	0.05	0.029	0.03	0.022	0.02	0.022	0	0.003	0.004	0.026	0.02	0.021	0.002	0.005	0.004	0.015	0.014	0.016	0.007	0.006	0.007	0.016	0.015	0.015	0.002	0.002	0.002
Enterobacteriaceae_Salmonella_enterica_Buzu	0.06	0.07	0.068	0.07	0.066	0	0.035	0.023	0.017	0.018	0.015	0.023	0.023	0.021	0.019	0.086	0.083	0.056	0.062	0.035	0.032	0.034	0.006	0.011	0.01	0.028	0.03	0.037	0.013	0.016	0.015	0.028	0.024	0.024	0.007	0.004	0.005	0.032	0.031	0.029	0.01	0.009	0.01
Enterobacteriaceae_Salmonella_enterica_California	0.062	0.08	0.061	0.056	0.058	0	0	0.007	0.011	0.013	0.015	0.013	0.011	0.012	0.013	0.106	0.101	0.021	0.025	0.017	0.017	0.02	0.003	0.004	0.008	0.027	0.023	0.023	0.003	0.004	0.005	0.029	0.03	0.03	0.003	0.008	0.008	0.022	0.025	0.023	0.006	0.004	0.003
Enterobacteriaceae_Salmonella_enterica_Canada	0.071	0.06	0.064	0.078	0.075	0	0	0	0.023	0.028	0.023	0.033	0.029	0.031	0.028	0.115	0.114	0.03	0.033	0.04	0.043	0.038	0	0.004	0.003	0.034	0.029	0.028	0.007	0.004	0.013	0.013	0.011	0.013	0.007	0.009	0.01	0.014	0.021	0.025	0.007	0.004	0.007
Enterobacteriaceae_Salmonella_enterica_Cannstatt	0.078	0.069	0.06	0.065	0.065	0	0.041	0.027	0.021	0.017	0.014	0.02	0.017	0.015	0.017	0.065	0.097	0.013	0.023	0.019	0.021	0.022	0	0.003	0.004	0.01	0.022	0.023	0.008	0.005	0.004	0.031	0.027	0.031	0.016	0.011	0.008	0.022	0.017	0.023	0.004	0.005	0.008
Enterobacteriaceae_Salmonella_enterica_Caracas	0.045	0.046	0.042	0.037	0.037	0.043	0.022	0.029	0.022	0.035	0.029	0.025	0.039	0.034	0.031	0.115	0.086	0.035	0.063	0.027	0.036	0.035	0.012	0.016	0.018	0.049	0.063	0.064	0.038	0.042	0.048	0.045	0.055	0.045	0.013	0.017	0.016	0.022	0.018	0.013	0	0.004	0.006
Enterobacteriaceae_Salmonella_enterica_Carmel	0.005	0.008	0.01	0.011	0.011	0.011	0.009	0.007	0.006	0.005	0.005	0.005	0.006	0.006	0.007	0.017	0.023	0.015	0.019	0.002	0.002	0.002	0.001	0.001	0.001	0.003	0.002	0.002	0	0	0	0.002	0.003	0.002	0.002	0.001	0.001	0.003	0.002	0.002	0.001	0	0
Enterobacteriaceae_Salmonella_enterica_Carrau	0.076	0.051	0.047	0.061	0.054	0	0	0	0	0	0.008	0.014	0.012	0.011	0.015	0.061	0.067	0.024	0.03	0.03	0.029	0.023	0	0	0	0.032	0.03	0.027	0.014	0.014	0.011	0.018	0.018	0.018	0	0.005	0.007	0.024	0.023	0.019	0	0.005	0.004
Enterobacteriaceae_Salmonella_enterica_Cerro_cluster 1	0.085	0.073	0.083	0.081	0.077	0	0.012	0.008	0.006	0.019	0.023	0.02	0.021	0.021	0.023	0.11	0.118	0.041	0.041	0.025	0.027	0.024	0.006	0.006	0.006	0.03	0.029	0.029	0.003	0.002	0.008	0.033	0.032	0.032	0.007	0.005	0.007	0.028	0.03	0.029	0	0	0.003
Enterobacteriaceae_Salmonella_enterica_Cerro_cluster 2	0.077	0.085	0.094	0.078	0.073	0.027	0.027	0.027	0.02	0.027	0.031	0.031	0.034	0.03	0.03	0.101	0.106	0.052	0.05	0.028	0.025	0.029	0.004	0.002	0.004	0.015	0.023	0.024	0.008	0.008	0.008	0.035	0.029	0.029	0.012	0.016	0.012	0.032	0.029	0.031	0.016	0.016	0.016
Enterobacteriaceae_Salmonella_enterica_Chailey	0	0	0.029	0.032	0.052	0.163	0.082	0.054	0.041	0.033	0.027	0.023	0.021	0.018	0.016	0.136	0.084	0.026	0.034	0.014	0.01	0.014	0	0	0	0.015	0.02	0.023	0	0	0	0.031	0.02	0.023	0	0	0	0.016	0.011	0.016	0	0	0
Enterobacteriaceae_Salmonella_enterica_Champaign	0.088	0.078	0.07	0.069	0.062	0	0	0	0	0.017	0.021	0.018	0.021	0.019	0.017	0.088	0.09	0.054	0.044	0.019	0.017	0.018	0	0.004	0.006	0.02	0.021	0.022	0	0	0	0.016	0.016	0.018	0	0	0	0.038	0.031	0.029	0	0.004	0.003
Enterobacteriaceae_Salmonella_enterica_Chandans	0.08	0.067	0.064	0.065	0.06	0	0.014	0.056	0.042	0.034	0.038	0.032	0.032	0.028	0.028	0.059	0.092	0.018	0.023	0.027	0.028	0.032	0.012	0.008	0.006	0.053	0.056	0.067	0.032	0.035	0.037	0.018	0.019	0.018	0.004	0.005	0.008	0.02	0.013	0.014	0.004	0.003	0.004
Enterobacteriaceae_Salmonella_enterica_Chester	0	0.089	0.119	0.089	0.107	0	0	0	0	0	0	0	0	0	0	0.047	0.087	0.055	0.07	0.09	0.06	0.06	0	0	0	0.064	0.064	0.048	0.049	0.066	0.049	0.064	0.085	0.064	0	0.033	0.025	0.034	0.023	0.017	0	0	0
Enterobacteriaceae_Salmonella_enterica_Chester_cluster 1	0	0.036	0.048	0.036	0.044	0	0	0.092	0.069	0.056	0.046	0.04	0.035	0.031	0.028	0.231	0.095	0	0.029	0.049	0.049	0.049	0	0	0	0.026	0.017	0.026	0	0	0	0.078	0.052	0.078	0.04	0.027	0.02	0	0.019	0.014	0	0	0
Enterobacteriaceae_Salmonella_enterica_Chester_cluster 2	0.007	0.005	0.004	0.004	0.003	0	0	0	0	0	0.001	0.001	0.001	0.002	0.002	0.006	0.005	0.004	0.004	0.002	0.001	0.001	0.002	0.002	0.001	0.007	0.007	0.008	0.004	0.006	0.007	0.002	0.001	0.002	0	0.001	0.001	0.002	0.001	0.001	0	0	0
Enterobacteriaceae_Salmonella_enterica_Chester_cluster 3	0.077	0.058	0.072	0.08	0.07	0	0.015	0.02	0.015	0.012	0.01	0.008	0.007	0.007	0.009	0.049	0.109	0.019	0.024	0.037	0.031	0.035	0.012	0.011	0.016	0.066	0.057	0.054	0.047	0.051	0.041	0.594	0.574	0.568	0.39	0.424	0.429	0.024	0.024	0.025	0.004	0.006	0.009
Enterobacteriaceae_Salmonella_enterica_Chester_cluster 4	0.036	0.045	0.036	0.045	0.054	0	0	0	0	0	0	0.01	0.009	0.008	0.007	0.095	0.1	0.055	0.064	0.055	0.052	0.042	0.009	0.013	0.014	0.032	0.034	0.039	0	0	0	0.045	0.043	0.042	0.01	0.007	0.005	0.034	0.037	0.034	0	0.007	0.01
Enterobacteriaceae_Salmonella_enterica_Chicago	0.064	0.065	0.066	0.062	0.058	0.033	0.025	0.019	0.023	0.021	0.022	0.025	0.023	0.021	0.021	0.094	0.092	0.041	0.049	0.033	0.029	0.025	0.01	0.009	0.008	0.035	0.032	0.032	0.012	0.014	0.016	0.035	0.035	0.037	0.007	0.008	0.011	0.026	0.023	0.023	0.004	0.006	0.005
Enterobacteriaceae_Salmonella_enterica_Choleraesuis_cluster 1	0.076	0.077	0.066	0.063	0.068	0.024	0.012	0.008	0.012	0.01	0.016	0.021	0.022	0.019	0.017	0.112	0.092	0.039	0.056	0.037	0.039	0.04	0.02	0.016	0.02	0.032	0.031	0.033	0.011	0.012	0.011	0.057	0.055	0.046	0.004	0.005	0.012	0.027	0.028	0.032	0.011	0.01	0.007
Enterobacteriaceae_Salmonella_enterica_Choleraesuis_cluster 2	0.072	0.066	0.075	0.078	0.077	0.055	0.037	0.025	0.019	0.026	0.022	0.021	0.019	0.019	0.021	0.08	0.113	0.03	0.025	0.013	0.02	0.021	0.013	0.009	0.009	0.023	0.019	0.018	0.011	0.009	0.009	0.019	0.022	0.021	0.005	0.005	0.007	0.033	0.027	0.026	0.014	0.011	0.008
Enterobacteriaceae_Salmonella_enterica_Claibornei	0.052	0.063	0.062	0.073	0.072	0.018	0.027	0.03	0.023	0.026	0.027	0.024	0.023	0.027	0.028	0.066	0.116	0.044	0.045	0.026	0.024	0.023	0.01	0.01	0.011	0.036	0.034	0.033	0.013	0.016	0.013	0.033	0.03	0.033	0.005	0.004	0.007	0.037	0.035	0.029	0.005	0.009	0.009
Enterobacteriaceae_Salmonella_enterica_Coeln	0.098	0.074	0.098	0.074	0.059	0	0	0	0	0	0	0	0	0	0	0.078	0.097	0.06	0.078	0	0.011	0.008	0	0	0	0.035	0.023	0.018	0	0.018	0.027	0	0	0.009	0.027	0.018	0.014	0	0	0	0	0	0
Enterobacteriaceae_Salmonella_enterica_Coleypark	0.098	0.111	0.107	0.111	0.096	0	0	0	0	0.009	0.008	0.007	0.018	0.016	0.014	0.078	0.165	0.06	0.068	0.025	0.022	0.025	0.013	0.013	0.01	0.018	0.018	0.02	0.007	0.018	0.017	0.018	0.021	0.029	0	0.018	0.014	0.033	0.041	0.035	0.028	0.018	0.021
Enterobacteriaceae_Salmonella_enterica_Colindale	0.039	0.039	0.065	0.078	0.062	0	0	0	0	0.03	0.025	0.021	0.019	0.017	0.015	0.021	0.089	0.024	0.046	0.039	0.035	0.026	0.02	0.014	0.01	0.098	0.102	0.105	0.086	0.101	0.108	0.028	0.046	0.035	0	0.014	0.011	0.015	0.02	0.022	0	0	0
Enterobacteriaceae_Salmonella_enterica_Colobane	0.037	0.063	0.063	0.066	0.073	0	0.048	0.064	0.06	0.048	0.04	0.034	0.036	0.038	0.039	0.127	0.128	0.07	0.07	0.017	0.023	0.025	0.02	0.018	0.02	0.013	0.021	0.02	0.014	0.023	0.024	0.027	0.033	0.045	0.007	0.009	0.01	0.048	0.042	0.036	0.007	0.005	0.007
Enterobacteriaceae_Salmonella_enterica_Concord	0.04	0.035	0.034	0.039	0.038	0.016	0.016	0.021	0.019	0.016	0.016	0.013	0.012	0.01	0.011	0.056	0.048	0.028	0.023	0.019	0.019	0.016	0.006	0.007	0.005	0.022	0.021	0.022	0	0.003	0.007	0.015	0.014	0.015	0.007	0.008	0.008	0.012	0.011	0.012	0.002	0.003	0.003
Enterobacteriaceae_Salmonella_enterica_Corvallis	0	0.017	0.023	0.043	0.049	0	0	0	0	0	0.022	0.019	0.017	0.03	0.027	0.074	0.057	0.043	0.055	0.012	0.016	0.012	0	0	0.009	0.012	0.008	0.006	0	0	0.01	0	0.008	0.006	0	0	0	0.013	0.009	0.007	0	0	0
Enterobacteriaceae_Salmonella_enterica_Corvallis_cluster 1	0.09	0.084	0.081	0.07	0.071	0.106	0.053	0.035	0.027	0.027	0.027	0.027	0.023	0.021	0.019	0.107	0.114	0.021	0.039	0.035	0.033	0.031	0	0.002	0.004	0.017	0.028	0.032	0.004	0.008	0.006	0.04	0.035	0.035	0.012	0.013	0.012	0.037	0.039	0.041	0.008	0.005	0.004
Enterobacteriaceae_Salmonella_enterica_Corvallis_cluster 2	0.109	0.073	0.078	0.088	0.094	0.056	0.042	0.046	0.042	0.034	0.028	0.028	0.028	0.028	0.028	0.112	0.139	0.072	0.064	0.025	0.025	0.031	0.012	0.013	0.012	0.024	0.03	0.031	0.008	0.005	0.006	0.039	0.038	0.041	0.004	0.005	0.006	0.025	0.022	0.036	0.004	0.005	0.006
Enterobacteriaceae_Salmonella_enterica_Corvallis_cluster 3	0.078	0.075	0.072	0.077	0.074	0.025	0.037	0.041	0.031	0.035	0.029	0.032	0.031	0.031	0.027	0.1	0.098	0.06	0.07	0.029	0.032	0.028	0.014	0.011	0.01	0.061	0.057	0.056	0.029	0.024	0.022	0.016	0.02	0.021	0.011	0.01	0.013	0.042	0.035	0.034	0.007	0.005	0.005
Enterobacteriaceae_Salmonella_enterica_Cotham	0.035	0.07	0.066	0.059	0.063	0.044	0.022	0.015	0.022	0.027	0.022	0.019	0.017	0.025	0.022	0.105	0.08	0.057	0.065	0.039	0.047	0.045	0.018	0.012	0.012	0.05	0.061	0.059	0.013	0.009	0.01	0.033	0.031	0.035	0	0	0	0.022	0.027	0.036	0	0	0.003
Enterobacteriaceae_Salmonella_enterica_Cubana	0.091	0.069	0.076	0.092	0.092	0	0	0	0	0.035	0.029	0.025	0.022	0.02	0.018	0.024	0.075	0	0	0.015	0.031	0.031	0.024	0.016	0.024	0.016	0.011	0.008	0	0	0	0	0.011	0.008	0	0	0	0	0	0	0	0	0
Enterobacteriaceae_Salmonella_enterica_Cubana_cluster 1	0.026	0.026	0.026	0.02	0.026	0	0	0	0	0	0	0.014	0.013	0.011	0.02	0.042	0.06	0.032	0.052	0.035	0.029	0.022	0.014	0.009	0.007	0.009	0.006	0.005	0.015	0.01	0.007	0.019	0.025	0.019	0	0.01	0.007	0	0.007	0.01	0	0.01	0.007
Enterobacteriaceae_Salmonella_enterica_Cubana_cluster 2	0.048	0.078	0.085	0.081	0.082	0	0.019	0.012	0.028	0.022	0.019	0.016	0.014	0.021	0.019	0.14	0.115	0.048	0.058	0.036	0.033	0.034	0	0.003	0.003	0.035	0.03	0.031	0.016	0.011	0.011	0.028	0.04	0.037	0.011	0.007	0.005	0.015	0.025	0.028	0.022	0.018	0.016
Enterobacteriaceae_Salmonella_enterica_Cubana_cluster 3	0.027	0.028	0.032	0.031	0.03	0	0	0	0	0	0	0	0.007	0.006	0.005	0.037	0.045	0.017	0.022	0.014	0.02	0.02	0.011	0.015	0.016	0.017	0.025	0.026	0.019	0.02	0.021	0.025	0.031	0.026	0.019	0.018	0.017	0.04	0.035	0.03	0.023	0.039	0.035
Enterobacteriaceae_Salmonella_enterica_Cubana_cluster 4	0.023	0.021	0.02	0.02	0.019	0.018	0.009	0.018	0.013	0.014	0.012	0.01	0.009	0.008	0.009	0.027	0.029	0.014	0.015	0.022	0.02	0.016	0.002	0.002	0.001	0.018	0.016	0.015	0.008	0.005	0.008	0.01	0.013	0.012	0.003	0.002	0.004	0.011	0.011	0.011	0.005	0.005	0.005
Enterobacteriaceae_Salmonella_enterica_Cubana_cluster 5	0.088	0.079	0.087	0.083	0.077	0.019	0.028	0.025	0.023	0.026	0.025	0.032	0.031	0.029	0.03	0.104	0.116	0.048	0.047	0.03	0.029	0.029	0.018	0.014	0.01	0.044	0.046	0.048	0.011	0.009	0.008	0.032	0.033	0.033	0.008	0.007	0.005	0.026	0.025	0.028	0.006	0.006	0.006
Enterobacteriaceae_Salmonella_enterica_Denver	0.051	0.068	0.067	0.065	0.067	0.025	0.025	0.025	0.019	0.015	0.021	0.025	0.022	0.019	0.022	0.075	0.097	0.04	0.041	0.011	0.016	0.016	0.003	0.002	0.003	0.023	0.022	0.022	0.011	0.012	0.013	0.037	0.032	0.035	0.007	0.01	0.007	0.007	0.018	0.027	0.004	0.002	0.002
Enterobacteriaceae_Salmonella_enterica_Derby	0.073	0.07	0.065	0.051	0.054	0.035	0.071	0.047	0.044	0.042	0.041	0.04	0.035	0.035	0.032	0.088	0.082	0.051	0.04	0.025	0.021	0.017	0	0.006	0.005	0.026	0.031	0.036	0.02	0.014	0.01	0.026	0.022	0.026	0.005	0.003	0.003	0.025	0.031	0.03	0.005	0.003	0.003
Enterobacteriaceae_Salmonella_enterica_Derby_cluster 1	0.12	0.081	0.081	0.074	0.073	0	0	0	0	0.01	0.009	0.015	0.013	0.017	0.016	0.064	0.11	0.008	0.011	0.036	0.03	0.029	0.014	0.009	0.007	0.029	0.029	0.024	0	0	0	0.014	0.022	0.019	0.015	0.02	0.015	0.026	0.028	0.026	0.008	0.01	0.008
Enterobacteriaceae_Salmonella_enterica_Derby_cluster 2	0.089	0.082	0.079	0.08	0.08	0.005	0.018	0.029	0.026	0.027	0.027	0.028	0.027	0.029	0.028	0.108	0.117	0.038	0.041	0.025	0.026	0.026	0.009	0.01	0.01	0.034	0.031	0.03	0.012	0.011	0.013	0.034	0.032	0.03	0.005	0.006	0.006	0.03	0.032	0.03	0.005	0.005	0.006
Enterobacteriaceae_Salmonella_enterica_Derby_cluster 3	0.044	0.039	0.049	0.053	0.05	0	0.021	0.019	0.018	0.017	0.019	0.018	0.018	0.016	0.014	0.072	0.071	0.023	0.022	0.019	0.02	0.023	0.008	0.01	0.009	0.02	0.021	0.024	0.004	0.005	0.007	0.012	0.013	0.02	0.002	0.004	0.004	0.02	0.021	0.018	0.004	0.006	0.005
Enterobacteriaceae_Salmonella_enterica_Dublin	0.759	0.775	0.822	0.807	0.829	0.872	0.976	0.879	0.847	0.86	0.869	0.873	0.867	0.885	0.87	1.014	1.962	1.375	2.776	0.045	0.037	0.032	0.007	0.011	0.013	0.041	0.049	0.043	0	0.002	0.004	0.039	0.043	0.043	0.014	0.019	0.016	0.034	0.034	0.036	0	0	0
Enterobacteriaceae_Salmonella_enterica_Durham	0	0.04	0.044	0.04	0.048	0	0	0.034	0.051	0.041	0.034	0.029	0.025	0.023	0.02	0.155	0.069	0.033	0.052	0.009	0.024	0.022	0.014	0.019	0.014	0.047	0.032	0.033	0	0	0	0.019	0.013	0.009	0	0	0	0	0.007	0.005	0	0.01	0.007
Enterobacteriaceae_Salmonella_enterica_Ealing	0.111	0.098	0.103	0.091	0.081	0	0	0	0.013	0.011	0.018	0.015	0.013	0.012	0.016	0.096	0.133	0.043	0.05	0.033	0.044	0.042	0.022	0.015	0.011	0.015	0.013	0.017	0.023	0.021	0.015	0.045	0.043	0.04	0.054	0.036	0.035	0.032	0.036	0.04	0.008	0.016	0.012
Enterobacteriaceae_Salmonella_enterica_Ealing_cluster 1	0.047	0.072	0.048	0.048	0.038	0	0	0	0	0	0	0	0	0	0	0.051	0.062	0	0	0	0.011	0.008	0	0	0.013	0.034	0.023	0.026	0	0	0	0.017	0.023	0.017	0	0	0	0.073	0.049	0.036	0	0	0
Enterobacteriaceae_Salmonella_enterica_Ealing_cluster 2	0.099	0.078	0.074	0.069	0.073	0.042	0.042	0.028	0.021	0.017	0.014	0.012	0.016	0.014	0.013	0.094	0.116	0.02	0.031	0.022	0.025	0.024	0.023	0.016	0.012	0.028	0.032	0.03	0.031	0.025	0.018	0.036	0.037	0.034	0	0	0	0.025	0.017	0.019	0.006	0.008	0.006
Enterobacteriaceae_Salmonella_enterica_Ealing_cluster 3	0	0.035	0.047	0.057	0.054	0.053	0.027	0.018	0.04	0.032	0.036	0.031	0.027	0.036	0.032	0.127	0.069	0.035	0.028	0.028	0.025	0.024	0.015	0.02	0.018	0.055	0.05	0.05	0.023	0.026	0.027	0.056	0.057	0.05	0.008	0.01	0.016	0.016	0.022	0.027	0	0	0.008
Enterobacteriaceae_Salmonella_enterica_Eastbourne	0.22	0.167	0.111	0.125	0.111	0	0	0	0	0	0	0	0	0	0	0.206	0.127	0.034	0.022	0	0.012	0.009	0	0	0	0.278	0.265	0.248	0.153	0.143	0.123	0.02	0.026	0.02	0	0	0	0.021	0.014	0.021	0	0	0
Enterobacteriaceae_Salmonella_enterica_Eastbourne_cluster 1	0	0.036	0.072	0.072	0.072	0	0	0	0	0	0	0	0	0	0	0.189	0.117	0	0.056	0	0.032	0.036	0	0	0	0.026	0.017	0.051	0.039	0.026	0.02	0.026	0.017	0.013	0	0.026	0.02	0	0	0	0	0	0
Enterobacteriaceae_Salmonella_enterica_Eastbourne_cluster 2	0.028	0.03	0.027	0.026	0.026	0.008	0.008	0.01	0.01	0.009	0.008	0.007	0.006	0.006	0.005	0.025	0.044	0.019	0.019	0.008	0.007	0.007	0.004	0.003	0.003	0.011	0.011	0.012	0.003	0.004	0.006	0.009	0.01	0.01	0.001	0.001	0.001	0.01	0.011	0.01	0.001	0.002	0.002
Enterobacteriaceae_Salmonella_enterica_Eastbourne_cluster 3	0.063	0.051	0.06	0.061	0.066	0	0.024	0.024	0.018	0.015	0.016	0.014	0.015	0.016	0.015	0.122	0.083	0.047	0.048	0.017	0.021	0.026	0.007	0.004	0.01	0.025	0.026	0.033	0.014	0.012	0.012	0.037	0.035	0.032	0.021	0.016	0.014	0.024	0.029	0.029	0	0	0.002
Enterobacteriaceae_Salmonella_enterica_Edinburgh	0.032	0.053	0.071	0.072	0.077	0	0.02	0.027	0.041	0.033	0.034	0.029	0.026	0.023	0.02	0.102	0.108	0.052	0.042	0.029	0.026	0.025	0.006	0.004	0.003	0.034	0.051	0.046	0.018	0.012	0.009	0.038	0.048	0.044	0	0.012	0.009	0.033	0.03	0.028	0.006	0.004	0.003
Enterobacteriaceae_Salmonella_enterica_Eko	0	0	0.067	0.05	0.04	0	0	0	0	0	0	0	0	0	0	0.053	0	0.062	0.04	0	0	0	0	0	0	0.072	0.048	0.036	0.055	0.037	0.028	0.036	0.024	0.054	0	0	0	0	0	0.019	0.056	0.038	0.028
Enterobacteriaceae_Salmonella_enterica_Ekotedo	0.022	0.022	0.024	0.02	0.02	0	0.004	0.003	0.002	0.002	0.004	0.006	0.007	0.008	0.008	0.017	0.031	0.01	0.01	0.027	0.023	0.022	0.024	0.021	0.017	0.032	0.027	0.025	0.025	0.021	0.018	0.031	0.026	0.025	0.025	0.022	0.018	0.01	0.012	0.013	0.005	0.006	0.006
Enterobacteriaceae_Salmonella_enterica_Elokate	0.017	0.009	0.028	0.021	0.031	0	0	0.022	0.016	0.013	0.011	0.019	0.033	0.036	0.033	0.054	0.045	0.042	0.034	0.017	0.027	0.026	0	0	0.004	0.018	0.02	0.021	0	0	0	0.012	0.008	0.015	0.019	0.025	0.024	0.007	0.009	0.013	0.01	0.006	0.005
Enterobacteriaceae_Salmonella_enterica_Emek	0.068	0.065	0.066	0.065	0.065	0.043	0.029	0.029	0.022	0.023	0.024	0.031	0.029	0.029	0.032	0.091	0.106	0.037	0.05	0.031	0.028	0.028	0.008	0.007	0.011	0.035	0.035	0.04	0.006	0.007	0.009	0.027	0.032	0.035	0.006	0.007	0.008	0.029	0.025	0.028	0.004	0.004	0.005
Enterobacteriaceae_Salmonella_enterica_Enteritidis	0.02	0.072	0.076	0.067	0.066	0	0.039	0.026	0.02	0.016	0.013	0.011	0.02	0.018	0.016	0.164	0.142	0.025	0.033	0.049	0.032	0.045	0.022	0.014	0.011	0.052	0.069	0.055	0	0	0	0.059	0.044	0.033	0	0.008	0.006	0.859	0.862	0.872	0.982	0.894	0.872
Enterobacteriaceae_Salmonella_enterica_Escanaba	0.061	0.061	0.068	0.061	0.069	0.232	0.156	0.103	0.078	0.062	0.052	0.045	0.039	0.035	0.031	0.129	0.133	0.05	0.048	0.027	0.041	0.037	0.011	0.007	0.005	0.058	0.058	0.055	0.011	0.015	0.017	0.022	0.015	0.025	0	0	0	0.054	0.041	0.043	0	0	0
Enterobacteriaceae_Salmonella_enterica_Essen	0.11	0.083	0.065	0.069	0.067	0	0.026	0.017	0.013	0.011	0.009	0.008	0.007	0.006	0.011	0.088	0.1	0.043	0.055	0.042	0.043	0.039	0.015	0.015	0.015	0.049	0.046	0.045	0.031	0.026	0.019	0.005	0.013	0.015	0	0	0	0.042	0.039	0.032	0.008	0.005	0.004
Enterobacteriaceae_Salmonella_enterica_Euston	0.028	0.02	0.018	0.027	0.026	0	0	0.006	0.01	0.008	0.011	0.011	0.011	0.01	0.01	0.035	0.025	0.014	0.016	0.014	0.013	0.014	0.003	0.004	0.004	0.013	0.014	0.014	0.001	0.001	0.001	0.008	0.007	0.008	0.004	0.005	0.004	0.013	0.01	0.012	0.003	0.005	0.006
Enterobacteriaceae_Salmonella_enterica_Finchley	0.011	0.009	0.009	0.009	0.01	0	0.002	0.003	0.002	0.002	0.002	0.002	0.002	0.002	0.002	0.014	0.013	0.007	0.007	0.004	0.005	0.005	0.001	0.001	0.001	0.005	0.004	0.004	0.001	0	0	0.004	0.004	0.004	0.001	0.001	0.001	0.003	0.003	0.004	0.001	0.001	0.001
Enterobacteriaceae_Salmonella_enterica_Finkenwerder	0.035	0.024	0.028	0.028	0.033	0	0	0.015	0.017	0.023	0.019	0.023	0.023	0.02	0.018	0.069	0.043	0.04	0.033	0.02	0.017	0.016	0.003	0.002	0.006	0.006	0.008	0.01	0.01	0.007	0.007	0.013	0.016	0.015	0.01	0.007	0.007	0.018	0.015	0.017	0.003	0.004	0.005
Enterobacteriaceae_Salmonella_enterica_Fischerstrasse	0.036	0.034	0.033	0.037	0.036	0.006	0.006	0.007	0.007	0.007	0.007	0.007	0.008	0.009	0.009	0.065	0.06	0.015	0.018	0.023	0.021	0.02	0.003	0.004	0.004	0.028	0.028	0.028	0.016	0.015	0.014	0.02	0.019	0.018	0.006	0.008	0.006	0.02	0.018	0.018	0.006	0.004	0.004
Enterobacteriaceae_Salmonella_enterica_Florian	0.042	0.037	0.042	0.048	0.049	0.054	0.043	0.036	0.033	0.03	0.031	0.03	0.029	0.025	0.027	0.045	0.05	0.024	0.022	0.033	0.034	0.031	0.031	0.03	0.028	0.03	0.03	0.027	0.028	0.031	0.028	0.041	0.039	0.039	0.036	0.037	0.035	0.018	0.015	0.014	0.01	0.007	0.006
Enterobacteriaceae_Salmonella_enterica_Florida	0.088	0.089	0.077	0.067	0.068	0	0.034	0.022	0.017	0.014	0.011	0.01	0.009	0.008	0.007	0.085	0.11	0.076	0.056	0.048	0.04	0.036	0	0	0	0.146	0.127	0.14	0.186	0.17	0.157	0.025	0.017	0.016	0.01	0.007	0.005	0.02	0.027	0.024	0	0.007	0.005
Enterobacteriaceae_Salmonella_enterica_Florida_cluster 1	0.059	0.056	0.049	0.052	0.055	0	0	0	0	0.006	0.009	0.012	0.014	0.013	0.011	0.059	0.094	0.045	0.044	0.015	0.018	0.023	0.004	0.005	0.004	0.045	0.037	0.033	0.016	0.016	0.014	0.021	0.021	0.021	0.004	0.005	0.004	0.017	0.017	0.017	0	0.006	0.006
Enterobacteriaceae_Salmonella_enterica_Florida_cluster 2	0.096	0.097	0.064	0.048	0.048	0.183	0.092	0.061	0.046	0.037	0.031	0.026	0.023	0.021	0.018	0.102	0.079	0.03	0.019	0.065	0.065	0.056	0	0	0	0.017	0.023	0.026	0	0	0	0.017	0.011	0.009	0	0	0	0.018	0.025	0.018	0	0	0
Enterobacteriaceae_Salmonella_enterica_Fluntern	0.063	0.066	0.072	0.071	0.069	0.032	0.024	0.027	0.028	0.023	0.027	0.025	0.024	0.023	0.023	0.11	0.111	0.052	0.065	0.045	0.042	0.042	0.002	0.003	0.003	0.038	0.052	0.048	0.012	0.009	0.011	0.033	0.034	0.029	0.016	0.012	0.013	0.032	0.031	0.031	0.002	0.002	0.002
Enterobacteriaceae_Salmonella_enterica_Freetown	0.094	0.095	0.063	0.047	0.076	0	0	0	0	0	0.06	0.052	0.045	0.04	0.036	0.05	0.124	0	0	0	0	0	0	0	0	1.012	1.035	1.013	1.613	1.392	1.15	0	0	0	0	0.035	0.026	0	0.024	0.018	0	0	0
Enterobacteriaceae_Salmonella_enterica_Freetown_cluster 1	0.077	0.054	0.072	0.066	0.062	0	0	0.02	0.015	0.012	0.01	0.017	0.022	0.02	0.018	0.057	0.081	0.048	0.037	0.021	0.021	0.021	0.016	0.016	0.012	0.061	0.059	0.05	0	0	0	0.061	0.055	0.05	0.009	0.006	0.004	0.024	0.028	0.032	0.009	0.012	0.013
Enterobacteriaceae_Salmonella_enterica_Freetown_cluster 2	0.067	0.058	0.054	0.058	0.058	0	0	0	0	0	0	0	0	0	0	0.097	0.094	0.012	0.03	0.026	0.026	0.026	0	0.007	0.005	0.041	0.043	0.048	0.026	0.021	0.016	0.031	0.03	0.026	0	0.004	0.005	0.015	0.012	0.016	0	0	0.003
Enterobacteriaceae_Salmonella_enterica_Fresno_cluster 1	0.014	0.016	0.017	0.017	0.017	0	0.014	0.009	0.007	0.006	0.005	0.007	0.008	0.008	0.007	0.037	0.024	0.003	0.006	0.006	0.008	0.006	0.001	0.002	0.003	0.01	0.009	0.008	0.003	0.005	0.005	0.011	0.014	0.012	0.003	0.003	0.003	0.01	0.01	0.008	0	0.001	0.001
Enterobacteriaceae_Salmonella_enterica_Fresno_cluster 2	0.04	0.042	0.043	0.044	0.046	0.004	0.004	0.007	0.009	0.012	0.012	0.013	0.012	0.012	0.012	0.062	0.062	0.022	0.024	0.018	0.02	0.018	0.003	0.004	0.005	0.027	0.026	0.024	0.009	0.008	0.009	0.019	0.02	0.019	0.004	0.005	0.005	0.016	0.016	0.016	0.007	0.006	0.005
Enterobacteriaceae_Salmonella_enterica_Fresno_cluster 3	0.099	0.096	0.1	0.106	0.097	0.029	0.044	0.058	0.044	0.041	0.039	0.034	0.03	0.029	0.032	0.077	0.133	0.047	0.055	0.021	0.024	0.023	0.016	0.011	0.008	0.025	0.027	0.026	0.004	0.003	0.002	0.047	0.038	0.033	0.017	0.014	0.013	0.018	0.016	0.019	0.004	0.006	0.006
Enterobacteriaceae_Salmonella_enterica_Gallinarum	0.144	0.13	0.124	0.123	0.118	0	0.013	0.05	0.038	0.035	0.03	0.04	0.041	0.037	0.033	0.116	0.149	0.053	0.05	0.036	0.031	0.033	0.031	0.023	0.021	0.04	0.043	0.039	0.011	0.01	0.011	0.033	0.025	0.032	0.007	0.012	0.011	0.053	0.051	0.047	0.015	0.01	0.009
Enterobacteriaceae_Salmonella_enterica_Gamaba	0.033	0.029	0.024	0.023	0.022	0.028	0.018	0.016	0.014	0.013	0.012	0.01	0.01	0.01	0.01	0.03	0.033	0.017	0.017	0.009	0.009	0.009	0.001	0.003	0.004	0.009	0.008	0.008	0.002	0.001	0.002	0.01	0.01	0.011	0	0.001	0.002	0.011	0.01	0.01	0.003	0.006	0.008
Enterobacteriaceae_Salmonella_enterica_Gaminara	0.156	0.158	0.118	0.108	0.118	0.299	0.226	0.199	0.15	0.151	0.15	0.129	0.113	0.1	0.121	0.208	0.206	0.097	0.14	0.04	0.035	0.033	0.021	0.014	0.021	0	0.009	0.028	0	0	0	0.986	0.966	0.949	0.892	0.77	0.783	0.045	0.04	0.037	0	0.015	0.011
Enterobacteriaceae_Salmonella_enterica_Gaminara_cluster 2	0	0.024	0.032	0.024	0.029	0	0	0	0	0	0	0	0	0	0.019	0.129	0.048	0	0.038	0.016	0.011	0.008	0	0	0	0.052	0.081	0.061	0	0	0.013	0.017	0.012	0.009	0	0	0	0.037	0.062	0.056	0	0	0
Enterobacteriaceae_Salmonella_enterica_Gaminara_cluster 3	0.061	0.062	0.061	0.046	0.037	0	0	0	0	0	0	0	0	0	0	0.065	0.08	0	0.024	0.021	0.014	0.01	0	0	0	0	0	0	0	0	0	0.022	0.044	0.033	0	0	0	0.07	0.047	0.035	0	0	0
Enterobacteriaceae_Salmonella_enterica_Gbadago	0.088	0.089	0.092	0.091	0.091	0	0	0.01	0.023	0.019	0.015	0.013	0.012	0.014	0.015	0.081	0.127	0.04	0.048	0.03	0.034	0.034	0	0.003	0.004	0.035	0.031	0.03	0.004	0.003	0.004	0.023	0.023	0.033	0.009	0.006	0.007	0.019	0.033	0.029	0.009	0.009	0.007
Enterobacteriaceae_Salmonella_enterica_Gera	0.04	0.053	0.052	0.052	0.047	0.034	0.034	0.028	0.025	0.02	0.017	0.022	0.019	0.019	0.017	0.066	0.08	0.019	0.03	0.018	0.018	0.016	0	0.005	0.003	0.021	0.02	0.02	0.007	0.005	0.005	0.022	0.024	0.023	0.01	0.007	0.007	0.017	0.017	0.015	0.01	0.007	0.006
Enterobacteriaceae_Salmonella_enterica_Give_cluster 1	0	0	0.018	0.013	0.037	0	0	0	0	0	0	0.015	0.013	0.023	0.03	0.028	0.043	0.065	0.052	0.009	0.012	0.018	0	0	0	0.019	0.019	0.019	0.015	0.01	0.007	0.009	0.006	0.005	0	0	0	0.01	0.007	0.005	0	0	0
Enterobacteriaceae_Salmonella_enterica_Give_cluster 2	0.176	0.142	0.16	0.142	0.139	0.135	0.068	0.045	0.051	0.068	0.057	0.058	0.06	0.06	0.061	0.414	0.279	0.48	0.399	0.036	0.032	0.033	0	0	0.005	0.032	0.047	0.038	0.01	0.007	0.01	0.025	0.017	0.022	0	0	0	0.034	0.023	0.02	0	0.013	0.015
Enterobacteriaceae_Salmonella_enterica_Glostrup	0.042	0.073	0.066	0.066	0.072	0	0.033	0.043	0.041	0.039	0.038	0.037	0.041	0.04	0.043	0.131	0.101	0.021	0.024	0.035	0.034	0.029	0	0.003	0.002	0.104	0.102	0.113	0.052	0.054	0.047	0.034	0.045	0.043	0.005	0.003	0.002	0.013	0.022	0.02	0.01	0.01	0.01
Enterobacteriaceae_Salmonella_enterica_Glostrup_cluster 1	0.041	0.07	0.076	0.074	0.076	0	0	0.013	0.02	0.024	0.023	0.031	0.027	0.024	0.03	0.147	0.115	0.025	0.035	0.017	0.022	0.022	0.005	0.005	0.007	0.02	0.028	0.029	0.006	0.004	0.003	0.042	0.036	0.032	0.009	0.008	0.009	0.033	0.029	0.026	0.003	0.006	0.006
Enterobacteriaceae_Salmonella_enterica_Glostrup_cluster 2	0.007	0.011	0.014	0.012	0.01	0	0	0	0	0	0	0	0	0.002	0.001	0.013	0.014	0.007	0.004	0.002	0.004	0.003	0	0	0	0.001	0.002	0.001	0	0	0	0.005	0.005	0.004	0	0	0	0.001	0.001	0.001	0	0	0
Enterobacteriaceae_Salmonella_enterica_Glostrup_cluster 3	0.098	0.115	0.098	0.09	0.079	0	0	0	0	0	0	0.018	0.016	0.014	0.013	0.069	0.139	0	0.039	0.044	0.029	0.033	0	0	0	0.012	0.023	0.023	0.018	0.012	0.009	0.035	0.055	0.059	0	0	0.009	0.025	0.017	0.012	0	0	0
Enterobacteriaceae_Salmonella_enterica_Gold-coast	0.091	0.086	0.079	0.066	0.058	0.05	0.025	0.017	0.013	0.02	0.017	0.022	0.019	0.017	0.015	0.083	0.129	0.04	0.036	0.026	0.026	0.022	0	0.005	0.007	0.009	0.028	0.028	0.014	0.01	0.007	0.042	0.037	0.033	0.007	0.005	0.011	0.04	0.037	0.037	0.029	0.025	0.018
Enterobacteriaceae_Salmonella_enterica_Goulfey	0.057	0.064	0.065	0.066	0.06	0.031	0.016	0.016	0.012	0.016	0.016	0.014	0.014	0.018	0.021	0.085	0.098	0.04	0.042	0.033	0.027	0.026	0.006	0.004	0.004	0.028	0.028	0.025	0.005	0.006	0.007	0.037	0.03	0.032	0.011	0.009	0.007	0.025	0.028	0.028	0.014	0.011	0.012
Enterobacteriaceae_Salmonella_enterica_Grumpensis_cluster 2	0.02	0.031	0.061	0.067	0.061	0	0	0	0	0	0	0.011	0.01	0.009	0.008	0.065	0.1	0.088	0.097	0.007	0.018	0.017	0.032	0.021	0.016	0.095	0.097	0.095	0.056	0.068	0.091	0.007	0.015	0.011	0	0	0	0.031	0.036	0.031	0	0	0
Enterobacteriaceae_Salmonella_enterica_Hadar_cluster 1	0.594	0.704	0.68	0.68	0.685	0.594	0.629	0.655	0.675	0.649	0.646	0.632	0.635	0.634	0.629	0.694	1.034	0.755	1.197	0.027	0.04	0.035	0.008	0.006	0.004	0.025	0.027	0.025	0.006	0.006	0.004	0.041	0.045	0.042	0.009	0.008	0.009	0.031	0.033	0.031	0.012	0.016	0.012
Enterobacteriaceae_Salmonella_enterica_Hadar_cluster 2	0.05	0.048	0.048	0.047	0.048	0.019	0.019	0.029	0.026	0.025	0.024	0.023	0.024	0.025	0.022	0.061	0.062	0.049	0.047	0.035	0.034	0.038	0.014	0.017	0.017	0.034	0.035	0.04	0.014	0.018	0.015	0.04	0.043	0.044	0.021	0.019	0.017	0.023	0.024	0.024	0.003	0.005	0.006
Enterobacteriaceae_Salmonella_enterica_Haduna	0.085	0.101	0.079	0.079	0.076	0.027	0.014	0.027	0.027	0.027	0.027	0.031	0.028	0.031	0.027	0.095	0.131	0.04	0.04	0.031	0.027	0.029	0.011	0.008	0.008	0.033	0.027	0.03	0.008	0.008	0.006	0.039	0.034	0.026	0.016	0.013	0.012	0.025	0.031	0.029	0.012	0.011	0.01
Enterobacteriaceae_Salmonella_enterica_Haifa	0.076	0.051	0.034	0.051	0.066	0	0.049	0.032	0.024	0.019	0.048	0.042	0.037	0.032	0.039	0.081	0.116	0.016	0.01	0.043	0.028	0.021	0	0	0.013	0.036	0.042	0.036	0.014	0.009	0.021	0.036	0.042	0.032	0.014	0.019	0.014	0.039	0.032	0.024	0	0	0
Enterobacteriaceae_Salmonella_enterica_Hartford_cluster 1	0.073	0.069	0.064	0.083	0.081	0	0.018	0.023	0.018	0.014	0.012	0.01	0.009	0.008	0.007	0.117	0.12	0.011	0.025	0.015	0.014	0.017	0.01	0.006	0.007	0.039	0.035	0.028	0.005	0.007	0.01	0.023	0.024	0.028	0.015	0.014	0.015	0.025	0.023	0.021	0.01	0.01	0.008
Enterobacteriaceae_Salmonella_enterica_Hartford_cluster 2	0.048	0.034	0.023	0.031	0.031	0	0.018	0.012	0.018	0.015	0.018	0.016	0.023	0.021	0.018	0.118	0.057	0.024	0.027	0.029	0.019	0.019	0.005	0.003	0.005	0.017	0.016	0.012	0.005	0.004	0.003	0.014	0.023	0.022	0	0	0.003	0.026	0.025	0.02	0.011	0.011	0.011
Enterobacteriaceae_Salmonella_enterica_Hato	0.1	0.084	0.084	0.086	0.088	0.032	0.032	0.053	0.064	0.052	0.048	0.055	0.061	0.054	0.048	0.111	0.138	0.036	0.04	0.031	0.03	0.031	0.004	0.003	0.004	0.048	0.05	0.045	0.009	0.016	0.019	0.036	0.036	0.041	0.014	0.012	0.012	0.019	0.017	0.021	0.009	0.013	0.012
Enterobacteriaceae_Salmonella_enterica_Havana	0.069	0.084	0.086	0.074	0.071	0.038	0.038	0.025	0.019	0.023	0.019	0.016	0.014	0.013	0.011	0.105	0.1	0.049	0.059	0.037	0.029	0.028	0	0	0.003	0.004	0.007	0.007	0.005	0.007	0.005	0.011	0.012	0.014	0.005	0.007	0.008	0.015	0.013	0.021	0	0	0
Enterobacteriaceae_Salmonella_enterica_Havana_cluster 1	0.042	0.051	0.054	0.064	0.068	0.032	0.032	0.021	0.024	0.026	0.027	0.023	0.02	0.018	0.019	0.112	0.108	0.052	0.064	0.046	0.038	0.035	0	0.003	0.002	0.036	0.03	0.027	0.009	0.009	0.009	0.046	0.038	0.041	0.009	0.009	0.016	0.023	0.022	0.032	0	0.003	0.002
Enterobacteriaceae_Salmonella_enterica_Havana_cluster 2	0.059	0.089	0.079	0.074	0.095	0	0	0	0	0	0	0	0	0	0	0.063	0.097	0	0.047	0.079	0.053	0.049	0	0.021	0.031	0.042	0.042	0.032	0.033	0.022	0.033	0	0	0.011	0	0	0	0.113	0.075	0.056	0	0	0
Enterobacteriaceae_Salmonella_enterica_Havana_cluster 3	0.039	0.043	0.047	0.047	0.053	0	0	0.02	0.015	0.012	0.015	0.013	0.019	0.023	0.027	0.058	0.069	0.029	0.037	0.018	0.019	0.022	0.004	0.005	0.008	0.011	0.022	0.025	0	0.003	0.004	0.037	0.036	0.032	0	0.003	0.002	0.015	0.014	0.015	0	0	0
Enterobacteriaceae_Salmonella_enterica_Havana_cluster 4	0.068	0.047	0.046	0.045	0.042	0	0	0	0.006	0.01	0.008	0.007	0.006	0.013	0.012	0.059	0.071	0.038	0.032	0.021	0.017	0.018	0	0.002	0.003	0.029	0.028	0.031	0.007	0.005	0.003	0.027	0.022	0.021	0.003	0.002	0.003	0.017	0.014	0.013	0.007	0.007	0.005
Enterobacteriaceae_Salmonella_enterica_Havana_cluster 5	0.021	0.058	0.057	0.072	0.081	0	0.02	0.027	0.04	0.032	0.04	0.041	0.036	0.032	0.037	0.112	0.1	0.046	0.033	0.043	0.052	0.041	0.022	0.019	0.022	0.019	0.03	0.032	0.023	0.027	0.021	0.023	0.03	0.032	0.018	0.02	0.015	0.032	0.027	0.032	0.024	0.02	0.018
Enterobacteriaceae_Salmonella_enterica_Havana_cluster 6	0.079	0.067	0.071	0.08	0.075	0	0	0	0.025	0.02	0.017	0.015	0.013	0.023	0.02	0.113	0.096	0.016	0.032	0.027	0.018	0.022	0.014	0.009	0.007	0.019	0.019	0.014	0.015	0.01	0.007	0.01	0.013	0.019	0.015	0.01	0.015	0.031	0.02	0.03	0	0	0
Enterobacteriaceae_Salmonella_enterica_Havana_cluster 7	0.052	0.073	0.097	0.093	0.085	0.05	0.025	0.017	0.013	0.02	0.025	0.022	0.025	0.028	0.03	0.154	0.138	0.041	0.068	0.018	0.024	0.024	0.007	0.005	0.007	0.028	0.022	0.019	0	0.005	0.004	0.047	0.032	0.031	0.015	0.01	0.007	0.02	0.017	0.013	0.007	0.005	0.004
Enterobacteriaceae_Salmonella_enterica_Heidelberg_cluster 1	1.489	1.579	1.48	1.488	1.561	0.543	1.094	1.175	1.161	1.26	1.321	1.253	1.408	1.614	1.617	0.568	1.451	0.439	1.497	0	0	0	0	0.025	0.019	0	0	0	0.039	0.026	0.04	0.026	0.034	0.026	0	0	0	0.027	0.036	0.027	0	0	0
Enterobacteriaceae_Salmonella_enterica_Heidelberg_cluster 2	0.098	0.049	0.066	0.074	0.079	0	0	0	0	0	0	0	0	0	0	0	0.129	0	0.039	0	0	0	0	0	0	0.07	0.047	0.035	0	0.036	0.027	0.035	0.023	0.018	0	0	0	0	0	0	0	0	0
Enterobacteriaceae_Salmonella_enterica_Hermannswerder	0.051	0.045	0.064	0.061	0.066	0.048	0.024	0.016	0.012	0.01	0.024	0.021	0.018	0.022	0.024	0.081	0.079	0.047	0.045	0.017	0.02	0.019	0.007	0.004	0.003	0.036	0.033	0.03	0.014	0.014	0.011	0.037	0.027	0.027	0	0	0	0.034	0.033	0.024	0	0	0.004
Enterobacteriaceae_Salmonella_enterica_Herston	0.029	0.067	0.06	0.058	0.055	0.044	0.022	0.022	0.028	0.022	0.022	0.019	0.017	0.017	0.022	0.095	0.085	0.025	0.032	0.029	0.039	0.037	0.006	0.004	0.006	0.023	0.021	0.019	0.006	0.006	0.008	0.029	0.03	0.026	0.01	0.011	0.01	0.029	0.024	0.024	0.006	0.006	0.008
Enterobacteriaceae_Salmonella_enterica_Hidalgo	0.063	0.092	0.084	0.087	0.085	0.024	0.024	0.016	0.024	0.029	0.028	0.028	0.03	0.027	0.029	0.104	0.134	0.047	0.052	0.026	0.024	0.022	0.003	0.004	0.003	0.05	0.041	0.044	0.007	0.012	0.009	0.027	0.026	0.024	0.003	0.005	0.003	0.019	0.026	0.024	0	0.002	0.002
Enterobacteriaceae_Salmonella_enterica_Hillingdon	0.1	0.05	0.034	0.025	0.02	0	0	0	0	0	0	0	0	0	0	0.053	0.033	0	0	0	0	0.017	0.053	0.035	0.026	0	0	0	0	0	0	0	0	0	0	0	0	0	0	0	0	0	0
Enterobacteriaceae_Salmonella_enterica_Hillingdon_cluster 1	0.04	0.055	0.061	0.069	0.068	0.018	0.009	0.009	0.009	0.013	0.012	0.014	0.018	0.018	0.019	0.077	0.093	0.023	0.026	0.02	0.018	0.019	0.009	0.007	0.008	0.025	0.024	0.024	0.009	0.007	0.007	0.023	0.022	0.022	0.005	0.006	0.007	0.024	0.025	0.025	0.003	0.002	0.004
Enterobacteriaceae_Salmonella_enterica_Hillingdon_cluster 2	0.045	0.034	0.023	0.023	0.02	0	0	0	0	0	0	0.006	0.005	0.005	0.004	0.06	0.03	0.007	0.004	0.015	0.015	0.011	0	0.004	0.003	0.032	0.022	0.02	0	0	0.003	0.012	0.008	0.008	0.006	0.008	0.006	0.013	0.026	0.024	0.006	0.004	0.003
Enterobacteriaceae_Salmonella_enterica_Hofit	0.077	0.056	0.071	0.07	0.078	0	0.043	0.028	0.021	0.034	0.035	0.043	0.037	0.033	0.03	0.142	0.131	0.055	0.048	0.049	0.045	0.05	0.012	0.012	0.009	0.032	0.029	0.034	0.006	0.004	0.006	0.02	0.019	0.036	0.006	0.004	0.006	0.03	0.04	0.034	0	0.004	0.003
Enterobacteriaceae_Salmonella_enterica_Holcomb	0.015	0.011	0.012	0.017	0.025	0	0.028	0.019	0.021	0.022	0.023	0.024	0.021	0.019	0.017	0.027	0.041	0.023	0.023	0.02	0.016	0.012	0.004	0.008	0.008	0.013	0.01	0.009	0.004	0.005	0.006	0.016	0.016	0.014	0.004	0.005	0.008	0.017	0.026	0.031	0.021	0.014	0.025
Enterobacteriaceae_Salmonella_enterica_Houton	0.112	0.104	0.085	0.085	0.081	0.025	0.013	0.025	0.025	0.02	0.017	0.022	0.019	0.02	0.018	0.127	0.127	0.037	0.042	0.04	0.034	0.033	0.01	0.007	0.014	0.045	0.038	0.033	0.011	0.007	0.006	0.021	0.033	0.042	0.011	0.012	0.009	0.015	0.024	0.032	0.004	0.005	0.004
Enterobacteriaceae_Salmonella_enterica_Huvudsta/Saugus	0.009	0.009	0.012	0.012	0.012	0.004	0.002	0.007	0.006	0.004	0.004	0.003	0.003	0.004	0.004	0.011	0.017	0.005	0.006	0.007	0.007	0.007	0	0.001	0.001	0.012	0.013	0.013	0.002	0.006	0.007	0.007	0.005	0.005	0.001	0	0.001	0.007	0.006	0.006	0.001	0.001	0.001
Enterobacteriaceae_Salmonella_enterica_Hvittingfoss_cluster 1	0.079	0.094	0.076	0.077	0.077	0	0	0	0	0	0.006	0.005	0.005	0.008	0.015	0.105	0.11	0.043	0.035	0.023	0.031	0.03	0.01	0.007	0.005	0.042	0.04	0.035	0.022	0.026	0.019	0.039	0.052	0.053	0.011	0.011	0.011	0.015	0.018	0.019	0.006	0.007	0.006
Enterobacteriaceae_Salmonella_enterica_Hvittingfoss_cluster 2	0.013	0.019	0.017	0.021	0.019	0.024	0.012	0.016	0.018	0.02	0.016	0.018	0.015	0.019	0.017	0.037	0.029	0.028	0.02	0.013	0.014	0.012	0.007	0.005	0.003	0.016	0.015	0.013	0.004	0.002	0.002	0.005	0.005	0.009	0	0	0	0.012	0.015	0.016	0.004	0.005	0.005
Enterobacteriaceae_Salmonella_enterica_Ibadan	0.117	0.079	0.085	0.089	0.088	0	0	0.025	0.019	0.02	0.017	0.018	0.016	0.014	0.015	0.076	0.118	0.044	0.049	0.029	0.026	0.025	0.007	0.011	0.012	0.028	0.027	0.028	0.014	0.01	0.007	0.023	0.036	0.034	0.011	0.012	0.009	0.033	0.023	0.02	0.004	0.005	0.004
Enterobacteriaceae_Salmonella_enterica_Idikan	0.088	0.082	0.079	0.074	0.065	0	0	0.038	0.028	0.023	0.028	0.024	0.029	0.025	0.023	0.055	0.092	0.064	0.07	0.04	0.04	0.032	0.008	0.005	0.004	0.027	0.028	0.024	0	0.005	0.004	0.027	0.028	0.029	0	0	0	0.023	0.03	0.031	0.017	0.011	0.008
Enterobacteriaceae_Salmonella_enterica_India	0.004	0.004	0.004	0.003	0.003	0.002	0.001	0.002	0.001	0.002	0.002	0.002	0.002	0.002	0.001	0.005	0.006	0.002	0.002	0.002	0.003	0.003	0.001	0.001	0.001	0.009	0.009	0.008	0.006	0.006	0.006	0.002	0.003	0.003	0.001	0.001	0.001	0.004	0.004	0.004	0.002	0.001	0.002
Enterobacteriaceae_Salmonella_enterica_Indiana	0.071	0.059	0.078	0.076	0.07	0	0.017	0.011	0.026	0.021	0.017	0.015	0.017	0.023	0.021	0.095	0.106	0.017	0.025	0.033	0.032	0.033	0.005	0.009	0.007	0.035	0.036	0.037	0	0.003	0.01	0.032	0.028	0.029	0.005	0.003	0.005	0.014	0.023	0.022	0	0.003	0.01
Enterobacteriaceae_Salmonella_enterica_Infantis	1.678	1.703	1.737	1.693	1.635	1.692	1.53	1.69	1.693	1.637	1.619	1.635	1.61	1.652	1.681	0.885	2.065	1.17	2.532	0.041	0.032	0.032	0.011	0.011	0.011	0.025	0.039	0.042	0.006	0.011	0.014	0.04	0.046	0.051	0.006	0.004	0.003	0.05	0.041	0.037	0.006	0.004	0.003
Enterobacteriaceae_Salmonella_enterica_Infantis_cluster 1	0.023	0.023	0.024	0.024	0.025	0.009	0.008	0.009	0.01	0.009	0.009	0.009	0.009	0.009	0.009	0.035	0.035	0.012	0.013	0.01	0.011	0.013	0.004	0.004	0.004	0.019	0.019	0.019	0.01	0.009	0.008	0.009	0.009	0.011	0.005	0.004	0.003	0.013	0.011	0.011	0.005	0.005	0.006
Enterobacteriaceae_Salmonella_enterica_Infantis_cluster 2	1.661	1.674	1.658	1.664	1.647	1.716	1.828	1.757	1.746	1.77	1.776	1.767	1.759	1.754	1.754	0.963	1.96	1.23	2.527	0.037	0.032	0.03	0.015	0.013	0.014	0.061	0.054	0.056	0.023	0.022	0.021	0.05	0.046	0.046	0.008	0.009	0.01	0.039	0.035	0.035	0.004	0.009	0.009
Enterobacteriaceae_Salmonella_enterica_Infantis_cluster 3	0	0.043	0.038	0.036	0.046	0	0.055	0.036	0.027	0.044	0.037	0.032	0.028	0.025	0.022	0.122	0.047	0	0.011	0.019	0.019	0.024	0.015	0.01	0.015	0.062	0.048	0.041	0.016	0.011	0.016	0.021	0.021	0.021	0.016	0.021	0.024	0.033	0.029	0.022	0	0	0
Enterobacteriaceae_Salmonella_enterica_Inganda	0.038	0.052	0.05	0.05	0.046	0.045	0.028	0.022	0.017	0.016	0.015	0.013	0.011	0.011	0.012	0.064	0.069	0.02	0.018	0.01	0.012	0.012	0.002	0.002	0.003	0.013	0.014	0.013	0.002	0.002	0.003	0.011	0.01	0.01	0.005	0.005	0.005	0.017	0.015	0.014	0.003	0.003	0.002
Enterobacteriaceae_Salmonella_enterica_Inverness	0.08	0.075	0.069	0.06	0.062	0	0.022	0.043	0.055	0.044	0.036	0.038	0.039	0.039	0.04	0.091	0.079	0.042	0.05	0.027	0.031	0.031	0	0	0	0.033	0.035	0.033	0.006	0.004	0.003	0.025	0.025	0.027	0	0.008	0.01	0.031	0.035	0.041	0	0	0
Enterobacteriaceae_Salmonella_enterica_Ipswich	0.094	0.076	0.095	0.076	0.072	0	0.036	0.024	0.018	0.015	0.012	0.01	0.009	0.008	0.007	0.1	0.136	0.047	0.067	0.045	0.034	0.025	0.01	0.007	0.01	0.034	0.036	0.044	0.021	0.014	0.01	0.061	0.063	0.047	0.021	0.021	0.037	0.036	0.029	0.029	0.021	0.021	0.021
Enterobacteriaceae_Salmonella_enterica_Irumu	0.107	0.12	0.101	0.092	0.087	0.041	0.021	0.055	0.041	0.041	0.041	0.036	0.036	0.032	0.033	0.115	0.17	0.066	0.056	0.044	0.044	0.036	0.006	0.008	0.009	0.039	0.036	0.033	0.018	0.016	0.012	0.031	0.023	0.025	0.006	0.008	0.006	0.05	0.047	0.043	0.018	0.012	0.009
Enterobacteriaceae_Salmonella_enterica_Isangi_cluster 1	0.086	0.087	0.087	0.08	0.087	0	0.028	0.037	0.055	0.056	0.046	0.04	0.042	0.056	0.05	0.1	0.095	0.054	0.046	0.024	0.026	0.024	0.008	0.015	0.011	0.041	0.035	0.031	0.016	0.016	0.016	0.016	0.01	0.013	0.008	0.016	0.016	0.039	0.044	0.041	0.016	0.011	0.008
Enterobacteriaceae_Salmonella_enterica_Isangi_cluster 2	0.063	0.072	0.081	0.072	0.067	0.022	0.011	0.022	0.028	0.031	0.029	0.025	0.022	0.025	0.024	0.092	0.11	0.025	0.023	0.033	0.027	0.027	0.006	0.008	0.008	0.016	0.016	0.015	0.003	0.004	0.003	0.017	0.019	0.019	0.006	0.006	0.005	0.035	0.025	0.022	0.006	0.006	0.008
Enterobacteriaceae_Salmonella_enterica_Isangi_cluster 3	0.035	0.03	0.028	0.03	0.03	0.012	0.006	0.006	0.009	0.009	0.008	0.007	0.007	0.008	0.008	0.034	0.04	0.013	0.012	0.017	0.016	0.015	0.004	0.004	0.005	0.014	0.014	0.015	0.003	0.002	0.001	0.014	0.014	0.014	0.003	0.002	0.002	0.009	0.009	0.01	0.003	0.002	0.003
Enterobacteriaceae_Salmonella_enterica_Itami	0.044	0.056	0.067	0.061	0.059	0.028	0.056	0.047	0.042	0.045	0.042	0.04	0.035	0.035	0.031	0.113	0.104	0.023	0.044	0.017	0.025	0.027	0	0.003	0.004	0.029	0.032	0.029	0.016	0.011	0.01	0.019	0.026	0.022	0.004	0.003	0.004	0.028	0.023	0.024	0.008	0.008	0.006
Enterobacteriaceae_Salmonella_enterica_Ituri	0.041	0.068	0.066	0.06	0.065	0	0	0	0.01	0.008	0.007	0.017	0.02	0.022	0.024	0.144	0.089	0.026	0.041	0.035	0.04	0.031	0.011	0.011	0.008	0.033	0.05	0.047	0.006	0.004	0.006	0.041	0.042	0.039	0	0.008	0.009	0.024	0.027	0.028	0.012	0.012	0.012
Enterobacteriaceae_Salmonella_enterica_Javiana	0.391	0.418	0.434	0.44	0.448	0.333	0.475	0.443	0.461	0.403	0.41	0.4	0.414	0.398	0.437	0.488	0.641	0.413	0.646	3.083	3.136	3.198	2.575	2.677	2.773	0.073	0.077	0.091	0.073	0.07	0.073	0.037	0.038	0.034	0.016	0.016	0.012	0.022	0.019	0.025	0	0.011	0.016
Enterobacteriaceae_Salmonella_enterica_Javiana_cluster 1	0.075	0.076	0.08	0.074	0.074	0	0	0	0.007	0.011	0.009	0.008	0.007	0.006	0.005	0.113	0.101	0.025	0.03	0.051	0.041	0.039	0.007	0.007	0.005	0.029	0.026	0.034	0.011	0.015	0.015	0.042	0.043	0.041	0.004	0.005	0.006	0.026	0.025	0.026	0.008	0.013	0.01
Enterobacteriaceae_Salmonella_enterica_Javiana_cluster 3	0.005	0.029	0.031	0.032	0.034	0.019	0.037	0.031	0.033	0.026	0.028	0.032	0.03	0.029	0.03	0.096	0.048	0.12	0.081	0.274	0.304	0.313	0.425	0.397	0.397	0.302	0.327	0.336	0.441	0.414	0.416	0.294	0.323	0.333	0.448	0.42	0.424	0.082	0.101	0.104	0.164	0.162	0.16
Enterobacteriaceae_Salmonella_enterica_Javiana_cluster 5	0.05	0.039	0.036	0.035	0.034	0.026	0.032	0.043	0.042	0.041	0.036	0.033	0.034	0.036	0.034	0.037	0.048	0.035	0.051	0.005	0.004	0.006	0	0.001	0.002	0.012	0.009	0.008	0	0.002	0.002	0.011	0.01	0.011	0.002	0.002	0.003	0.001	0.005	0.006	0.002	0.001	0.002
Enterobacteriaceae_Salmonella_enterica_Johannesburg/Urbana	0.04	0.031	0.041	0.041	0.045	0	0.019	0.026	0.019	0.023	0.019	0.017	0.024	0.022	0.02	0.092	0.07	0.044	0.044	0.038	0.03	0.032	0.011	0.011	0.011	0.018	0.019	0.026	0.017	0.011	0.008	0.018	0.017	0.018	0	0	0	0.012	0.013	0.014	0.011	0.008	0.006
Enterobacteriaceae_Salmonella_enterica_Jukestown_cluster 1	0.064	0.071	0.061	0.049	0.044	0.025	0.025	0.025	0.019	0.015	0.016	0.014	0.016	0.014	0.015	0.045	0.07	0.028	0.028	0.031	0.026	0.021	0.003	0.005	0.003	0.023	0.025	0.023	0.004	0.002	0.002	0.037	0.034	0.034	0.007	0.005	0.004	0.015	0.013	0.011	0.004	0.002	0.004
Enterobacteriaceae_Salmonella_enterica_Jukestown_cluster 2	0.073	0.06	0.062	0.06	0.058	0.016	0.031	0.021	0.024	0.025	0.026	0.027	0.024	0.026	0.028	0.076	0.095	0.025	0.039	0.043	0.039	0.033	0.006	0.012	0.01	0.038	0.036	0.036	0.011	0.015	0.019	0.029	0.026	0.027	0.005	0.005	0.007	0.035	0.039	0.038	0.018	0.017	0.015
Enterobacteriaceae_Salmonella_enterica_Kambole	0.087	0.066	0.078	0.083	0.083	0	0.014	0.014	0.014	0.017	0.019	0.018	0.018	0.017	0.02	0.118	0.125	0.052	0.046	0.03	0.031	0.033	0.008	0.005	0.007	0.058	0.055	0.048	0.028	0.023	0.02	0.029	0.024	0.023	0.008	0.008	0.006	0.043	0.04	0.043	0.014	0.011	0.009
Enterobacteriaceae_Salmonella_enterica_Kedougou	0.058	0.049	0.072	0.076	0.075	0.037	0.019	0.012	0.019	0.015	0.012	0.016	0.019	0.017	0.015	0.073	0.099	0.03	0.035	0.033	0.028	0.029	0.005	0.007	0.01	0.021	0.016	0.014	0.005	0.011	0.008	0.053	0.042	0.042	0.005	0.014	0.014	0.041	0.04	0.034	0.011	0.007	0.005
Enterobacteriaceae_Salmonella_enterica_Kentucky	0.044	0.044	0.059	0.044	0.044	0	0	0	0	0	0	0	0	0	0	0.117	0.072	0.027	0.035	0	0	0	0	0	0	0.016	0.011	0.008	0	0	0	0.032	0.032	0.032	0	0	0.012	0	0.022	0.05	0	0	0
Enterobacteriaceae_Salmonella_enterica_Kentucky_cluster 1	0.087	0.086	0.092	0.092	0.089	0.01	0.015	0.013	0.017	0.022	0.021	0.021	0.019	0.022	0.021	0.118	0.134	0.046	0.051	0.038	0.032	0.039	0.01	0.009	0.01	0.043	0.045	0.042	0.013	0.015	0.013	0.041	0.042	0.045	0.007	0.009	0.009	0.034	0.036	0.034	0.009	0.01	0.012
Enterobacteriaceae_Salmonella_enterica_Kentucky_cluster 2	0.065	0.079	0.07	0.081	0.08	0	0	0.017	0.025	0.025	0.025	0.025	0.022	0.02	0.02	0.118	0.103	0.036	0.042	0.029	0.029	0.037	0.014	0.009	0.009	0.07	0.06	0.06	0.025	0.022	0.025	0.054	0.052	0.065	0.007	0.007	0.011	0.03	0.028	0.025	0	0.007	0.007
Enterobacteriaceae_Salmonella_enterica_Kentucky_cluster 3	0.084	0.064	0.056	0.042	0.039	0.053	0.081	0.053	0.04	0.032	0.036	0.031	0.041	0.036	0.038	0.097	0.092	0.026	0.056	0.033	0.038	0.038	0.007	0.02	0.015	0.005	0.017	0.02	0	0.005	0.004	0.05	0.037	0.038	0.016	0.016	0.019	0.022	0.018	0.021	0.024	0.016	0.012
Enterobacteriaceae_Salmonella_enterica_Kiambu	0.024	0.04	0.048	0.064	0.069	0.031	0.015	0.02	0.023	0.025	0.026	0.022	0.019	0.024	0.025	0.098	0.089	0.025	0.038	0.035	0.036	0.035	0.008	0.014	0.017	0.034	0.054	0.049	0.013	0.009	0.013	0.037	0.036	0.034	0.009	0.006	0.007	0.028	0.021	0.023	0.009	0.006	0.005
Enterobacteriaceae_Salmonella_enterica_Kibusi	0.101	0.102	0.085	0.089	0.071	0	0	0	0	0	0	0	0	0	0	0.081	0.1	0.047	0.07	0.009	0.011	0.021	0.013	0.027	0.033	0.073	0.06	0.05	0.014	0.009	0.014	0.045	0.042	0.041	0	0	0	0.049	0.045	0.048	0	0.019	0.014
Enterobacteriaceae_Salmonella_enterica_Kingabwa	0.064	0.092	0.09	0.092	0.082	0.082	0.041	0.027	0.021	0.017	0.028	0.03	0.026	0.023	0.021	0.126	0.11	0.053	0.047	0.025	0.022	0.023	0.011	0.008	0.009	0.031	0.039	0.039	0	0.004	0.003	0.027	0.028	0.023	0	0	0	0.033	0.022	0.025	0	0.004	0.006
Enterobacteriaceae_Salmonella_enterica_Kintambo	0	0	0	0	0	0	0	0	0	0.03	0.025	0.021	0.019	0.017	0.015	0.041	0.013	0	0	0	0	0	0	0	0	0	0	0	0	0	0	0	0	0	0	0	0	0.015	0.02	0.015	0	0	0
Enterobacteriaceae_Salmonella_enterica_Kintambo_cluster 1	0.106	0.093	0.075	0.068	0.068	0	0	0.012	0.019	0.015	0.012	0.016	0.014	0.017	0.015	0.093	0.102	0.036	0.031	0.013	0.015	0.026	0.015	0.014	0.013	0.028	0.026	0.024	0	0	0.005	0.038	0.037	0.03	0.016	0.011	0.011	0.019	0.02	0.02	0.011	0.007	0.005
Enterobacteriaceae_Salmonella_enterica_Kintambo_cluster 2	0.083	0.063	0.059	0.057	0.061	0	0	0.026	0.02	0.016	0.033	0.04	0.035	0.035	0.032	0.094	0.095	0.032	0.037	0.025	0.028	0.026	0	0	0.003	0.03	0.022	0.019	0.006	0.004	0.003	0.019	0.025	0.03	0	0.004	0.003	0.036	0.029	0.03	0	0	0.006
Enterobacteriaceae_Salmonella_enterica_Kintambo_cluster 3	0.133	0.135	0.118	0.104	0.108	0	0.047	0.046	0.035	0.037	0.031	0.033	0.029	0.026	0.023	0.11	0.168	0.03	0.043	0.021	0.019	0.027	0.013	0.017	0.013	0.035	0.029	0.026	0.027	0.018	0.017	0.057	0.044	0.042	0.014	0.014	0.014	0.033	0.022	0.019	0.007	0.009	0.007
Enterobacteriaceae_Salmonella_enterica_Kirkee	0.06	0.054	0.056	0.065	0.06	0.022	0.022	0.018	0.014	0.016	0.015	0.014	0.015	0.014	0.016	0.092	0.093	0.029	0.032	0.024	0.023	0.02	0.008	0.007	0.006	0.025	0.023	0.024	0.006	0.005	0.007	0.024	0.028	0.026	0.006	0.009	0.008	0.032	0.026	0.025	0.002	0.003	0.004
Enterobacteriaceae_Salmonella_enterica_Kisarawe_cluster 1	0.021	0.022	0.02	0.019	0.02	0.016	0.008	0.005	0.008	0.007	0.005	0.007	0.006	0.005	0.005	0.025	0.029	0.007	0.009	0.006	0.006	0.008	0.001	0.001	0.001	0.017	0.015	0.014	0.008	0.009	0.011	0.011	0.008	0.008	0.004	0.002	0.002	0.011	0.008	0.007	0.002	0.002	0.002
Enterobacteriaceae_Salmonella_enterica_Kisarawe_cluster 2	0.074	0.074	0.074	0.062	0.084	0	0	0	0	0	0	0	0	0	0	0.052	0.121	0.03	0.049	0.033	0.044	0.05	0	0.009	0.006	0.035	0.029	0.031	0	0	0	0.018	0.029	0.04	0.027	0.018	0.02	0.038	0.038	0.028	0.014	0.009	0.007
Enterobacteriaceae_Salmonella_enterica_Kohbu	0.13	0.066	0.044	0.033	0.039	0	0	0	0	0	0	0.036	0.031	0.028	0.025	0.069	0.043	0	0	0	0.015	0.022	0	0	0	0.047	0.031	0.035	0	0	0	0	0.016	0.035	0	0	0	0.025	0.017	0.037	0	0.025	0.018
Enterobacteriaceae_Salmonella_enterica_Kokomlemle	0.068	0.103	0.068	0.069	0.068	0.26	0.131	0.086	0.065	0.052	0.044	0.037	0.033	0.029	0.026	0.145	0.112	0	0	0	0.031	0.023	0	0	0	0.024	0.033	0.037	0	0	0	0	0	0	0.038	0.025	0.019	0	0	0	0	0	0
Enterobacteriaceae_Salmonella_enterica_Kottbus	0.135	0.117	0.078	0.088	0.082	0	0	0	0	0	0	0	0	0.008	0.007	0.123	0.121	0.072	0.069	0.02	0.03	0.032	0.02	0.014	0.015	0.062	0.06	0.056	0	0.007	0.011	0.042	0.046	0.049	0	0	0.011	0.022	0.035	0.044	0	0.007	0.016
Enterobacteriaceae_Salmonella_enterica_Kottbus_cluster 1	0.038	0.067	0.057	0.067	0.065	0	0	0	0	0	0	0.01	0.009	0.008	0.015	0.141	0.093	0.07	0.06	0.058	0.047	0.038	0.01	0.007	0.01	0.041	0.073	0.071	0.021	0.014	0.011	0.068	0.05	0.051	0.011	0.007	0.016	0.036	0.044	0.04	0	0	0
Enterobacteriaceae_Salmonella_enterica_Kottbus_cluster 2	0.081	0.064	0.051	0.053	0.049	0.044	0.022	0.029	0.022	0.018	0.022	0.019	0.017	0.02	0.027	0.056	0.076	0.036	0.032	0.027	0.023	0.021	0	0.004	0.006	0.025	0.022	0.023	0.006	0.004	0.003	0.029	0.036	0.029	0	0	0	0.053	0.051	0.053	0.046	0.048	0.036
Enterobacteriaceae_Salmonella_enterica_Kotte	0.04	0.047	0.051	0.057	0.058	0.022	0.017	0.018	0.014	0.013	0.017	0.014	0.013	0.014	0.015	0.08	0.091	0.029	0.029	0.022	0.025	0.023	0.008	0.005	0.008	0.029	0.031	0.029	0.008	0.009	0.01	0.03	0.028	0.028	0.01	0.01	0.01	0.026	0.023	0.019	0.008	0.01	0.009
Enterobacteriaceae_Salmonella_enterica_Krefeld	0.12	0.116	0.124	0.116	0.111	0	0	0	0.01	0.015	0.032	0.033	0.034	0.03	0.031	0.154	0.151	0.025	0.04	0.041	0.043	0.052	0.021	0.021	0.018	0.039	0.053	0.054	0.017	0.015	0.011	0.05	0.055	0.066	0.028	0.019	0.014	0.031	0.031	0.042	0.023	0.026	0.025
Enterobacteriaceae_Salmonella_enterica_Kumasi	0.025	0.025	0.029	0.044	0.043	0.048	0.024	0.032	0.036	0.029	0.024	0.021	0.018	0.016	0.019	0.113	0.086	0.015	0.04	0.025	0.017	0.023	0	0	0.007	0.004	0.009	0.016	0.007	0.009	0.014	0.022	0.024	0.025	0.007	0.009	0.01	0.024	0.029	0.026	0	0	0.007
Enterobacteriaceae_Salmonella_enterica_Labadi	0.079	0.069	0.073	0.075	0.068	0	0.01	0.02	0.02	0.016	0.024	0.026	0.028	0.025	0.022	0.121	0.111	0.033	0.04	0.027	0.03	0.033	0.003	0.004	0.006	0.036	0.033	0.035	0.006	0.006	0.004	0.038	0.034	0.038	0.015	0.01	0.007	0.024	0.024	0.023	0.006	0.004	0.004
Enterobacteriaceae_Salmonella_enterica_Langford	0.033	0.041	0.045	0.041	0.043	0.034	0.023	0.023	0.023	0.018	0.019	0.021	0.023	0.022	0.021	0.063	0.069	0.026	0.03	0.017	0.015	0.017	0.013	0.009	0.009	0.036	0.036	0.037	0.025	0.022	0.021	0.024	0.021	0.022	0.003	0.003	0.002	0.022	0.023	0.021	0.007	0.004	0.004
Enterobacteriaceae_Salmonella_enterica_Lansing	0.035	0.043	0.048	0.056	0.057	0.054	0.055	0.045	0.034	0.033	0.032	0.031	0.027	0.024	0.025	0.064	0.073	0.022	0.023	0.022	0.016	0.019	0.004	0.005	0.006	0.023	0.022	0.019	0.008	0.011	0.01	0.018	0.017	0.022	0.008	0.005	0.004	0.019	0.024	0.026	0.004	0.003	0.004
Enterobacteriaceae_Salmonella_enterica_Larochelle	0.076	0.101	0.093	0.093	0.09	0	0.059	0.039	0.059	0.059	0.049	0.042	0.037	0.033	0.035	0.09	0.131	0.028	0.043	0.047	0.041	0.039	0	0.005	0.004	0.044	0.04	0.036	0.026	0.023	0.021	0.017	0.022	0.022	0	0	0	0.012	0.012	0.018	0	0	0.004
Enterobacteriaceae_Salmonella_enterica_Legon	0.016	0.016	0.017	0.021	0.022	0	0.005	0.007	0.007	0.01	0.012	0.01	0.01	0.01	0.011	0.033	0.033	0.013	0.019	0.012	0.01	0.011	0.003	0.003	0.003	0.007	0.011	0.01	0.006	0.005	0.004	0.014	0.012	0.009	0.006	0.006	0.006	0.005	0.004	0.007	0	0	0.001
Enterobacteriaceae_Salmonella_enterica_Lexington_cluster 1	0.071	0.09	0.086	0.083	0.086	0.027	0.014	0.009	0.027	0.022	0.023	0.024	0.024	0.021	0.019	0.099	0.136	0.035	0.04	0.036	0.029	0.029	0.008	0.018	0.017	0.033	0.039	0.036	0.008	0.008	0.008	0.033	0.038	0.037	0.004	0.003	0.006	0.014	0.016	0.019	0.008	0.005	0.012
Enterobacteriaceae_Salmonella_enterica_Lexington_cluster 2	0.059	0.063	0.062	0.054	0.052	0	0.014	0.009	0.007	0.017	0.019	0.02	0.018	0.016	0.02	0.09	0.094	0.014	0.035	0.017	0.031	0.028	0.008	0.01	0.008	0.013	0.014	0.021	0.012	0.011	0.008	0.029	0.028	0.028	0.008	0.008	0.008	0.023	0.023	0.034	0.004	0.003	0.002
Enterobacteriaceae_Salmonella_enterica_Lexington_cluster 3	0.031	0.035	0.042	0.039	0.038	0.022	0.017	0.015	0.022	0.022	0.022	0.022	0.025	0.025	0.024	0.052	0.044	0.014	0.017	0.014	0.014	0.013	0.003	0.005	0.004	0.012	0.011	0.013	0.005	0.003	0.003	0.019	0.015	0.014	0.003	0.002	0.002	0.011	0.009	0.009	0.003	0.004	0.003
Enterobacteriaceae_Salmonella_enterica_Lille	0.082	0.058	0.051	0.058	0.059	0.042	0.063	0.055	0.042	0.034	0.035	0.033	0.032	0.033	0.029	0.079	0.101	0.037	0.048	0.015	0.02	0.021	0.009	0.012	0.017	0.024	0.022	0.023	0.012	0.008	0.009	0.039	0.033	0.032	0.006	0.004	0.006	0.021	0.029	0.031	0	0	0.002
Enterobacteriaceae_Salmonella_enterica_Lingwala	0.081	0.087	0.09	0.084	0.08	0	0.019	0.026	0.034	0.027	0.023	0.022	0.022	0.024	0.021	0.102	0.125	0.053	0.058	0.046	0.043	0.041	0.019	0.016	0.015	0.031	0.036	0.037	0.02	0.017	0.017	0.038	0.036	0.037	0.017	0.021	0.017	0.019	0.025	0.024	0.011	0.01	0.011
Enterobacteriaceae_Salmonella_enterica_Litchfield	0.486	0.525	0.463	0.434	0.428	1.054	0.718	0.681	0.671	0.625	0.572	0.545	0.518	0.515	0.507	1.999	1.395	2.639	2.064	0.049	0.044	0.036	0	0	0	0.023	0.023	0.023	0.009	0.012	0.018	0.041	0.043	0.035	0.009	0.006	0.018	0.044	0.054	0.056	0.018	0.012	0.014
Enterobacteriaceae_Salmonella_enterica_Liverpool	0.063	0.078	0.07	0.069	0.073	0	0	0	0.009	0.007	0.017	0.015	0.013	0.016	0.017	0.111	0.107	0.034	0.05	0.043	0.039	0.035	0.01	0.006	0.01	0.042	0.039	0.031	0.005	0.017	0.015	0.042	0.041	0.041	0.01	0.01	0.013	0.066	0.053	0.059	0.01	0.007	0.005
Enterobacteriaceae_Salmonella_enterica_Livingstone	0.037	0.037	0.037	0.028	0.045	0	0.071	0.047	0.035	0.028	0.024	0.02	0.018	0.016	0.014	0.079	0.073	0.068	0.059	0.013	0.042	0.044	0	0.013	0.01	0.013	0.009	0.02	0.02	0.014	0.01	0.027	0.018	0.033	0	0	0	0.043	0.047	0.042	0	0	0
Enterobacteriaceae_Salmonella_enterica_Livingstone_cluster 1	0.07	0.049	0.075	0.063	0.065	0	0	0.036	0.04	0.043	0.036	0.031	0.027	0.03	0.027	0.104	0.106	0.06	0.039	0.052	0.044	0.038	0.007	0.01	0.011	0.04	0.037	0.04	0.015	0.01	0.008	0.035	0.027	0.03	0	0	0.004	0.048	0.05	0.04	0.008	0.005	0.008
Enterobacteriaceae_Salmonella_enterica_Livingstone_cluster 2	0.036	0.045	0.048	0.041	0.043	0	0.034	0.023	0.017	0.014	0.023	0.02	0.017	0.023	0.021	0.115	0.065	0.055	0.043	0.042	0.048	0.042	0.009	0.013	0.014	0.019	0.021	0.026	0.02	0.013	0.02	0.026	0.021	0.026	0.01	0.013	0.01	0.069	0.055	0.041	0	0.013	0.015
Enterobacteriaceae_Salmonella_enterica_Livingstone_cluster 3	0.049	0.062	0.066	0.066	0.076	0.031	0.047	0.041	0.039	0.044	0.042	0.045	0.047	0.042	0.041	0.043	0.129	0.02	0.016	0.017	0.017	0.016	0	0.003	0.004	0.023	0.031	0.034	0.018	0.015	0.016	0.035	0.037	0.034	0.009	0.012	0.009	0.016	0.023	0.023	0	0	0
Enterobacteriaceae_Salmonella_enterica_Livingstone_cluster 4	0.101	0.085	0.085	0.075	0.081	0.021	0.011	0.014	0.011	0.009	0.011	0.012	0.014	0.012	0.011	0.09	0.111	0.038	0.033	0.027	0.032	0.027	0.006	0.006	0.006	0.042	0.042	0.042	0.009	0.008	0.006	0.036	0.028	0.024	0	0.002	0.006	0.035	0.032	0.031	0.003	0.004	0.003
Enterobacteriaceae_Salmonella_enterica_Llandoff	0.061	0.064	0.061	0.058	0.061	0.046	0.058	0.039	0.029	0.028	0.023	0.02	0.021	0.018	0.019	0.097	0.088	0.015	0.036	0.027	0.031	0.029	0	0	0	0.028	0.026	0.021	0.003	0.007	0.005	0.024	0.025	0.023	0.017	0.014	0.01	0.03	0.03	0.026	0.003	0.002	0.002
Enterobacteriaceae_Salmonella_enterica_Lomalinda	0.084	0.06	0.063	0.073	0.068	0	0.098	0.086	0.081	0.065	0.054	0.047	0.049	0.044	0.039	0.09	0.106	0.01	0.04	0.029	0.027	0.029	0.009	0.012	0.013	0.03	0.037	0.03	0.009	0.013	0.009	0.024	0.028	0.033	0.019	0.025	0.019	0.013	0.017	0.019	0	0.006	0.005
Enterobacteriaceae_Salmonella_enterica_Lome	0.014	0.014	0.009	0.007	0.007	0	0	0	0	0	0.004	0.004	0.003	0.003	0.003	0.018	0.011	0.013	0.011	0.005	0.003	0.005	0	0	0	0	0	0	0	0	0	0	0	0.002	0	0.003	0.002	0.008	0.005	0.006	0	0	0
Enterobacteriaceae_Salmonella_enterica_London_cluster 1	0.053	0.047	0.058	0.057	0.064	0.101	0.051	0.084	0.064	0.051	0.051	0.044	0.038	0.034	0.031	0.092	0.065	0.049	0.042	0.036	0.036	0.033	0.014	0.014	0.014	0.024	0.032	0.031	0	0	0.004	0.014	0.019	0.019	0.007	0.01	0.011	0.041	0.041	0.041	0	0	0
Enterobacteriaceae_Salmonella_enterica_London_cluster 2	0.052	0.053	0.061	0.059	0.056	0.022	0.022	0.022	0.017	0.018	0.015	0.013	0.011	0.013	0.016	0.081	0.096	0.014	0.033	0.026	0.021	0.023	0.009	0.008	0.008	0.055	0.048	0.056	0.032	0.035	0.037	0.036	0.038	0.036	0.003	0.002	0.003	0.02	0.016	0.017	0.003	0.002	0.003
Enterobacteriaceae_Salmonella_enterica_Louga	0.072	0.091	0.096	0.096	0.095	0	0.017	0.017	0.022	0.021	0.02	0.02	0.017	0.019	0.019	0.105	0.145	0.061	0.062	0.046	0.041	0.039	0.007	0.008	0.007	0.029	0.032	0.032	0.012	0.01	0.013	0.021	0.025	0.026	0.015	0.012	0.009	0.036	0.032	0.031	0.003	0.007	0.008
Enterobacteriaceae_Salmonella_enterica_Lubbock/Mbandaka	2.643	2.651	2.624	2.644	2.659	3.223	2.867	3.098	3.008	3.074	3.072	3.048	3.048	3.074	3.041	2.874	2.868	4.064	4.201	0.032	0.037	0.036	0.004	0.003	0.002	1.21	1.109	1.125	0.967	1.056	1.05	0.037	0.038	0.035	0.004	0.003	0.004	0.024	0.038	0.038	0.013	0.009	0.007
Enterobacteriaceae_Salmonella_enterica_Luciana	0.079	0.054	0.062	0.053	0.053	0	0	0	0	0	0	0	0	0	0	0.099	0.105	0	0.021	0.045	0.042	0.031	0	0	0	0.019	0.019	0.019	0.029	0.029	0.022	0.038	0.032	0.029	0.015	0.02	0.015	0.01	0.014	0.01	0	0	0
Enterobacteriaceae_Salmonella_enterica_Luke	0.04	0.046	0.061	0.059	0.058	0.019	0.01	0.013	0.015	0.012	0.013	0.022	0.027	0.024	0.021	0.105	0.081	0.05	0.056	0.034	0.027	0.027	0.013	0.011	0.009	0.027	0.038	0.031	0.003	0.006	0.006	0.038	0.038	0.03	0.006	0.009	0.013	0.031	0.03	0.026	0.009	0.01	0.009
Enterobacteriaceae_Salmonella_enterica_Maastricht	0.06	0.066	0.054	0.048	0.047	0.115	0.077	0.051	0.039	0.031	0.026	0.022	0.019	0.017	0.016	0.156	0.076	0.037	0.04	0.02	0.027	0.025	0.005	0.004	0.005	0.033	0.031	0.025	0.011	0.015	0.017	0.018	0.022	0.02	0.011	0.011	0.014	0.015	0.026	0.031	0.006	0.004	0.003
Enterobacteriaceae_Salmonella_enterica_Macclesfield	0.04	0.047	0.048	0.048	0.049	0	0.012	0.012	0.015	0.014	0.014	0.012	0.015	0.015	0.014	0.073	0.078	0.029	0.037	0.019	0.02	0.02	0.002	0.003	0.003	0.025	0.022	0.023	0.007	0.01	0.011	0.021	0.02	0.021	0.007	0.007	0.007	0.018	0.02	0.018	0.002	0.006	0.007
Enterobacteriaceae_Salmonella_enterica_Madelia group	0.744	0.705	0.719	0.789	0.819	1.195	1.111	0.948	0.902	0.964	0.894	0.941	0.895	0.897	0.918	1.577	1.481	2.23	2.017	0.041	0.038	0.028	0	0	0	0.035	0.035	0.035	0	0.009	0.013	0.026	0.035	0.035	0	0	0.013	0.019	0.012	0.009	0	0	0
Enterobacteriaceae_Salmonella_enterica_Magwa	0.087	0.044	0.047	0.044	0.063	0	0	0.022	0.017	0.013	0.022	0.019	0.025	0.022	0.027	0.093	0.127	0.065	0.063	0.036	0.035	0.029	0.018	0.012	0.018	0.101	0.08	0.088	0.01	0.019	0.024	0.006	0.008	0.019	0.019	0.013	0.015	0.007	0.018	0.02	0.01	0.007	0.01
Enterobacteriaceae_Salmonella_enterica_Malstatt	0.022	0.022	0.021	0.027	0.027	0	0.011	0.014	0.027	0.021	0.025	0.021	0.024	0.021	0.019	0.033	0.031	0.021	0.031	0.011	0.013	0.011	0.003	0.002	0.001	0.02	0.021	0.02	0	0	0	0.01	0.009	0.011	0.003	0.004	0.003	0.002	0.003	0.006	0	0.002	0.003
Enterobacteriaceae_Salmonella_enterica_Manchester	0.049	0.047	0.056	0.059	0.055	0.017	0.009	0.011	0.017	0.017	0.026	0.025	0.022	0.019	0.019	0.095	0.096	0.022	0.032	0.033	0.032	0.032	0.007	0.006	0.006	0.037	0.036	0.036	0.005	0.007	0.009	0.031	0.032	0.037	0.005	0.008	0.009	0.028	0.028	0.028	0.01	0.01	0.008
Enterobacteriaceae_Salmonella_enterica_Manhattan	0.058	0.073	0.068	0.058	0.053	0	0	0	0	0	0	0	0	0.012	0.011	0.139	0.105	0	0.012	0.01	0.02	0.015	0.015	0.01	0.008	0.021	0.035	0.031	0.016	0.021	0.016	0.01	0.028	0.031	0.016	0.011	0.008	0.011	0.022	0.022	0	0	0.008
Enterobacteriaceae_Salmonella_enterica_Maricopa	0.05	0.05	0.045	0.048	0.046	0.015	0.03	0.02	0.015	0.015	0.017	0.017	0.017	0.021	0.022	0.084	0.076	0.012	0.02	0.025	0.024	0.025	0.012	0.008	0.006	0.019	0.023	0.025	0.006	0.006	0.004	0.018	0.017	0.018	0.004	0.004	0.005	0.019	0.02	0.024	0.002	0.004	0.005
Enterobacteriaceae_Salmonella_enterica_Maritzburg	0	0	0.105	0.118	0.11	0	0	0	0	0	0	0	0	0.033	0.03	0.083	0.051	0.048	0.031	0.053	0.035	0.026	0	0	0	0.112	0.075	0.07	0	0	0	0.028	0.037	0.028	0	0	0	0.03	0.02	0.03	0	0	0
Enterobacteriaceae_Salmonella_enterica_Martonos	0.047	0.042	0.037	0.034	0.03	0.02	0.01	0.007	0.005	0.004	0.007	0.006	0.005	0.004	0.004	0.03	0.046	0.003	0.006	0.016	0.015	0.016	0.003	0.002	0.001	0.022	0.017	0.016	0.003	0.004	0.003	0.017	0.012	0.012	0	0	0.001	0.014	0.011	0.012	0.009	0.01	0.007
Enterobacteriaceae_Salmonella_enterica_Matadi	0.042	0.053	0.054	0.046	0.054	0	0	0	0.007	0.022	0.022	0.023	0.02	0.024	0.022	0.075	0.083	0.03	0.042	0.024	0.024	0.025	0.011	0.012	0.013	0.038	0.035	0.03	0.004	0.003	0.006	0.025	0.034	0.029	0.016	0.013	0.014	0.005	0.007	0.009	0	0.008	0.008
Enterobacteriaceae_Salmonella_enterica_Mathura	0.025	0.028	0.028	0.029	0.028	0.011	0.005	0.005	0.005	0.006	0.005	0.005	0.007	0.007	0.007	0.041	0.042	0.016	0.016	0.011	0.011	0.012	0.001	0.003	0.002	0.013	0.011	0.011	0.003	0.003	0.004	0.011	0.011	0.012	0.004	0.004	0.004	0.008	0.008	0.008	0.002	0.002	0.002
Enterobacteriaceae_Salmonella_enterica_Matopeni	0.082	0.078	0.076	0.078	0.091	0	0.02	0.026	0.03	0.04	0.033	0.04	0.035	0.031	0.028	0.121	0.105	0.032	0.049	0.024	0.028	0.028	0.005	0.007	0.011	0.048	0.042	0.043	0	0	0	0.033	0.042	0.035	0	0.004	0.006	0.032	0.034	0.03	0.012	0.008	0.006
Enterobacteriaceae_Salmonella_enterica_Lubbock/Mbandaka_Mbandaka	0.755	0.649	0.686	0.63	0.701	0.578	0.437	0.289	0.364	0.35	0.436	0.417	0.402	0.357	0.35	0.242	0.399	0.094	0.481	0.026	0.017	0.013	0	0	0	0.435	0.381	0.354	0.168	0.225	0.19	0.027	0.018	0.014	0	0	0	0	0	0	0	0	0
Enterobacteriaceae_Salmonella_enterica_Meleagridis	0.064	0.057	0.049	0.045	0.049	0	0	0	0	0.012	0.01	0.009	0.008	0.007	0.012	0.077	0.085	0.05	0.058	0.06	0.058	0.054	0.009	0.006	0.004	0.017	0.027	0.02	0	0.006	0.009	0.012	0.012	0.012	0	0.006	0.013	0.025	0.021	0.022	0.009	0.006	0.005
Enterobacteriaceae_Salmonella_enterica_Miami_cluster 1	0.044	0.037	0.038	0.044	0.039	0	0.016	0.026	0.027	0.025	0.023	0.024	0.023	0.023	0.022	0.069	0.052	0.017	0.027	0.025	0.023	0.018	0.013	0.011	0.011	0.028	0.024	0.023	0.007	0.006	0.005	0.019	0.015	0.015	0.005	0.005	0.006	0.012	0.015	0.014	0.009	0.008	0.006
Enterobacteriaceae_Salmonella_enterica_Miami_cluster 2	0.077	0.073	0.074	0.087	0.083	0	0	0.014	0.011	0.009	0.014	0.024	0.021	0.019	0.017	0.112	0.11	0.041	0.035	0.026	0.022	0.021	0.006	0.004	0.003	0.024	0.029	0.028	0	0	0.006	0.024	0.027	0.03	0	0.004	0.003	0.017	0.011	0.009	0.013	0.008	0.006
Enterobacteriaceae_Salmonella_enterica_Miami_cluster 4	0.077	0.065	0.081	0.079	0.079	0.039	0.049	0.046	0.044	0.04	0.04	0.034	0.032	0.031	0.032	0.085	0.112	0.048	0.047	0.035	0.032	0.033	0.005	0.005	0.005	0.061	0.067	0.067	0.037	0.038	0.049	0.032	0.031	0.031	0.003	0.01	0.01	0.034	0.041	0.035	0.003	0.004	0.004
Enterobacteriaceae_Salmonella_enterica_Michigan	0.076	0.06	0.058	0.06	0.061	0.041	0.021	0.041	0.042	0.05	0.056	0.048	0.047	0.051	0.05	0.145	0.104	0.054	0.065	0.011	0.02	0.024	0.011	0.008	0.006	0.031	0.026	0.031	0	0	0.003	0.031	0.029	0.035	0	0	0	0.033	0.028	0.025	0.006	0.004	0.009
Enterobacteriaceae_Salmonella_enterica_Mikawasima_cluster 1	0.172	0.12	0.094	0.087	0.1	0	0	0.027	0.021	0.033	0.041	0.036	0.031	0.037	0.041	0.115	0.191	0.066	0.086	0.015	0.019	0.025	0	0.008	0.011	0.008	0.01	0.008	0	0.008	0.006	0.039	0.041	0.031	0.024	0.016	0.018	0.017	0.011	0.008	0	0	0.006
Enterobacteriaceae_Salmonella_enterica_Mikawasima_cluster 2	0.08	0.065	0.054	0.069	0.062	0	0	0	0	0	0	0	0	0	0	0.12	0.122	0.03	0.032	0.011	0.018	0.022	0	0.006	0.009	0.029	0.039	0.038	0	0.006	0.004	0.029	0.035	0.029	0.009	0.006	0.009	0.043	0.037	0.034	0	0	0
Enterobacteriaceae_Salmonella_enterica_Mikawasima_cluster 3	0.129	0.119	0.116	0.107	0.105	0.015	0.008	0.02	0.015	0.012	0.013	0.015	0.013	0.013	0.014	0.084	0.134	0.032	0.039	0.029	0.03	0.03	0.01	0.007	0.005	0.02	0.024	0.02	0.004	0.006	0.008	0.041	0.04	0.036	0.013	0.01	0.009	0.021	0.021	0.022	0.007	0.004	0.006
Enterobacteriaceae_Salmonella_enterica_Milwaukee_cluster 1	0.072	0.091	0.081	0.075	0.078	0.034	0.017	0.017	0.013	0.01	0.014	0.012	0.017	0.017	0.021	0.124	0.118	0.039	0.037	0.036	0.035	0.04	0.012	0.013	0.009	0.032	0.029	0.029	0.005	0.007	0.009	0.024	0.028	0.028	0.005	0.007	0.007	0.029	0.03	0.025	0.008	0.007	0.006
Enterobacteriaceae_Salmonella_enterica_Milwaukee_cluster 2	0.057	0.061	0.068	0.059	0.061	0.016	0.016	0.015	0.027	0.028	0.029	0.027	0.024	0.023	0.023	0.082	0.088	0.033	0.037	0.023	0.025	0.023	0.002	0.003	0.008	0.02	0.02	0.022	0.016	0.012	0.01	0.026	0.021	0.024	0.002	0.002	0.005	0.014	0.017	0.017	0.005	0.005	0.005
Enterobacteriaceae_Salmonella_enterica_Minnesota	0.051	0.058	0.06	0.058	0.067	0	0	0.033	0.037	0.03	0.033	0.028	0.031	0.033	0.03	0.082	0.076	0.024	0.025	0.009	0.014	0.032	0.014	0.014	0.01	0.041	0.037	0.032	0.036	0.024	0.021	0.106	0.08	0.076	0.071	0.062	0.064	0.015	0.02	0.022	0.007	0.01	0.014
Enterobacteriaceae_Salmonella_enterica_Mishmarhaemek	0.068	0.079	0.076	0.074	0.07	0.011	0.011	0.022	0.025	0.022	0.02	0.019	0.018	0.018	0.019	0.094	0.12	0.04	0.051	0.018	0.022	0.023	0.007	0.007	0.007	0.036	0.035	0.039	0.014	0.019	0.016	0.022	0.02	0.022	0.006	0.005	0.006	0.034	0.029	0.026	0.01	0.007	0.008
Enterobacteriaceae_Salmonella_enterica_Mississippi	0.064	0.081	0.07	0.073	0.065	0	0	0.02	0.015	0.025	0.031	0.027	0.023	0.021	0.025	0.086	0.138	0.079	0.07	0.044	0.033	0.03	0	0	0	0.017	0.019	0.026	0.009	0.012	0.013	0.029	0.019	0.026	0.009	0.006	0.004	0.025	0.025	0.028	0	0.006	0.009
Enterobacteriaceae_Salmonella_enterica_Mississippi_cluster 1	0	0.04	0.036	0.04	0.038	0	0.051	0.034	0.026	0.021	0.017	0.015	0.013	0.011	0.01	0.17	0.079	0.115	0.095	0.027	0.042	0.036	0.014	0.019	0.021	0.019	0.032	0.024	0	0.01	0.015	0.038	0.032	0.029	0	0.01	0.007	0.072	0.068	0.066	0	0	0
Enterobacteriaceae_Salmonella_enterica_Mississippi_cluster 2	0.093	0.079	0.078	0.094	0.085	0	0.09	0.079	0.075	0.06	0.05	0.043	0.038	0.033	0.036	0.141	0.128	0.048	0.031	0.042	0.053	0.047	0.016	0.016	0.021	0.084	0.097	0.107	0.104	0.081	0.087	0.022	0.037	0.039	0.017	0.029	0.022	0.024	0.016	0.021	0	0	0.004
Enterobacteriaceae_Salmonella_enterica_Mississippi_cluster 3	0.021	0.036	0.043	0.043	0.039	0	0	0	0	0	0	0.008	0.007	0.006	0.014	0.038	0.052	0.022	0.017	0.012	0.016	0.017	0.008	0.005	0.006	0.033	0.038	0.051	0.052	0.048	0.046	0.015	0.015	0.015	0.008	0.005	0.006	0.014	0.011	0.01	0	0	0
Enterobacteriaceae_Salmonella_enterica_Molade_cluster 1	0.046	0.044	0.041	0.042	0.041	0.016	0.008	0.011	0.008	0.006	0.011	0.009	0.008	0.007	0.006	0.045	0.059	0.029	0.045	0.018	0.019	0.019	0.004	0.006	0.007	0.024	0.027	0.023	0	0.005	0.006	0.018	0.02	0.022	0.005	0.003	0.002	0.016	0.018	0.018	0.002	0.002	0.001
Enterobacteriaceae_Salmonella_enterica_Molade_cluster 2	0.146	0.133	0.128	0.118	0.095	0.112	0.056	0.037	0.028	0.045	0.038	0.032	0.028	0.025	0.023	0.047	0.125	0.054	0.058	0.02	0.033	0.039	0	0	0	0.021	0.028	0.032	0.016	0.011	0.008	0.042	0.063	0.047	0	0	0	0.056	0.045	0.051	0.033	0.033	0.025
Enterobacteriaceae_Salmonella_enterica_Monschaui	0.038	0.038	0.057	0.043	0.038	0	0	0	0	0	0	0	0	0	0	0.101	0.118	0	0.015	0.019	0.021	0.019	0.01	0.013	0.01	0.041	0.041	0.041	0	0	0	0.041	0.036	0.031	0.021	0.014	0.011	0.007	0.01	0.007	0.021	0.014	0.011
Enterobacteriaceae_Salmonella_enterica_Monschaui_cluster 1	0.081	0.062	0.055	0.062	0.062	0	0.078	0.104	0.078	0.063	0.065	0.056	0.049	0.052	0.047	0.076	0.087	0.076	0.073	0.021	0.014	0.021	0	0	0.005	0.022	0.034	0.037	0.011	0.008	0.006	0.029	0.02	0.018	0	0	0	0	0.005	0.008	0.011	0.008	0.006
Enterobacteriaceae_Salmonella_enterica_Monschaui_cluster 2	0.047	0.061	0.056	0.057	0.049	0	0.013	0.017	0.019	0.015	0.017	0.018	0.016	0.014	0.013	0.061	0.095	0.025	0.024	0.018	0.02	0.019	0	0.002	0.004	0.034	0.026	0.025	0	0.005	0.006	0.007	0.016	0.013	0	0.002	0.004	0.036	0.031	0.03	0.023	0.028	0.028
Enterobacteriaceae_Salmonella_enterica_Monschaui_cluster 3	0.063	0.064	0.085	0.08	0.068	0	0	0	0	0	0.013	0.035	0.041	0.036	0.032	0.135	0.083	0	0.042	0.05	0.047	0.046	0.022	0.022	0.022	0.038	0.035	0.042	0.023	0.023	0.018	0.061	0.045	0.038	0	0	0.006	0.024	0.032	0.036	0	0.008	0.012
Enterobacteriaceae_Salmonella_enterica_Monschaui_cluster 4	0.032	0.032	0.049	0.053	0.05	0.024	0.012	0.008	0.006	0.01	0.012	0.011	0.015	0.016	0.022	0.13	0.068	0.055	0.051	0.013	0.019	0.02	0.017	0.016	0.014	0.044	0.041	0.039	0.028	0.021	0.016	0.032	0.028	0.029	0.007	0.01	0.009	0.032	0.026	0.027	0.011	0.01	0.007
Enterobacteriaceae_Salmonella_enterica_Montevideo	0.069	0.057	0.053	0.057	0.058	0.038	0.057	0.044	0.04	0.038	0.04	0.044	0.042	0.041	0.044	0.15	0.142	0.15	0.159	0.013	0.012	0.012	0.005	0.005	0.005	0.02	0.021	0.022	0.001	0.001	0.001	0.015	0.02	0.018	0.003	0.005	0.006	0.011	0.011	0.011	0.001	0.003	0.003
Enterobacteriaceae_Salmonella_enterica_Montevideo_cluster 1	0.06	0.055	0.056	0.055	0.052	0.014	0.015	0.01	0.007	0.006	0.005	0.008	0.013	0.013	0.015	0.074	0.092	0.049	0.051	0.022	0.021	0.023	0.006	0.008	0.008	0.028	0.032	0.033	0.004	0.004	0.009	0.035	0.036	0.038	0.019	0.018	0.019	0.02	0.022	0.022	0	0.001	0.003
Enterobacteriaceae_Salmonella_enterica_Montevideo_cluster 2	0.405	0.457	0.502	0.522	0.514	0.706	0.604	0.564	0.479	0.569	0.58	0.57	0.562	0.546	0.52	1.841	1.806	2.42	2.547	0.019	0.021	0.019	0	0	0.005	0.046	0.04	0.03	0	0	0	0.013	0.027	0.023	0.031	0.021	0.021	0.014	0.009	0.025	0	0	0
Enterobacteriaceae_Salmonella_enterica_Montevideo_cluster 3	0.052	0.039	0.026	0.026	0.026	0	0	0	0	0	0	0	0.013	0.011	0.01	0.055	0.06	0	0.01	0	0.006	0.013	0	0	0	0.019	0.012	0.023	0.043	0.029	0.036	0.028	0.031	0.028	0	0	0	0.01	0.007	0.015	0	0	0.015
Enterobacteriaceae_Salmonella_enterica_Montevideo_cluster 4	0.084	0.064	0.064	0.074	0.072	0.08	0.04	0.027	0.02	0.016	0.027	0.023	0.02	0.018	0.016	0.067	0.118	0.026	0.042	0.028	0.033	0.025	0.011	0.007	0.011	0.015	0.035	0.053	0	0.008	0.006	0.023	0.04	0.038	0.012	0.008	0.006	0.032	0.022	0.016	0	0.008	0.006
Enterobacteriaceae_Salmonella_enterica_Muenchen_cluster 2	0.013	0.014	0.014	0.027	0.027	0	0	0	0	0	0	0	0.006	0.006	0.005	0.05	0.018	0.017	0.021	0.023	0.024	0.018	0	0.005	0.014	0	0.013	0.014	0	0	0	0.01	0.013	0.012	0	0	0	0.026	0.021	0.018	0	0	0
Enterobacteriaceae_Salmonella_enterica_Muenchen_cluster 3	0	0.001	0.002	0.001	0.002	0	0	0	0	0	0	0	0	0	0	0	0.002	0.002	0.001	0.001	0.001	0	0	0	0	0.002	0.001	0.001	0	0	0	0	0	0.001	0.002	0.001	0.002	0	0	0	0	0	0.001
Enterobacteriaceae_Salmonella_enterica_Muenster	0.084	0.043	0.043	0.043	0.043	0	0	0	0	0	0.014	0.012	0.01	0.018	0.016	0.09	0.07	0.026	0.025	0.029	0.029	0.032	0	0	0.006	0.137	0.111	0.087	0.047	0.031	0.029	0.023	0.015	0.019	0	0	0	0.024	0.022	0.016	0	0.008	0.012
Enterobacteriaceae_Salmonella_enterica_Muenster_cluster 1	0.446	0.338	0.315	0.282	0.279	0	0.258	0.227	0.172	0.207	0.2	0.221	0.237	0.23	0.224	0.357	0.441	0.607	0.533	0.015	0.03	0.03	0.024	0.016	0.012	0.048	0.032	0.04	0	0.017	0.012	0	0	0	0	0	0.012	0.017	0.023	0.017	0	0	0
Enterobacteriaceae_Salmonella_enterica_Nagoya	0.051	0.044	0.066	0.068	0.072	0	0.07	0.055	0.063	0.05	0.051	0.056	0.063	0.069	0.067	0.128	0.113	0.036	0.049	0.025	0.028	0.024	0.012	0.01	0.012	0.021	0.021	0.025	0.008	0.005	0.004	0.031	0.033	0.034	0.008	0.005	0.006	0.034	0.032	0.031	0.016	0.014	0.01
Enterobacteriaceae_Salmonella_enterica_Namur	0.012	0.013	0.012	0.013	0.012	0.005	0.007	0.008	0.007	0.008	0.006	0.006	0.006	0.005	0.005	0.016	0.018	0.007	0.009	0.005	0.005	0.005	0.001	0.001	0.001	0.006	0.006	0.007	0.004	0.004	0.003	0.003	0.004	0.004	0.001	0.001	0.001	0.009	0.008	0.008	0.003	0.004	0.003
Enterobacteriaceae_Salmonella_enterica_Napoli	0.073	0.093	0.099	0.074	0.089	0	0	0	0	0	0.012	0.02	0.018	0.016	0.014	0.039	0.103	0.057	0.058	0.025	0.021	0.019	0.019	0.013	0.01	0.02	0.031	0.036	0	0	0	0.02	0.018	0.023	0.031	0.027	0.02	0.007	0.024	0.032	0	0.007	0.005
Enterobacteriaceae_Salmonella_enterica_Nchanga_cluster 1	0.108	0.099	0.08	0.066	0.057	0	0	0	0.042	0.033	0.028	0.024	0.021	0.019	0.025	0.046	0.072	0.054	0.035	0.022	0.015	0.018	0.011	0.008	0.006	0.016	0.01	0.012	0.012	0.008	0.006	0.031	0.026	0.023	0	0.016	0.012	0.017	0.017	0.012	0	0.008	0.006
Enterobacteriaceae_Salmonella_enterica_Nchanga_cluster 2	0.09	0.08	0.076	0.069	0.066	0.043	0.022	0.014	0.011	0.009	0.007	0.012	0.016	0.015	0.017	0.109	0.104	0.035	0.036	0.023	0.02	0.025	0.006	0.004	0.003	0.037	0.038	0.037	0	0	0.003	0.033	0.03	0.041	0.019	0.013	0.013	0.026	0.032	0.03	0	0.004	0.003
Enterobacteriaceae_Salmonella_enterica_Newport	0.013	0.012	0.011	0.011	0.011	0.002	0.004	0.003	0.003	0.003	0.004	0.004	0.005	0.005	0.005	0.018	0.018	0.01	0.009	0.013	0.013	0.014	0.008	0.009	0.009	0.009	0.009	0.009	0.005	0.006	0.005	0.009	0.009	0.009	0.004	0.004	0.004	0.005	0.005	0.005	0.002	0.002	0.002
Enterobacteriaceae_Salmonella_enterica_Newport_cluster 1	0.097	0.088	0.09	0.089	0.087	0.022	0.017	0.018	0.022	0.022	0.022	0.024	0.024	0.021	0.022	0.131	0.146	0.053	0.056	0.034	0.029	0.029	0.003	0.008	0.011	0.041	0.037	0.034	0.01	0.016	0.015	0.036	0.042	0.045	0.008	0.012	0.01	0.036	0.033	0.036	0.01	0.006	0.008
Enterobacteriaceae_Salmonella_enterica_Newport_cluster 2	0.244	0.276	0.278	0.271	0.254	0.216	0.29	0.431	0.344	0.319	0.302	0.291	0.282	0.291	0.276	0.904	0.701	1.269	0.988	0.051	0.051	0.054	0.02	0.013	0.015	0.014	0.014	0.017	0.031	0.035	0.026	0.014	0.036	0.027	0.01	0.007	0.01	0.007	0.01	0.014	0.021	0.021	0.016
Enterobacteriaceae_Salmonella_enterica_Newport_cluster 3	0.067	0.045	0.038	0.051	0.059	0.085	0.043	0.057	0.043	0.034	0.029	0.025	0.022	0.029	0.034	0.083	0.118	0.041	0.053	1.929	2.05	2.174	2.004	1.929	1.941	0.056	0.059	0.044	0.012	0.008	0.006	0.04	0.032	0.044	0	0	0	0.017	0.017	0.021	0	0	0
Enterobacteriaceae_Salmonella_enterica_Nima	0.068	0.052	0.074	0.086	0.072	0	0.033	0.022	0.033	0.026	0.022	0.028	0.025	0.029	0.026	0.118	0.112	0.042	0.061	0.035	0.054	0.04	0.009	0.006	0.005	0.025	0.033	0.037	0.009	0.006	0.01	0.061	0.053	0.055	0	0	0.005	0.026	0.018	0.026	0.01	0.013	0.01
Enterobacteriaceae_Salmonella_enterica_Nima_cluster 1	0.07	0.067	0.076	0.075	0.077	0	0	0.03	0.023	0.024	0.02	0.026	0.023	0.023	0.024	0.05	0.118	0.043	0.037	0.021	0.023	0.026	0	0.003	0.006	0.025	0.028	0.034	0.017	0.015	0.015	0.042	0.03	0.028	0.022	0.015	0.02	0.018	0.02	0.021	0.004	0.003	0.002
Enterobacteriaceae_Salmonella_enterica_Nima_cluster 2	0.064	0.076	0.088	0.082	0.089	0	0	0.007	0.017	0.027	0.026	0.032	0.028	0.03	0.029	0.087	0.12	0.054	0.055	0.029	0.031	0.027	0.009	0.008	0.009	0.046	0.047	0.046	0.003	0.002	0.006	0.029	0.029	0.027	0.013	0.013	0.01	0.036	0.031	0.029	0.007	0.004	0.005
Enterobacteriaceae_Salmonella_enterica_Nitra	0.058	0.049	0.044	0.048	0.046	0.035	0.028	0.018	0.016	0.02	0.02	0.022	0.025	0.025	0.024	0.08	0.07	0.037	0.042	0.018	0.018	0.018	0.011	0.008	0.008	0.021	0.021	0.021	0.007	0.007	0.008	0.02	0.02	0.02	0.006	0.006	0.007	0.028	0.027	0.025	0.009	0.009	0.009
Enterobacteriaceae_Salmonella_enterica_Norwich	0.032	0.042	0.045	0.045	0.043	0.053	0.044	0.029	0.027	0.025	0.024	0.02	0.022	0.022	0.021	0.064	0.058	0.014	0.015	0.014	0.015	0.015	0.002	0.002	0.001	0.022	0.024	0.024	0.003	0.002	0.001	0.023	0.024	0.021	0.005	0.007	0.006	0.019	0.019	0.019	0.013	0.01	0.009
Enterobacteriaceae_Salmonella_enterica_Nottingham	0.014	0.022	0.029	0.044	0.05	0.055	0.056	0.037	0.056	0.045	0.047	0.04	0.035	0.031	0.028	0.046	0.048	0.045	0.04	0.025	0.026	0.024	0	0	0	0.037	0.031	0.031	0.008	0.005	0.008	0.026	0.028	0.021	0.008	0.011	0.012	0.039	0.03	0.028	0.008	0.011	0.008
Enterobacteriaceae_Salmonella_enterica_Ohio	0.162	0.123	0.104	0.106	0.098	0.052	0.026	0.017	0.026	0.021	0.017	0.015	0.013	0.017	0.021	0.115	0.156	0.017	0.054	0.037	0.03	0.025	0.021	0.019	0.018	0.039	0.032	0.032	0	0	0.004	0.019	0.023	0.029	0	0	0	0.031	0.028	0.026	0.008	0.01	0.011
Enterobacteriaceae_Salmonella_enterica_Onarimon	0.048	0.044	0.058	0.063	0.058	0.037	0.037	0.024	0.018	0.015	0.018	0.016	0.014	0.012	0.018	0.082	0.104	0.071	0.061	0.042	0.037	0.036	0.005	0.003	0.003	0.069	0.074	0.071	0.053	0.046	0.048	0.048	0.044	0.045	0.005	0.004	0.005	0.03	0.022	0.029	0.005	0.004	0.003
Enterobacteriaceae_Salmonella_enterica_Onderstepoort_cluster 1	0.042	0.074	0.07	0.063	0.059	0	0	0	0	0	0.013	0.012	0.01	0.009	0.008	0.123	0.069	0.013	0.008	0.028	0.019	0.025	0	0.007	0.011	0.06	0.05	0.057	0	0.008	0.006	0.038	0.025	0.034	0.023	0.016	0.012	0.064	0.059	0.056	0	0.008	0.012
Enterobacteriaceae_Salmonella_enterica_Onderstepoort_cluster 2	0.007	0.005	0.006	0.009	0.008	0	0.009	0.006	0.005	0.004	0.003	0.004	0.003	0.003	0.004	0.009	0.013	0.001	0.006	0.002	0.002	0.002	0.001	0.002	0.001	0.005	0.006	0.006	0	0.001	0.002	0.003	0.002	0.002	0	0	0.001	0	0.001	0.002	0	0	0
Enterobacteriaceae_Salmonella_enterica_Onireke	0.002	0.003	0.002	0.002	0.002	0	0	0	0.001	0.001	0	0	0	0.001	0.001	0.003	0.004	0.001	0.001	0.001	0.001	0.001	0	0	0	0.001	0.001	0.001	0	0	0	0.001	0.001	0.001	0	0	0	0	0	0	0	0	0
Enterobacteriaceae_Salmonella_enterica_Oranienburg	0.085	0.076	0.07	0.078	0.077	0.075	0.075	0.078	0.073	0.066	0.063	0.062	0.063	0.06	0.058	0.113	0.193	0.142	0.253	0.006	0.007	0.007	0.004	0.003	0.003	0.367	0.365	0.362	0.373	0.35	0.352	0.008	0.006	0.008	0.005	0.005	0.005	0.008	0.008	0.008	0.004	0.003	0.003
Enterobacteriaceae_Salmonella_enterica_Oranienburg_cluster 1	0.705	0.713	0.699	0.694	0.68	0.817	0.762	0.75	0.8	0.793	0.792	0.772	0.77	0.763	0.756	0.996	1.882	1.24	2.669	0.03	0.03	0.031	0.006	0.006	0.007	0.06	0.056	0.051	0.021	0.02	0.021	0.027	0.029	0.026	0.005	0.006	0.006	0.024	0.029	0.029	0.005	0.008	0.007
Enterobacteriaceae_Salmonella_enterica_Oranienburg_cluster 2	0.015	0.015	0.015	0.013	0.015	0	0	0	0	0	0.005	0.004	0.004	0.006	0.006	0.035	0.029	0.014	0.014	0.007	0.005	0.006	0	0	0	0.603	0.581	0.592	0.473	0.474	0.476	0.005	0.009	0.008	0.004	0.003	0.002	0.006	0.007	0.006	0	0.003	0.004
Enterobacteriaceae_Salmonella_enterica_Oranienburg_cluster 3	0.059	0.06	0.04	0.037	0.048	0.225	0.114	0.075	0.057	0.045	0.038	0.032	0.029	0.025	0.023	0.142	0.068	0.018	0.012	0.01	0.007	0.02	0	0.01	0.008	0.138	0.106	0.096	0.033	0.055	0.041	0.032	0.042	0.032	0	0	0	0.011	0.023	0.023	0	0	0
Enterobacteriaceae_Salmonella_enterica_Oranienburg_cluster 4	0.023	0.023	0.019	0.019	0.02	0.022	0.011	0.007	0.005	0.009	0.007	0.009	0.008	0.01	0.009	0.027	0.028	0.004	0.002	0.019	0.015	0.016	0.003	0.004	0.003	0.016	0.012	0.015	0	0.002	0.002	0.012	0.01	0.009	0	0	0	0.004	0.004	0.008	0.003	0.002	0.002
Enterobacteriaceae_Salmonella_enterica_Oranienburg_cluster 5	0.087	0.088	0.058	0.044	0.035	0	0	0	0	0	0	0	0	0	0	0.046	0.057	0	0	0.029	0.02	0.015	0	0	0	0	0	0	0	0	0	0.031	0.021	0.016	0	0	0	0	0	0	0	0	0
Enterobacteriaceae_Salmonella_enterica_Orientalis	0.048	0.052	0.039	0.04	0.038	0.052	0.026	0.026	0.02	0.016	0.013	0.011	0.01	0.009	0.013	0.051	0.058	0.017	0.027	0.014	0.018	0.017	0.004	0.002	0.004	0.012	0.023	0.022	0.004	0.005	0.006	0.025	0.021	0.023	0.004	0.003	0.002	0.013	0.019	0.018	0	0	0
Enterobacteriaceae_Salmonella_enterica_Orion	0.07	0.062	0.068	0.06	0.059	0.034	0.017	0.011	0.008	0.02	0.023	0.019	0.017	0.015	0.017	0.085	0.093	0.022	0.021	0.021	0.02	0.018	0.009	0.009	0.009	0.025	0.021	0.025	0.01	0.007	0.005	0.019	0.034	0.033	0.005	0.003	0.002	0.024	0.025	0.025	0.005	0.003	0.01
Enterobacteriaceae_Salmonella_enterica_Oslo_cluster 1	0.054	0.055	0.055	0.063	0.07	0	0.021	0.014	0.021	0.025	0.028	0.03	0.026	0.028	0.025	0.076	0.104	0.027	0.03	0.048	0.054	0.044	0.012	0.012	0.012	0.031	0.037	0.031	0	0.004	0.003	0.039	0.034	0.033	0	0.004	0.003	0.025	0.028	0.027	0.018	0.012	0.012
Enterobacteriaceae_Salmonella_enterica_Oslo_cluster 2	0.072	0.09	0.095	0.087	0.086	0.031	0.047	0.031	0.031	0.031	0.036	0.031	0.027	0.028	0.028	0.107	0.135	0.05	0.045	0.035	0.038	0.035	0.009	0.009	0.006	0.029	0.035	0.035	0	0.003	0.002	0.052	0.05	0.045	0.004	0.003	0.002	0.016	0.021	0.022	0.027	0.024	0.02
Enterobacteriaceae_Salmonella_enterica_Othmarschen_cluster 1	0.054	0.05	0.066	0.091	0.089	0.019	0.028	0.031	0.042	0.038	0.035	0.03	0.031	0.032	0.034	0.094	0.116	0.042	0.045	0.048	0.046	0.046	0.031	0.035	0.03	0.042	0.046	0.047	0.035	0.036	0.033	0.034	0.035	0.042	0.03	0.031	0.029	0.053	0.041	0.037	0.022	0.02	0.019
Enterobacteriaceae_Salmonella_enterica_Othmarschen_cluster 2	0.02	0.01	0.034	0.045	0.048	0	0	0	0	0	0	0.011	0.019	0.017	0.015	0.096	0.053	0.037	0.048	0.02	0.018	0.017	0	0	0	0.022	0.029	0.029	0.011	0.007	0.006	0.007	0.019	0.022	0.011	0.007	0.011	0.023	0.015	0.019	0	0	0
Enterobacteriaceae_Salmonella_enterica_Ouakam	0.063	0.064	0.064	0.071	0.069	0.035	0.035	0.034	0.035	0.028	0.023	0.025	0.026	0.031	0.035	0.072	0.11	0.05	0.061	0.058	0.055	0.049	0.014	0.019	0.014	0.039	0.035	0.036	0.015	0.01	0.013	0.046	0.033	0.041	0.01	0.01	0.013	0.038	0.046	0.052	0.015	0.01	0.01
Enterobacteriaceae_Salmonella_enterica_Ouakam_cluster 1	0.021	0.011	0.022	0.016	0.013	0	0	0	0	0	0.014	0.012	0.01	0.009	0.008	0.046	0.028	0.013	0.017	0.182	0.169	0.181	0.136	0.129	0.153	0.201	0.186	0.201	0.143	0.136	0.162	0.194	0.191	0.193	0.144	0.136	0.162	0.074	0.055	0.058	0.036	0.032	0.03
Enterobacteriaceae_Salmonella_enterica_Ouakam_cluster 2	0.04	0.02	0.014	0.015	0.024	0	0	0	0	0	0	0	0	0	0	0.011	0.033	0.037	0.024	0.007	0.014	0.01	0.011	0.007	0.005	0.015	0.01	0.007	0	0.008	0.006	0	0	0.007	0.011	0.008	0.006	0	0.005	0.008	0	0	0
Enterobacteriaceae_Salmonella_enterica_Panama	0.032	0.048	0.053	0.08	0.077	0	0	0	0	0	0	0	0	0	0	0.084	0.146	0.059	0.038	0.043	0.036	0.037	0	0	0.008	0.046	0.038	0.029	0	0.012	0.018	0.046	0.053	0.063	0.053	0.047	0.035	0.012	0.033	0.024	0	0	0
Enterobacteriaceae_Salmonella_enterica_Paratyphi A	0.074	0.074	0.073	0.075	0.078	0.041	0.03	0.027	0.027	0.025	0.025	0.024	0.023	0.025	0.024	0.109	0.115	0.046	0.051	0.031	0.031	0.031	0.011	0.012	0.01	0.036	0.036	0.036	0.011	0.011	0.01	0.035	0.035	0.036	0.009	0.009	0.009	0.036	0.035	0.034	0.009	0.009	0.009
Enterobacteriaceae_Salmonella_enterica_Paratyphi A_cluster 1	0.076	0.081	0.082	0.082	0.08	0.015	0.023	0.02	0.021	0.017	0.018	0.021	0.022	0.023	0.022	0.1	0.118	0.033	0.038	0.024	0.023	0.026	0.006	0.008	0.008	0.037	0.04	0.038	0.008	0.008	0.008	0.035	0.034	0.033	0.007	0.006	0.007	0.028	0.028	0.028	0.002	0.002	0.003
Enterobacteriaceae_Salmonella_enterica_Paratyphi A_cluster 2	0.098	0.049	0.033	0.025	0.039	0	0	0	0	0	0	0	0	0	0	0.104	0.064	0	0	0	0.022	0.016	0	0	0	0	0	0	0.054	0.036	0.027	0	0	0.018	0	0	0	0	0	0.019	0.055	0.074	0.055
Enterobacteriaceae_Salmonella_enterica_Paratyphi B	0.033	0.033	0.044	0.033	0.026	0.125	0.126	0.083	0.063	0.051	0.042	0.036	0.032	0.028	0.025	0.087	0.054	0	0.026	0.011	0.015	0.017	0.035	0.023	0.026	0	0.008	0.012	0.036	0.024	0.018	0.012	0.016	0.018	0.055	0.037	0.027	0	0	0.013	0	0.012	0.019
Enterobacteriaceae_Salmonella_enterica_Paratyphi B_cluster 1	0.071	0.082	0.085	0.079	0.08	0.039	0.039	0.026	0.029	0.039	0.045	0.045	0.039	0.039	0.035	0.081	0.097	0.05	0.044	0.01	0.014	0.014	0.016	0.014	0.013	0.029	0.027	0.038	0.011	0.008	0.008	0.029	0.032	0.04	0.011	0.011	0.008	0.016	0.021	0.019	0	0	0
Enterobacteriaceae_Salmonella_enterica_Paratyphi B_cluster 2	0.041	0.054	0.056	0.061	0.062	0	0.016	0.011	0.008	0.013	0.011	0.009	0.008	0.011	0.013	0.084	0.101	0.015	0.02	0.02	0.019	0.02	0.004	0.006	0.007	0.021	0.022	0.021	0.009	0.006	0.005	0.021	0.032	0.033	0.005	0.006	0.007	0.032	0.028	0.027	0	0	0
Enterobacteriaceae_Salmonella_enterica_Paratyphi B_cluster 3	0.117	0.104	0.118	0.107	0.089	0.056	0.028	0.037	0.042	0.045	0.047	0.057	0.05	0.044	0.04	0.094	0.145	0.036	0.047	0.05	0.043	0.039	0	0	0.004	0.021	0.035	0.029	0.008	0.005	0.008	0.026	0.018	0.018	0.016	0.011	0.008	0.045	0.034	0.034	0.008	0.011	0.008
Enterobacteriaceae_Salmonella_enterica_Paratyphi B_cluster 4	0.039	0.059	0.039	0.069	0.071	0	0	0	0	0	0	0	0	0	0	0.063	0.103	0.024	0.047	0.013	0.018	0.02	0.021	0.014	0.01	0.014	0.028	0.028	0.022	0.015	0.022	0.014	0.028	0.035	0.022	0.015	0.011	0.015	0.01	0.015	0	0	0
Enterobacteriaceae_Salmonella_enterica_Paratyphi B_cluster 5	0.071	0.05	0.048	0.064	0.066	0	0	0.018	0.014	0.011	0.018	0.016	0.014	0.012	0.011	0.038	0.121	0.018	0.028	0.019	0.022	0.021	0.007	0.015	0.011	0.025	0.02	0.02	0	0	0.004	0.031	0.031	0.028	0.008	0.011	0.02	0.022	0.018	0.024	0.008	0.005	0.004
Enterobacteriaceae_Salmonella_enterica_Paratyphi C	0.079	0.082	0.083	0.079	0.079	0.043	0.029	0.028	0.025	0.027	0.026	0.025	0.025	0.024	0.022	0.116	0.118	0.039	0.048	0.029	0.031	0.029	0.011	0.011	0.012	0.036	0.035	0.035	0.012	0.011	0.011	0.028	0.028	0.029	0.011	0.011	0.01	0.031	0.03	0.031	0.009	0.009	0.009
Enterobacteriaceae_Salmonella_enterica_Perth	0.088	0.089	0.095	0.101	0.102	0.037	0.038	0.025	0.019	0.03	0.025	0.027	0.024	0.025	0.023	0.13	0.151	0.042	0.054	0.046	0.037	0.033	0.005	0.003	0.003	0.049	0.047	0.037	0.016	0.011	0.011	0.053	0.042	0.039	0.011	0.014	0.014	0.019	0.033	0.034	0.005	0.007	0.006
Enterobacteriaceae_Salmonella_enterica_Pharr	0.108	0.086	0.083	0.076	0.079	0.034	0.026	0.029	0.022	0.028	0.023	0.02	0.02	0.027	0.024	0.105	0.117	0.064	0.057	0.03	0.033	0.035	0.009	0.01	0.008	0.026	0.031	0.03	0.007	0.007	0.008	0.055	0.047	0.048	0.018	0.013	0.011	0.031	0.03	0.026	0.003	0.005	0.004
Enterobacteriaceae_Salmonella_enterica_Plymouth	0.015	0.019	0.027	0.026	0.024	0.014	0.007	0.005	0.004	0.012	0.01	0.01	0.011	0.011	0.01	0.044	0.036	0.005	0.008	0.01	0.011	0.008	0.002	0.001	0.002	0.005	0.008	0.009	0.006	0.004	0.004	0.008	0.009	0.007	0	0.001	0.003	0.004	0.006	0.005	0	0	0.001
Enterobacteriaceae_Salmonella_enterica_Pomona	0.032	0.016	0.021	0.024	0.032	0	0	0	0.031	0.025	0.02	0.018	0.015	0.014	0.012	0.085	0.063	0.039	0.025	0.011	0.022	0.016	0	0	0.008	0.482	0.421	0.408	0.248	0.213	0.231	0.092	0.077	0.069	0.018	0.012	0.009	0.049	0.033	0.031	0.018	0.012	0.009
Enterobacteriaceae_Salmonella_enterica_Pomona_cluster 1	0.063	0.053	0.056	0.048	0.042	0.08	0.04	0.053	0.06	0.065	0.067	0.058	0.051	0.054	0.048	0.123	0.069	0.065	0.05	0.021	0.028	0.028	0.022	0.015	0.011	0.045	0.035	0.041	0.012	0.008	0.006	0.03	0.03	0.023	0.012	0.008	0.006	0.016	0.011	0.012	0	0	0
Enterobacteriaceae_Salmonella_enterica_Pomona_cluster 2	0.009	0.018	0.04	0.044	0.046	0	0	0.012	0.009	0.007	0.006	0.005	0.004	0.008	0.011	0.049	0.066	0.017	0.029	0.025	0.025	0.025	0	0.01	0.007	0.036	0.042	0.043	0.005	0.003	0.005	0.01	0.018	0.021	0	0	0	0.021	0.016	0.014	0.01	0.01	0.008
Enterobacteriaceae_Salmonella_enterica_Poona	0.112	0.193	0.158	0.175	0.185	0.257	0.216	0.228	0.237	0.259	0.273	0.272	0.26	0.269	0.26	0.538	0.591	0.638	0.901	0.015	0.02	0.015	0	0	0.006	0.008	0.005	0.008	0	0	0	0.032	0.027	0.024	0	0	0.006	0.009	0.006	0.009	0	0	0
Enterobacteriaceae_Salmonella_enterica_Poona_cluster 2	0.027	0.023	0.023	0.023	0.023	0.007	0.004	0.004	0.005	0.005	0.006	0.006	0.006	0.007	0.007	0.036	0.038	0.023	0.026	0.009	0.009	0.009	0.003	0.003	0.003	0.011	0.011	0.01	0.001	0.001	0.001	0.009	0.01	0.009	0	0.002	0.002	0.01	0.009	0.008	0.002	0.003	0.003
Enterobacteriaceae_Salmonella_enterica_Poona_cluster 3	0.054	0.054	0.072	0.054	0.065	0.206	0.104	0.274	0.207	0.249	0.242	0.208	0.182	0.231	0.208	0.115	0.195	0.267	0.279	0.037	0.024	0.027	0.028	0.038	0.028	0.116	0.078	0.068	0	0	0	0.019	0.013	0.01	0	0	0	0.041	0.028	0.021	0	0	0
Enterobacteriaceae_Salmonella_enterica_Poona_cluster 4	0	0.068	0.068	0.068	0.081	0	0	0	0	0	0	0	0	0	0	0.107	0.088	0.166	0.133	0.045	0.045	0.034	0	0	0	0.024	0.048	0.048	0	0	0	0.048	0.032	0.024	0	0	0	0.026	0.017	0.013	0	0	0
Enterobacteriaceae_Salmonella_enterica_Portland	0.04	0.038	0.044	0.047	0.051	0.029	0.024	0.019	0.017	0.021	0.026	0.023	0.024	0.022	0.023	0.066	0.07	0.031	0.029	0.024	0.025	0.024	0.007	0.007	0.006	0.02	0.02	0.02	0.006	0.005	0.005	0.019	0.019	0.02	0.004	0.006	0.006	0.02	0.025	0.024	0.007	0.005	0.007
Enterobacteriaceae_Salmonella_enterica_Potsdam	0.07	0.071	0.059	0.053	0.053	0	0	0.022	0.017	0.014	0.011	0.01	0.008	0.008	0.014	0.056	0.093	0.011	0.028	0.036	0.032	0.024	0	0	0	0	0.017	0.016	0	0.007	0.005	0.013	0.013	0.016	0.01	0.007	0.01	0.02	0.018	0.02	0	0	0
Enterobacteriaceae_Salmonella_enterica_Pullorum	0.077	0.075	0.076	0.077	0.078	0.025	0.033	0.03	0.031	0.031	0.031	0.031	0.031	0.03	0.03	0.117	0.122	0.047	0.054	0.03	0.032	0.032	0.012	0.012	0.011	0.036	0.034	0.034	0.012	0.01	0.01	0.039	0.038	0.038	0.009	0.008	0.008	0.034	0.034	0.034	0.007	0.007	0.008
Enterobacteriaceae_Salmonella_enterica_Putten	0.032	0.049	0.044	0.047	0.052	0	0	0.01	0.008	0.006	0.01	0.018	0.016	0.014	0.016	0.13	0.083	0.05	0.052	0.033	0.029	0.027	0.004	0.006	0.004	0.026	0.025	0.022	0.005	0.003	0.002	0.018	0.023	0.029	0.005	0.006	0.007	0.022	0.031	0.034	0.009	0.009	0.011
Enterobacteriaceae_Salmonella_enterica_Ramatgan_cluster 1	0.069	0.075	0.069	0.078	0.092	0.087	0.044	0.029	0.033	0.026	0.037	0.032	0.028	0.029	0.026	0.104	0.121	0.05	0.05	0.031	0.026	0.025	0	0	0	0.021	0.027	0.027	0.006	0.004	0.003	0.025	0.033	0.029	0.006	0.004	0.003	0.026	0.026	0.024	0.006	0.004	0.003
Enterobacteriaceae_Salmonella_enterica_Ramatgan_cluster 2	0.041	0.032	0.031	0.04	0.042	0	0	0.015	0.011	0.009	0.007	0.006	0.006	0.005	0.007	0.053	0.065	0.007	0.021	0.006	0.011	0.012	0.003	0.004	0.003	0.021	0.021	0.019	0	0.002	0.003	0.019	0.02	0.019	0.007	0.007	0.006	0.011	0.015	0.016	0.003	0.002	0.003
Enterobacteriaceae_Salmonella_enterica_Reading_cluster 1	0.075	0.057	0.038	0.038	0.038	0.143	0.072	0.048	0.036	0.058	0.072	0.062	0.054	0.048	0.043	0.04	0.049	0.07	0.089	0.013	0.017	0.019	0	0	0	0.054	0.045	0.047	0.042	0.028	0.021	0	0	0.007	0	0	0	0.029	0.067	0.058	0	0.014	0.011
Enterobacteriaceae_Salmonella_enterica_Reading_cluster 2	0.057	0.073	0.097	0.08	0.075	0	0.055	0.037	0.028	0.022	0.018	0.016	0.014	0.012	0.011	0.184	0.095	0.018	0.034	0.029	0.026	0.024	0.015	0.01	0.008	0.041	0.034	0.031	0.048	0.032	0.024	0.01	0.014	0.021	0.016	0.011	0.008	0.033	0.03	0.039	0.032	0.032	0.024
Enterobacteriaceae_Salmonella_enterica_Reading_cluster 3	0.022	0.017	0.015	0.011	0.011	0	0.022	0.014	0.011	0.009	0.007	0.006	0.005	0.005	0.004	0.042	0.022	0.028	0.036	0.011	0.01	0.008	0	0.004	0.003	0.004	0.008	0.016	0	0	0	0.195	0.205	0.21	0.15	0.159	0.156	0.017	0.014	0.011	0.006	0.004	0.003
Enterobacteriaceae_Salmonella_enterica_Rissen_cluster 1	0.049	0.054	0.046	0.039	0.049	0.037	0.038	0.025	0.028	0.023	0.019	0.016	0.014	0.013	0.011	0.057	0.071	0.018	0.027	0.03	0.026	0.021	0.021	0.014	0.01	0.025	0.021	0.018	0	0.004	0.003	0.028	0.028	0.025	0	0.004	0.003	0.023	0.02	0.015	0	0	0
Enterobacteriaceae_Salmonella_enterica_Rissen_cluster 2	0.052	0.058	0.063	0.067	0.067	0.04	0.02	0.02	0.02	0.02	0.017	0.017	0.018	0.02	0.022	0.09	0.098	0.032	0.038	0.043	0.035	0.032	0.011	0.009	0.011	0.03	0.038	0.032	0.006	0.004	0.003	0.023	0.023	0.021	0.006	0.004	0.004	0.042	0.035	0.033	0.003	0.002	0.001
Enterobacteriaceae_Salmonella_enterica_Rubislaw	0.062	0.158	0.189	0.189	0.214	0.478	0.361	0.398	0.421	0.337	0.321	0.31	0.332	0.348	0.314	0.133	0.062	0.116	0.075	0.042	0.042	0.063	0.066	0.066	0.066	0.045	0.045	0.079	0.035	0.046	0.052	0.113	0.09	0.112	0.035	0.046	0.052	0.024	0.048	0.084	0.035	0.047	0.053
Enterobacteriaceae_Salmonella_enterica_Rubislaw_cluster 1	0.143	0.09	0.06	0.09	0.079	0.137	0.069	0.091	0.069	0.055	0.069	0.059	0.069	0.061	0.055	0.115	0.118	0.022	0.128	0.012	0.024	0.024	0.019	0.013	0.028	0.013	0.017	0.013	0.02	0.013	0.01	0.026	0.017	0.019	0	0	0.02	0.014	0.009	0.014	0	0	0
Enterobacteriaceae_Salmonella_enterica_Rubislaw_cluster 2	0.015	0.008	0.01	0.019	0.018	0	0	0	0	0	0	0	0	0	0	0.016	0.03	0	0.006	0.01	0.007	0.005	0.008	0.005	0.004	0.005	0.004	0.008	0	0	0.009	0.011	0.007	0.011	0	0	0	0.012	0.008	0.009	0.009	0.006	0.004
Enterobacteriaceae_Salmonella_enterica_Rubislaw_cluster 3	0.047	0.048	0.048	0.048	0.045	0.06	0.03	0.04	0.03	0.024	0.02	0.026	0.023	0.027	0.024	0.067	0.099	0.029	0.031	0.027	0.021	0.019	0.008	0.006	0.004	0.023	0.019	0.017	0	0.006	0.004	0.08	0.076	0.085	0.07	0.059	0.079	0.018	0.02	0.015	0	0	0
Enterobacteriaceae_Salmonella_enterica_Rubislaw_cluster 4	0.012	0.014	0.012	0.009	0.01	0	0	0.005	0.004	0.003	0.003	0.007	0.006	0.005	0.008	0.01	0.016	0.017	0.017	0.012	0.009	0.008	0.002	0.001	0.001	0.01	0.011	0.011	0.004	0.003	0.003	0.009	0.009	0.008	0.002	0.003	0.003	0.002	0.002	0.004	0	0	0
Enterobacteriaceae_Salmonella_enterica_Ruiru	0	0	0	0	0	0	0	0	0.014	0.012	0.01	0.008	0.007	0.006	0.006	0.016	0.005	0.019	0.012	0.005	0.007	0.005	0	0.005	0.004	0.011	0.011	0.008	0	0	0	0.011	0.011	0.011	0	0	0	0.006	0.004	0.006	0	0	0
Enterobacteriaceae_Salmonella_enterica_Saintpaul_cluster 1	0.067	0.074	0.075	0.074	0.074	0.018	0.021	0.023	0.024	0.026	0.026	0.025	0.027	0.025	0.025	0.106	0.112	0.04	0.048	0.03	0.029	0.031	0.005	0.006	0.007	0.032	0.03	0.029	0.006	0.006	0.007	0.03	0.03	0.031	0.004	0.005	0.006	0.034	0.036	0.036	0.01	0.009	0.008
Enterobacteriaceae_Salmonella_enterica_Saintpaul_cluster 2	0.975	1.092	1.062	1.071	1.066	1.167	1.128	1.072	1.104	1.064	1.045	1.1	1.089	1.086	1.079	3.913	3.113	4.613	3.961	0.027	0.023	0.031	0.006	0.011	0.01	0.033	0.028	0.032	0	0.005	0.005	2.243	2.254	2.22	1.864	1.938	1.984	0.028	0.03	0.03	0.01	0.009	0.01
Enterobacteriaceae_Salmonella_enterica_Salford	0.088	0.087	0.087	0.085	0.085	0.031	0.023	0.036	0.031	0.031	0.036	0.031	0.031	0.038	0.037	0.115	0.117	0.042	0.049	0.036	0.038	0.035	0.013	0.011	0.012	0.029	0.03	0.031	0.013	0.01	0.01	0.039	0.03	0.03	0.011	0.013	0.011	0.018	0.024	0.025	0.007	0.008	0.006
Enterobacteriaceae_Salmonella_enterica_Sandiego_cluster 1	0.048	0.06	0.048	0.036	0.039	0	0	0	0.046	0.037	0.031	0.026	0.023	0.021	0.018	0.051	0.063	0.03	0.019	0.032	0.022	0.028	0	0.008	0.006	1.024	1.079	1.06	1.009	1.012	1.04	0.026	0.017	0.013	0.013	0.009	0.013	0.018	0.018	0.014	0	0	0
Enterobacteriaceae_Salmonella_enterica_Sandiego_cluster 2	0.132	0.117	0.1	0.092	0.083	0	0	0.063	0.048	0.051	0.053	0.045	0.048	0.042	0.038	0.044	0.114	0.02	0.026	0.022	0.015	0.017	0.009	0.006	0.004	0.018	0.012	0.018	0.009	0.012	0.009	0.012	0.016	0.018	0.028	0.018	0.014	0.013	0.013	0.016	0	0	0
Enterobacteriaceae_Salmonella_enterica_Sandiego_cluster 3	0.013	0.01	0.009	0.007	0.007	0	0	0	0	0	0	0	0	0	0	0.014	0.015	0	0.003	0.002	0.001	0.002	0.003	0.005	0.003	0.002	0.005	0.007	0	0.002	0.002	0.009	0.013	0.013	0.007	0.005	0.004	0	0.002	0.003	0	0	0
Enterobacteriaceae_Salmonella_enterica_Saphra	0.015	0.03	0.037	0.031	0.033	0	0	0	0	0.006	0.005	0.012	0.014	0.013	0.011	0.02	0.053	0.023	0.02	0.025	0.023	0.019	0	0.005	0.006	0.021	0.026	0.026	0.004	0.005	0.006	0.016	0.012	0.015	0.008	0.005	0.006	0.011	0.009	0.011	0.004	0.006	0.006
Enterobacteriaceae_Salmonella_enterica_Sarajane	0.038	0.019	0.021	0.019	0.021	0.049	0.025	0.016	0.012	0.01	0.016	0.014	0.012	0.011	0.01	0.007	0.025	0.008	0.005	0.004	0.003	0.004	0	0.005	0.003	0.014	0.012	0.014	0.007	0.005	0.004	0.005	0.006	0.007	0.007	0.005	0.004	0	0	0.002	0	0	0
Enterobacteriaceae_Salmonella_enterica_Schwarzengrund_cluster 1	0.068	0.077	0.069	0.07	0.064	0	0.019	0.019	0.014	0.015	0.022	0.024	0.024	0.029	0.032	0.118	0.108	0.064	0.078	0.03	0.028	0.026	0.01	0.009	0.008	0.019	0.02	0.025	0	0.004	0.007	0.019	0.026	0.027	0	0	0.001	0.017	0.019	0.017	0	0.002	0.003
Enterobacteriaceae_Salmonella_enterica_Schwarzengrund_cluster 2	0.037	0.04	0.042	0.045	0.046	0	0.018	0.012	0.009	0.007	0.006	0.005	0.004	0.006	0.011	0.083	0.077	0.048	0.049	0.033	0.027	0.029	0.002	0.003	0.005	0.02	0.022	0.023	0	0.002	0.003	0.02	0.025	0.025	0.003	0.005	0.005	0.021	0.026	0.026	0.031	0.028	0.029
Enterobacteriaceae_Salmonella_enterica_Senegal	0	0.05	0.034	0.025	0.08	0.381	0.192	0.127	0.096	0.077	0.064	0.055	0.048	0.043	0.038	0	0.033	0.062	0.079	0.034	0.045	0.034	0	0	0	0	0	0	0	0	0	0.036	0.024	0.018	0	0	0	0	0	0	0.056	0.038	0.028
Enterobacteriaceae_Salmonella_enterica_Senegal_cluster 1	0.055	0.042	0.056	0.046	0.056	0.106	0.134	0.088	0.067	0.053	0.053	0.046	0.054	0.048	0.048	0.067	0.064	0.043	0.039	0.033	0.028	0.026	0	0	0.004	0.015	0.023	0.025	0.008	0.005	0.004	0.03	0.03	0.03	0.023	0.015	0.012	0.016	0.021	0.019	0.008	0.005	0.004
Enterobacteriaceae_Salmonella_enterica_Senegal_cluster 2	0.063	0.064	0.057	0.053	0.047	0	0.04	0.054	0.04	0.032	0.04	0.035	0.03	0.027	0.024	0.09	0.09	0.026	0.042	0.036	0.028	0.028	0	0.007	0.011	0.015	0.015	0.026	0	0	0	0.023	0.015	0.015	0	0	0	0.032	0.038	0.036	0	0.016	0.012
Enterobacteriaceae_Salmonella_enterica_Senftenberg	0.03	0.029	0.031	0.029	0.027	0.01	0.01	0.017	0.018	0.019	0.02	0.021	0.021	0.021	0.02	0.03	0.038	0.018	0.028	0.01	0.011	0.011	0.006	0.006	0.005	0.005	0.005	0.006	0.002	0.002	0.002	0.011	0.009	0.007	0.003	0.003	0.002	0.004	0.004	0.004	0.002	0.002	0.002
Enterobacteriaceae_Salmonella_enterica_Senftenberg_cluster 1	2.182	2.164	2.171	2.211	2.166	2.314	2.047	2.17	2.201	2.18	2.178	2.148	2.167	2.203	2.185	0.965	1.863	1.137	2.613	0.878	0.881	0.914	0.904	0.885	0.847	0.074	0.06	0.051	0.041	0.027	0.029	0.045	0.046	0.049	0.008	0.008	0.008	0.02	0.017	0.023	0.012	0.008	0.012
Enterobacteriaceae_Salmonella_enterica_Senftenberg_cluster 2	0.055	0.064	0.065	0.066	0.065	0.016	0.018	0.022	0.019	0.019	0.018	0.017	0.018	0.018	0.018	0.096	0.097	0.034	0.041	0.025	0.027	0.028	0.01	0.009	0.008	0.031	0.031	0.029	0.007	0.006	0.004	0.025	0.026	0.026	0.009	0.01	0.008	0.028	0.025	0.025	0.006	0.006	0.006
Enterobacteriaceae_Salmonella_enterica_Senftenberg_cluster 4	0.093	0.078	0.104	0.096	0.093	0	0.02	0.026	0.02	0.032	0.026	0.023	0.025	0.031	0.028	0.115	0.119	0.057	0.049	0.035	0.03	0.03	0.011	0.007	0.005	0.044	0.04	0.035	0	0	0	0.026	0.02	0.02	0	0.004	0.003	0.024	0.024	0.02	0	0.004	0.003
Enterobacteriaceae_Salmonella_enterica_Shipley/Presov	0.048	0.081	0.081	0.077	0.071	0.061	0.062	0.081	0.092	0.074	0.072	0.062	0.054	0.048	0.043	0.102	0.132	0.049	0.038	0.011	0.029	0.027	0	0.006	0.004	0.173	0.161	0.17	0.169	0.143	0.143	0.035	0.027	0.037	0.009	0.006	0.004	0.018	0.025	0.028	0.009	0.006	0.005
Enterobacteriaceae_Salmonella_enterica_Simi	0.055	0.051	0.057	0.056	0.066	0	0.01	0.013	0.01	0.012	0.013	0.019	0.022	0.022	0.023	0.099	0.086	0.031	0.04	0.024	0.026	0.025	0.003	0.004	0.003	0.027	0.027	0.024	0.017	0.011	0.013	0.024	0.027	0.024	0	0.002	0.003	0.019	0.023	0.023	0	0.002	0.004
Enterobacteriaceae_Salmonella_enterica_Singapore	0.052	0.063	0.059	0.055	0.058	0	0	0	0.01	0.008	0.007	0.011	0.01	0.009	0.008	0.061	0.071	0.019	0.025	0.045	0.03	0.03	0.011	0.007	0.005	0.022	0.02	0.02	0.011	0.011	0.009	0.03	0.03	0.024	0.017	0.012	0.009	0.02	0.016	0.012	0.006	0.008	0.006
Enterobacteriaceae_Salmonella_enterica_Sloterdijk	0.021	0.019	0.021	0.021	0.021	0.012	0.007	0.006	0.008	0.009	0.008	0.008	0.007	0.006	0.006	0.028	0.028	0.011	0.013	0.009	0.011	0.01	0.002	0.002	0.003	0.008	0.008	0.009	0.002	0.002	0.003	0.007	0.008	0.009	0.003	0.002	0.002	0.006	0.006	0.008	0.001	0.001	0.002
Enterobacteriaceae_Salmonella_enterica_Soerenga	0.068	0.062	0.061	0.063	0.068	0.026	0.013	0.009	0.007	0.01	0.017	0.015	0.013	0.012	0.013	0.076	0.1	0.025	0.027	0.021	0.032	0.036	0.007	0.007	0.007	0.027	0.031	0.03	0.004	0.005	0.006	0.037	0.045	0.043	0.015	0.015	0.013	0.034	0.033	0.036	0	0	0
Enterobacteriaceae_Salmonella_enterica_Solt	0.128	0.123	0.113	0.103	0.089	0	0	0.015	0.011	0.018	0.022	0.019	0.017	0.02	0.018	0.062	0.134	0.065	0.06	0.032	0.026	0.024	0	0	0	0.033	0.025	0.029	0.006	0.009	0.01	0.042	0.039	0.031	0.019	0.022	0.016	0.031	0.024	0.025	0.007	0.009	0.01
Enterobacteriaceae_Salmonella_enterica_Stanley	0.104	0.091	0.085	0.083	0.078	0	0	0	0	0	0	0	0.007	0.006	0.006	0.143	0.118	0.046	0.03	0.015	0.02	0.028	0	0.005	0.008	0.016	0.021	0.024	0	0	0	0.016	0.025	0.024	0.017	0.017	0.012	0.017	0.034	0.031	0	0	0
Enterobacteriaceae_Salmonella_enterica_Stanleyville	0.082	0.042	0.055	0.083	0.066	0	0	0	0	0	0	0	0	0	0	0.175	0.135	0.102	0.065	0	0.019	0.028	0	0	0	0.03	0.039	0.03	0	0.031	0.023	0.089	0.059	0.044	0	0	0.023	0.032	0.042	0.047	0	0	0
Enterobacteriaceae_Salmonella_enterica_Stanleyville_cluster 1	0.059	0.066	0.067	0.064	0.07	0	0.011	0.023	0.023	0.023	0.019	0.019	0.017	0.02	0.023	0.085	0.091	0.029	0.04	0.022	0.025	0.027	0.003	0.002	0.002	0.03	0.038	0.036	0.003	0.002	0.007	0.036	0.037	0.038	0.003	0.002	0.005	0.03	0.036	0.035	0.013	0.009	0.012
Enterobacteriaceae_Salmonella_enterica_Stanleyville_cluster 2	0.037	0.019	0.025	0.028	0.038	0	0	0	0	0	0.024	0.021	0.018	0.016	0.014	0.12	0.074	0.07	0.06	0.038	0.051	0.044	0	0	0	0.054	0.054	0.041	0.021	0.014	0.01	0.054	0.045	0.034	0	0	0.01	0.043	0.039	0.036	0.021	0.014	0.011
Enterobacteriaceae_Salmonella_enterica_Stanleyville_cluster 3	0.101	0.082	0.081	0.071	0.061	0	0	0	0.019	0.016	0.026	0.022	0.029	0.026	0.031	0.108	0.093	0.05	0.056	0.027	0.023	0.024	0	0	0	0.029	0.029	0.022	0.011	0.015	0.017	0.022	0.024	0.022	0	0	0	0.047	0.036	0.035	0.011	0.008	0.006
Enterobacteriaceae_Salmonella_enterica_Stanleyville_cluster 4	0.097	0.079	0.078	0.074	0.071	0	0	0	0	0.015	0.012	0.011	0.009	0.008	0.008	0.062	0.109	0.024	0.031	0.046	0.048	0.036	0.01	0.021	0.015	0.028	0.023	0.018	0.022	0.014	0.011	0.014	0.023	0.028	0	0	0.005	0.015	0.03	0.026	0	0	0
Enterobacteriaceae_Salmonella_enterica_Stockholm	0.096	0.09	0.087	0.076	0.074	0	0	0.035	0.026	0.021	0.018	0.015	0.013	0.012	0.016	0.044	0.135	0.017	0.043	0.023	0.028	0.028	0	0	0.004	0.015	0.026	0.027	0	0	0.004	0.01	0.016	0.025	0	0	0	0.005	0.011	0.024	0.008	0.005	0.004
Enterobacteriaceae_Salmonella_enterica_Stormont	0.02	0.039	0.043	0.037	0.038	0	0	0.007	0.025	0.024	0.02	0.017	0.017	0.015	0.014	0.079	0.068	0.029	0.031	0.024	0.024	0.027	0.003	0.002	0.003	0.022	0.021	0.022	0.006	0.004	0.003	0.026	0.023	0.024	0.006	0.004	0.006	0.01	0.011	0.01	0.003	0.002	0.003
Enterobacteriaceae_Salmonella_enterica_Suelldorf	0.063	0.086	0.076	0.089	0.085	0.034	0.017	0.034	0.052	0.042	0.04	0.035	0.03	0.031	0.028	0.11	0.125	0.033	0.032	0.027	0.032	0.033	0.01	0.006	0.012	0.032	0.03	0.032	0.025	0.02	0.023	0.029	0.041	0.037	0.015	0.017	0.015	0.028	0.021	0.021	0.01	0.007	0.008
Enterobacteriaceae_Salmonella_enterica_Sundsvall	0.036	0.037	0.055	0.062	0.066	0	0.053	0.035	0.044	0.035	0.035	0.04	0.035	0.031	0.028	0.068	0.093	0.034	0.036	0.034	0.029	0.029	0.005	0.006	0.007	0.02	0.024	0.025	0.01	0.014	0.01	0.033	0.024	0.026	0.005	0.007	0.005	0.028	0.021	0.017	0.01	0.01	0.01
Enterobacteriaceae_Salmonella_enterica_Szentes	0.077	0.059	0.065	0.064	0.062	0	0	0	0	0.015	0.012	0.011	0.009	0.008	0.007	0.052	0.102	0.036	0.054	0.059	0.052	0.055	0.02	0.014	0.01	0.042	0.074	0.073	0.032	0.043	0.054	0.014	0.009	0.014	0	0	0	0.045	0.055	0.045	0	0	0
Enterobacteriaceae_Salmonella_enterica_Takoradi	0.047	0.067	0.073	0.067	0.061	0.036	0.018	0.024	0.027	0.037	0.043	0.037	0.032	0.028	0.029	0.086	0.094	0.064	0.056	0.022	0.023	0.024	0	0	0.003	0.02	0.032	0.031	0.005	0.007	0.005	0.027	0.02	0.024	0.005	0.011	0.008	0.029	0.022	0.022	0	0.004	0.003
Enterobacteriaceae_Salmonella_enterica_Takoradi_cluster 1	0.052	0.074	0.077	0.085	0.091	0	0	0.013	0.03	0.032	0.034	0.035	0.03	0.031	0.028	0.095	0.117	0.032	0.037	0.021	0.028	0.033	0	0.004	0.008	0.026	0.025	0.026	0.006	0.004	0.006	0.038	0.035	0.032	0	0	0.006	0.016	0.013	0.022	0	0	0
Enterobacteriaceae_Salmonella_enterica_Takoradi_cluster 2	0.047	0.035	0.039	0.05	0.056	0.045	0.022	0.03	0.022	0.018	0.015	0.013	0.017	0.015	0.018	0.087	0.092	0.065	0.056	0.036	0.05	0.041	0.006	0.008	0.009	0.013	0.014	0.023	0.006	0.004	0.007	0.025	0.022	0.025	0.019	0.013	0.016	0.018	0.015	0.02	0	0	0
Enterobacteriaceae_Salmonella_enterica_Tallahassee_cluster 1	0.072	0.069	0.057	0.065	0.065	0.031	0.016	0.01	0.015	0.012	0.01	0.009	0.008	0.01	0.009	0.073	0.08	0.035	0.035	0.011	0.016	0.02	0.009	0.006	0.004	0.014	0.017	0.019	0.009	0.009	0.007	0.012	0.015	0.017	0	0	0	0.012	0.012	0.009	0	0	0
Enterobacteriaceae_Salmonella_enterica_Tallahassee_cluster 2	0.052	0.057	0.053	0.052	0.056	0.046	0.035	0.023	0.023	0.023	0.021	0.02	0.019	0.02	0.018	0.105	0.093	0.053	0.051	0.029	0.03	0.034	0.006	0.006	0.007	0.033	0.03	0.03	0.005	0.007	0.008	0.038	0.038	0.038	0.014	0.014	0.012	0.026	0.022	0.022	0.005	0.006	0.006
Enterobacteriaceae_Salmonella_enterica_Tamberma	0.054	0.047	0.063	0.073	0.072	0	0.015	0.01	0.022	0.024	0.025	0.026	0.026	0.027	0.03	0.1	0.097	0.048	0.056	0.042	0.037	0.034	0.016	0.011	0.008	0.022	0.034	0.036	0.009	0.006	0.004	0.028	0.037	0.036	0	0.006	0.006	0.027	0.026	0.027	0.004	0.006	0.009
Enterobacteriaceae_Salmonella_enterica_Tanger	0.166	0.084	0.056	0.042	0.042	0.159	0.08	0.053	0.04	0.032	0.027	0.023	0.02	0.018	0.016	0.066	0.068	0.026	0.033	0.042	0.028	0.028	0	0	0	0.03	0.02	0.045	0.023	0.015	0.012	0	0	0.007	0	0	0	0.032	0.021	0.016	0	0	0
Enterobacteriaceae_Salmonella_enterica_Tarshyne	0.053	0.057	0.048	0.043	0.049	0	0.011	0.008	0.011	0.014	0.011	0.013	0.011	0.013	0.011	0.073	0.084	0.026	0.033	0.022	0.021	0.026	0.006	0.006	0.005	0.021	0.023	0.025	0.003	0.007	0.007	0.028	0.021	0.021	0.003	0.011	0.013	0.034	0.027	0.027	0	0	0.002
Enterobacteriaceae_Salmonella_enterica_Teddington	0.02	0.036	0.037	0.036	0.037	0.039	0.039	0.026	0.019	0.016	0.013	0.011	0.01	0.013	0.019	0.059	0.056	0.019	0.02	0.014	0.014	0.012	0	0.004	0.003	0.011	0.015	0.015	0.006	0.004	0.003	0.007	0.007	0.011	0	0.004	0.006	0.023	0.018	0.021	0	0	0
Enterobacteriaceae_Salmonella_enterica_Tees	0.07	0.049	0.062	0.064	0.06	0.033	0.051	0.045	0.042	0.04	0.039	0.034	0.034	0.03	0.03	0.103	0.089	0.032	0.056	0.024	0.03	0.032	0.005	0.006	0.005	0.05	0.044	0.043	0.005	0.016	0.02	0.047	0.048	0.047	0	0	0	0.013	0.011	0.012	0.01	0.01	0.01
Enterobacteriaceae_Salmonella_enterica_Teko	0.078	0.069	0.086	0.085	0.085	0	0.041	0.045	0.041	0.039	0.037	0.031	0.035	0.034	0.036	0.129	0.118	0.053	0.06	0.058	0.05	0.044	0.015	0.013	0.009	0.092	0.084	0.078	0.071	0.074	0.07	0.033	0.031	0.031	0.012	0.011	0.008	0.027	0.02	0.021	0.012	0.008	0.006
Enterobacteriaceae_Salmonella_enterica_Telaviv	0.04	0.06	0.07	0.065	0.064	0	0.019	0.025	0.019	0.023	0.019	0.022	0.019	0.017	0.019	0.1	0.098	0.061	0.059	0.017	0.018	0.02	0.016	0.01	0.013	0.021	0.021	0.025	0	0	0	0.032	0.04	0.037	0	0.004	0.003	0.023	0.03	0.036	0.017	0.011	0.014
Enterobacteriaceae_Salmonella_enterica_Telelkebir/Grumpensis	0.025	0.02	0.014	0.02	0.018	0	0.005	0.003	0.002	0.002	0.002	0.003	0.002	0.002	0.002	0.035	0.023	0.006	0.006	0.008	0.009	0.008	0	0	0	0.005	0.007	0.009	0	0	0.001	0.005	0.004	0.005	0.001	0.001	0.001	0.004	0.003	0.003	0	0	0
Enterobacteriaceae_Salmonella_enterica_Telhashomer	0.084	0.06	0.061	0.067	0.066	0.027	0.013	0.018	0.013	0.022	0.018	0.015	0.014	0.012	0.011	0.116	0.099	0.048	0.061	0.026	0.028	0.027	0	0.005	0.006	0.033	0.028	0.029	0.008	0.01	0.014	0.033	0.034	0.031	0.008	0.005	0.004	0.04	0.03	0.027	0	0.005	0.004
Enterobacteriaceae_Salmonella_enterica_Tennessee	0.061	0.059	0.063	0.059	0.064	0.021	0.018	0.026	0.031	0.032	0.033	0.033	0.035	0.033	0.032	0.105	0.095	0.037	0.042	0.031	0.03	0.029	0.007	0.006	0.007	0.028	0.03	0.029	0.012	0.011	0.011	0.027	0.027	0.029	0.009	0.009	0.008	0.028	0.026	0.026	0.006	0.006	0.005
Enterobacteriaceae_Salmonella_enterica_Thompson_cluster 1	1.854	1.801	1.774	1.758	1.725	1.833	1.795	1.831	1.822	1.837	1.838	1.833	1.844	1.859	1.822	1.574	2.15	2.005	2.653	0.038	0.035	0.039	0.018	0.016	0.015	0.041	0.039	0.041	0.009	0.01	0.01	0.047	0.047	0.046	0.015	0.014	0.014	0.035	0.036	0.035	0.009	0.009	0.006
Enterobacteriaceae_Salmonella_enterica_Thompson_cluster 2	0.173	0.219	0.16	0.142	0.158	0	0	0	0.042	0.033	0.056	0.048	0.042	0.037	0.05	0.116	0.229	0.027	0.104	0.015	0.029	0.022	0.023	0.015	0.011	0.047	0.052	0.078	0	0	0	0	0.01	0.008	0	0	0	0.017	0.033	0.042	0.024	0.016	0.012
Enterobacteriaceae_Salmonella_enterica_Tornow	0.076	0.045	0.058	0.056	0.057	0.079	0.04	0.035	0.026	0.021	0.018	0.015	0.013	0.015	0.013	0.092	0.075	0.026	0.033	0.014	0.017	0.017	0.011	0.007	0.013	0.035	0.031	0.028	0.008	0.013	0.01	0.032	0.03	0.027	0	0	0	0.013	0.014	0.011	0.012	0.013	0.01
Enterobacteriaceae_Salmonella_enterica_Treforest	0.031	0.056	0.063	0.058	0.056	0.03	0.023	0.015	0.019	0.021	0.018	0.017	0.015	0.015	0.017	0.086	0.09	0.027	0.03	0.035	0.029	0.025	0.006	0.008	0.008	0.059	0.06	0.066	0.041	0.035	0.034	0.034	0.027	0.025	0.013	0.01	0.01	0.02	0.024	0.026	0	0.001	0.001
Enterobacteriaceae_Salmonella_enterica_Troy	0.041	0.062	0.055	0.067	0.062	0.039	0.039	0.026	0.039	0.039	0.033	0.028	0.03	0.026	0.024	0.175	0.105	0.057	0.09	0.035	0.039	0.034	0.016	0.014	0.011	0.037	0.039	0.039	0	0.004	0.003	0.026	0.029	0.031	0	0.004	0.003	0.016	0.016	0.016	0.006	0.008	0.012
Enterobacteriaceae_Salmonella_enterica_Tucson	0	0.049	0.033	0.123	0.118	0	0	0	0	0	0	0	0	0	0	0	0.129	0.06	0.039	0	0	0	0	0	0	0	0	0	0	0	0	0	0.047	0.035	0	0	0	0.038	0.025	0.019	0	0	0
Enterobacteriaceae_Salmonella_enterica_Typhi	0.081	0.068	0.085	0.075	0.075	0	0.006	0.017	0.023	0.018	0.019	0.022	0.021	0.023	0.022	0.099	0.114	0.038	0.047	0.026	0.024	0.026	0.004	0.005	0.005	0.047	0.053	0.049	0.017	0.019	0.017	0.038	0.033	0.035	0.013	0.013	0.011	0.039	0.034	0.03	0.011	0.009	0.008
Enterobacteriaceae_Salmonella_enterica_Typhimurium	1.935	2.04	1.974	1.994	1.963	1.912	2.07	2.179	2.14	2.179	2.277	2.198	2.218	2.171	2.229	2.487	2.096	3.201	2.714	0.042	0.034	0.036	0.007	0.009	0.013	0.022	0.024	0.018	0.028	0.019	0.014	0.009	0.009	0.018	0.021	0.014	0.01	0.034	0.029	0.029	0	0.014	0.014
Enterobacteriaceae_Salmonella_enterica_Uganda	1.137	1.204	1.088	1.093	1.107	1.316	1.326	1.407	1.369	1.389	1.406	1.408	1.358	1.343	1.316	1.978	1.808	2.617	2.583	0.029	0.03	0.031	0.01	0.009	0.007	0.029	0.033	0.037	0.015	0.012	0.009	0.048	0.046	0.043	0.011	0.015	0.015	0.036	0.036	0.034	0.007	0.012	0.009
Enterobacteriaceae_Salmonella_enterica_Umbilo	0.111	0.07	0.047	0.049	0.05	0	0.053	0.035	0.027	0.021	0.018	0.015	0.013	0.024	0.021	0.104	0.137	0.051	0.033	0.038	0.044	0.037	0.044	0.029	0.022	0.05	0.04	0.035	0	0	0.008	0.02	0.02	0.02	0.015	0.021	0.015	0.011	0.021	0.027	0.016	0.01	0.008
Enterobacteriaceae_Salmonella_enterica_Utrecht	0.037	0.031	0.037	0.044	0.041	0.024	0.012	0.024	0.018	0.014	0.016	0.024	0.024	0.021	0.024	0.066	0.084	0.027	0.037	0.015	0.017	0.02	0.003	0.002	0.002	0.018	0.019	0.022	0.003	0.009	0.007	0.018	0.022	0.021	0.007	0.009	0.007	0.029	0.024	0.02	0.003	0.005	0.005
Enterobacteriaceae_Salmonella_enterica_Uzaramo	0.055	0.05	0.047	0.049	0.048	0	0	0	0.006	0.009	0.008	0.007	0.006	0.008	0.007	0.088	0.077	0.023	0.037	0.023	0.023	0.026	0.003	0.004	0.006	0.057	0.057	0.055	0.044	0.034	0.032	0.04	0.028	0.023	0	0.002	0.003	0.024	0.025	0.021	0.003	0.007	0.007
Enterobacteriaceae_Salmonella_enterica_Veneziana	0.079	0.072	0.063	0.071	0.067	0	0.061	0.04	0.045	0.036	0.04	0.043	0.038	0.034	0.036	0.101	0.114	0.029	0.025	0.043	0.035	0.034	0	0.006	0.004	0.034	0.038	0.04	0	0	0.004	0	0.008	0.02	0	0	0	0.024	0.036	0.033	0.009	0.012	0.009
Enterobacteriaceae_Salmonella_enterica_Veneziana_cluster 1	0.024	0.036	0.032	0.036	0.032	0	0	0	0	0	0	0	0	0	0	0.077	0.055	0.03	0.033	0.029	0.041	0.04	0	0.004	0.006	0.026	0.037	0.032	0.02	0.018	0.017	0.017	0.023	0.022	0	0.004	0.003	0.023	0.015	0.014	0.007	0.009	0.01
Enterobacteriaceae_Salmonella_enterica_Veneziana_cluster 2	0.087	0.097	0.111	0.123	0.116	0	0.033	0.044	0.05	0.04	0.056	0.067	0.059	0.067	0.06	0.139	0.16	0.011	0.021	0.012	0.02	0.02	0	0.006	0.009	0.044	0.037	0.034	0.01	0.006	0.005	0.063	0.071	0.053	0	0.006	0.005	0.013	0.027	0.023	0.01	0.007	0.005
Enterobacteriaceae_Salmonella_enterica_Vinnorrhady_1143	0.073	0.111	0.074	0.074	0.074	0	0	0	0.07	0.056	0.047	0.04	0.035	0.031	0.028	0.117	0.121	0.136	0.117	0.05	0.033	0.049	0	0	0.019	0.026	0.018	0.013	0.041	0.027	0.02	0	0.018	0.013	0	0	0	0.028	0.019	0.014	0	0	0
Enterobacteriaceae_Salmonella_enterica_Vinobrady	0	0.01	0.013	0.015	0.012	0	0	0	0	0	0	0	0	0	0	0.011	0.007	0.049	0.032	0	0	0	0	0	0	0	0.005	0.007	0	0	0	0.007	0.005	0.004	0	0	0	0.008	0.005	0.008	0	0	0
Enterobacteriaceae_Salmonella_enterica_Vinohrady	0	0.051	0.034	0.026	0.021	0	0	0	0	0	0	0	0	0	0	0.054	0.067	0.063	0.122	0.035	0.046	0.034	0	0	0	0.073	0.049	0.037	0	0.038	0.028	0.037	0.049	0.055	0	0	0	0.078	0.052	0.078	0.057	0.038	0.029
Enterobacteriaceae_Salmonella_enterica_Virchow_cluster 1	0.123	0.062	0.083	0.109	0.099	0	0	0	0.059	0.048	0.04	0.034	0.03	0.026	0.048	0.066	0.142	0.076	0.074	0.021	0.014	0.021	0	0	0	0.022	0.044	0.033	0	0	0	0.022	0.03	0.033	0	0.046	0.034	0.071	0.048	0.035	0	0	0.017
Enterobacteriaceae_Salmonella_enterica_Virchow_cluster 2	0.086	0.091	0.105	0.105	0.098	0.03	0.015	0.02	0.03	0.042	0.04	0.043	0.042	0.044	0.039	0.083	0.131	0.034	0.034	0.05	0.042	0.042	0.004	0.003	0.004	0.039	0.039	0.037	0.009	0.009	0.009	0.034	0.024	0.024	0.004	0.003	0.002	0.039	0.04	0.039	0.013	0.012	0.011
Enterobacteriaceae_Salmonella_enterica_Virginia_cluster 1	0.044	0.04	0.048	0.043	0.041	0.037	0.019	0.019	0.014	0.011	0.009	0.016	0.014	0.013	0.011	0.044	0.077	0.039	0.027	0.028	0.029	0.024	0.01	0.012	0.014	0.026	0.032	0.026	0.014	0.013	0.015	0.025	0.027	0.025	0.011	0.013	0.016	0.021	0.02	0.018	0.008	0.011	0.011
Enterobacteriaceae_Salmonella_enterica_Virginia_cluster 2	0.057	0.068	0.077	0.068	0.066	0.073	0.074	0.049	0.037	0.03	0.025	0.032	0.028	0.025	0.022	0.061	0.082	0.024	0.03	0.026	0.026	0.023	0	0	0.005	0.399	0.376	0.372	0.467	0.497	0.523	0.021	0.018	0.014	0.011	0.007	0.005	0.015	0.015	0.022	0	0.007	0.005
Enterobacteriaceae_Salmonella_enterica_Vitkin	0.02	0.04	0.047	0.046	0.057	0	0.039	0.051	0.058	0.046	0.039	0.033	0.048	0.043	0.039	0.064	0.079	0.062	0.072	0.034	0.023	0.024	0	0.007	0.005	0.036	0.034	0.029	0.011	0.007	0.006	0.065	0.043	0.04	0.011	0.007	0.006	0.023	0.031	0.031	0	0.008	0.011
Enterobacteriaceae_Salmonella_enterica_Wandsworth	0.016	0.013	0.009	0.008	0.01	0	0.01	0.007	0.01	0.008	0.007	0.006	0.005	0.007	0.006	0.025	0.024	0.016	0.013	0.005	0.005	0.004	0	0	0	0.004	0.003	0.005	0	0.002	0.001	0.009	0.008	0.008	0	0.002	0.001	0.006	0.007	0.006	0	0.002	0.003
Enterobacteriaceae_Salmonella_enterica_Warragul	0.047	0.043	0.047	0.048	0.048	0.023	0.016	0.01	0.01	0.014	0.013	0.011	0.013	0.011	0.011	0.035	0.079	0.026	0.028	0.021	0.02	0.019	0.002	0.002	0.004	0.031	0.031	0.033	0.016	0.015	0.016	0.021	0.018	0.019	0.002	0.004	0.003	0.016	0.017	0.016	0.001	0.003	0.002
[truncated: 2,310 more rows]

## Sheet: Kallisto on simulated reads
								MiSeq								NextSeq							MiSeq			NextSeq			MiSeq			NextSeq			MiSeq			NextSeq			MiSeq			NextSeq			MiSeq
[truncated: 374 more rows]
[truncated: 3 more columns]

## Sheet: Kallisto +ve hits on sim reads
	The following 22 out of 29 serotypes were identified in at least one of the read depths in sal-abn in both MiSeq and NextSeq reads											At any read depth, the following serotypes were identified in mix1 to mix4 samples in either MiSeq or NextSeq data sets
[truncated: 25 more rows]

[truncated: 2 more sheets: Kallisto on Papaya, Kallisto on Peach]
